# Supplementary material for: Arg‑C Ultra Simplifies Histone Preparation for LC-MS/MS
Source: Anal Chem. 2025 Jun 12;97(24):12486–92. doi: 10.1021/acs.analchem.5c02238 (PMC12199229; doi:10.1021/acs.analchem.5c02238)
Supplement: Supplementary file 2 [file ac5c02238_si_002.xlsx]

## Sheet: Histone IDs
		Arg-C										Arg-C Ultra										Arg-C Ultra-TMA										TMA-dt_TMA
Accession	Description	Coverage [%]	# PSMs	# Unique Peptides	MW [kDa]	calc. pI	Protein abundance			Accession (right)	Description (right)	Coverage [%]	# PSMs (right)	# Unique Peptides (right)	MW [kDa] (right)	calc. pI (right)	Protein abundance			Accession (right) (right)	Description (right) (right)	Coverage [%]	# PSMs (right) (right)	# Unique Peptides (right) (right)	MW [kDa] (right) (right)	calc. pI (right) (right)	Protein abundance			Accession (right) (right) (right)	Description (right) (right) (right)	Coverage [%]	# PSMs (right) (right)	# Unique Peptides (right) (right)	MW [kDa] (right) (right)	calc. pI (right) (right)	Protein abundance
							Arg-C_1	Arg-C_2	Arg-C_3								Arg-C Ultra_1	Arg-C Ultra_2	Arg-C Ultra_3								Arg-C Ultra-TMA_1	Arg-C Ultra-TMA_2	Arg-C Ultra-TMA_3								TMA-dt_TMA_1	TMA-dt_TMA_2	TMA-dt_TMA_3
P62805	Histone H4 OS=Homo sapiens OX=9606 GN=HIST1H4A PE=1 SV=2	99	752	87	11.4	11.36	1.29933e+09	1.11813e+09	8.29938e+08	P62805	Histone H4 OS=Homo sapiens OX=9606 GN=HIST1H4A PE=1 SV=2	92	871	55	11.4	11.36	3.11651e+09	4.19745e+09	1.50762e+09	P62805	Histone H4 OS=Homo sapiens OX=9606 GN=HIST1H4A PE=1 SV=2	81	1205	45	11.4	11.36	3.53655e+09	3.62275e+09	3.33463e+09	P62805	Histone H4 OS=Homo sapiens OX=9606 GN=HIST1H4A PE=1 SV=2	83	625	42	11.4	11.36	7.36102e+08	8.14057e+08	8.22299e+08
Q16778	Histone H2B type 2-E OS=Homo sapiens OX=9606 GN=HIST2H2BE PE=1 SV=3	94	992	8	13.9	10.32	1.56197e+08	1.51625e+08	1.45731e+08	Q16778	Histone H2B type 2-E OS=Homo sapiens OX=9606 GN=HIST2H2BE PE=1 SV=3	96	750	0	13.9	10.32	2.22814e+09	2.87016e+09	8.79762e+08
P20671	Histone H2A type 1-D OS=Homo sapiens OX=9606 GN=HIST1H2AD PE=1 SV=2	99	462	6	14.1	10.9	9.61874e+08	8.69899e+08	6.57854e+08	P20671	Histone H2A type 1-D OS=Homo sapiens OX=9606 GN=HIST1H2AD PE=1 SV=2	82	736	4	14.1	10.9	1.65884e+09	2.0778e+09	9.57706e+08	P20671	Histone H2A type 1-D OS=Homo sapiens OX=9606 GN=HIST1H2AD PE=1 SV=2	68	369	1	14.1	10.9	1.81679e+09	1.97852e+09	1.92132e+09
P68431	Histone H3.1 OS=Homo sapiens OX=9606 GN=HIST1H3A PE=1 SV=2	76	1042	5	15.4	11.12	1.89073e+09	1.72831e+09	1.31372e+09	P68431	Histone H3.1 OS=Homo sapiens OX=9606 GN=HIST1H3A PE=1 SV=2	85	682	1	15.4	11.12	4.30042e+09	5.3397e+09	1.96192e+09	P68431	Histone H3.1 OS=Homo sapiens OX=9606 GN=HIST1H3A PE=1 SV=2	70	1624	1	15.4	11.12	5.30816e+09	5.62514e+09	5.35679e+09	P68431	Histone H3.1 OS=Homo sapiens OX=9606 GN=HIST1H3A PE=1 SV=2	74	1215	0	15.4	11.12
Q16695	Histone H3.1t OS=Homo sapiens OX=9606 GN=HIST3H3 PE=1 SV=3	72	705	8	15.5	11.12	4.00174e+07	4.51833e+07	3.59711e+07	Q16695	Histone H3.1t OS=Homo sapiens OX=9606 GN=HIST3H3 PE=1 SV=3	61	642	1	15.5	11.12	494211	929755		Q16695	Histone H3.1t OS=Homo sapiens OX=9606 GN=HIST3H3 PE=1 SV=3	69	1446	2	15.5	11.12	818473	833773	1.6185e+06	Q16695	Histone H3.1t OS=Homo sapiens OX=9606 GN=HIST3H3 PE=1 SV=3	65	1047	11	15.5	11.12	1.45338e+08	2.08128e+08	2.01847e+08
Q93079	Histone H2B type 1-H OS=Homo sapiens OX=9606 GN=HIST1H2BH PE=1 SV=3	99	740	3	13.9	10.32	7.85444e+08	7.07197e+08	5.74225e+08	Q93079	Histone H2B type 1-H OS=Homo sapiens OX=9606 GN=HIST1H2BH PE=1 SV=3	96	620	2	13.9	10.32	5.09784e+07	6.69901e+07	1.05322e+07	Q93079	Histone H2B type 1-H OS=Homo sapiens OX=9606 GN=HIST1H2BH PE=1 SV=3	73	497	1	13.9	10.32	1.14674e+09	1.11235e+09	9.50632e+08
O60814	Histone H2B type 1-K OS=Homo sapiens OX=9606 GN=HIST1H2BK PE=1 SV=3	99	875	18	13.9	10.32	1.3219e+08	8.61843e+07	7.09064e+07	O60814	Histone H2B type 1-K OS=Homo sapiens OX=9606 GN=HIST1H2BK PE=1 SV=3	96	583	14	13.9	10.32	1.60119e+08	3.28367e+08	7.71738e+07	O60814	Histone H2B type 1-K OS=Homo sapiens OX=9606 GN=HIST1H2BK PE=1 SV=3	73	452	9	13.9	10.32	7.42113e+07	3.82246e+07	2.8864e+07	O60814	Histone H2B type 1-K OS=Homo sapiens OX=9606 GN=HIST1H2BK PE=1 SV=3	58	224	15	13.9	10.32	8.22485e+07	1.51918e+08	1.3506e+08
P10412	Histone H1.4 OS=Homo sapiens OX=9606 GN=HIST1H1E PE=1 SV=2	69	921	26	21.9	11.03	4.03143e+08	3.81488e+08	3.22137e+08	P10412	Histone H1.4 OS=Homo sapiens OX=9606 GN=HIST1H1E PE=1 SV=2	56	579	12	21.9	11.03	7.29695e+08	1.08429e+09	3.93178e+08	P10412	Histone H1.4 OS=Homo sapiens OX=9606 GN=HIST1H1E PE=1 SV=2	48	830	9	21.9	11.03	3.31381e+08	3.72683e+08	3.21148e+08	P10412	Histone H1.4 OS=Homo sapiens OX=9606 GN=HIST1H1E PE=1 SV=2	43	261	18	21.9	11.03	2.00016e+08	1.90945e+08	1.6754e+08
P58876	Histone H2B type 1-D OS=Homo sapiens OX=9606 GN=HIST1H2BD PE=1 SV=2	99	706	8	13.9	10.32	1.40748e+07	1.41769e+07	1.43715e+07	P58876	Histone H2B type 1-D OS=Homo sapiens OX=9606 GN=HIST1H2BD PE=1 SV=2	96	570	4	13.9	10.32	3.36196e+07	6.14031e+07	2.49721e+06	P58876	Histone H2B type 1-D OS=Homo sapiens OX=9606 GN=HIST1H2BD PE=1 SV=2	73	478	1	13.9	10.32	104667	45555.9		P58876	Histone H2B type 1-D OS=Homo sapiens OX=9606 GN=HIST1H2BD PE=1 SV=2	58	172	4	13.9	10.32	794241	1.09297e+06	1.24473e+06
Q5QNW6	Histone H2B type 2-F OS=Homo sapiens OX=9606 GN=HIST2H2BF PE=1 SV=3	99	705	4	13.9	10.32	1.24577e+07	1.38839e+07	1.02077e+07	Q5QNW6	Histone H2B type 2-F OS=Homo sapiens OX=9606 GN=HIST2H2BF PE=1 SV=3	96	568	4	13.9	10.32	3.70764e+07	2.70991e+07	1.52586e+06	Q5QNW6	Histone H2B type 2-F OS=Homo sapiens OX=9606 GN=HIST2H2BF PE=1 SV=3	73	412	1	13.9	10.32	74398.6		43863
Q99879	Histone H2B type 1-M OS=Homo sapiens OX=9606 GN=HIST1H2BM PE=1 SV=3	99	696	10	14	10.32	7.99316e+06	1.0807e+07	7.5899e+06	Q99879	Histone H2B type 1-M OS=Homo sapiens OX=9606 GN=HIST1H2BM PE=1 SV=3	96	559	6	14	10.32	8.7766e+06	1.30464e+07	511760	Q99879	Histone H2B type 1-M OS=Homo sapiens OX=9606 GN=HIST1H2BM PE=1 SV=3	73	405	1	14	10.32				Q99879	Histone H2B type 1-M OS=Homo sapiens OX=9606 GN=HIST1H2BM PE=1 SV=3	58	163	3	14	10.32	202976	425798	447475
P16403	Histone H1.2 OS=Homo sapiens OX=9606 GN=HIST1H1C PE=1 SV=2	69	858	24	21.4	10.93	3.00388e+07	2.52115e+07	1.8488e+07	P16403	Histone H1.2 OS=Homo sapiens OX=9606 GN=HIST1H1C PE=1 SV=2	53	556	11	21.4	10.93	2.9183e+07	3.76808e+07	5.9464e+06	P16403	Histone H1.2 OS=Homo sapiens OX=9606 GN=HIST1H1C PE=1 SV=2	46	498	4	21.4	10.93	421709	415721	405775	P16403	Histone H1.2 OS=Homo sapiens OX=9606 GN=HIST1H1C PE=1 SV=2	40	125	14	21.4	10.93	3.20069e+06	3.196e+06	2.73465e+06
Q99877	Histone H2B type 1-N OS=Homo sapiens OX=9606 GN=HIST1H2BN PE=1 SV=3	99	664	3	13.9	10.32	5.89334e+06	6.8576e+06	6.92082e+06	Q99877	Histone H2B type 1-N OS=Homo sapiens OX=9606 GN=HIST1H2BN PE=1 SV=3	96	551	2	13.9	10.32	10075913	22737884	2.46217e+06	Q99877	Histone H2B type 1-N OS=Homo sapiens OX=9606 GN=HIST1H2BN PE=1 SV=3	73	479	1	13.9	10.32	163629			Q99877	Histone H2B type 1-N OS=Homo sapiens OX=9606 GN=HIST1H2BN PE=1 SV=3	58	168	2	13.9	10.32	244088	393131	383282
Q99880	Histone H2B type 1-L OS=Homo sapiens OX=9606 GN=HIST1H2BL PE=1 SV=3	99	643	9	13.9	10.32	4.91559e+06	5.33756e+06	2.67884e+06	Q99880	Histone H2B type 1-L OS=Homo sapiens OX=9606 GN=HIST1H2BL PE=1 SV=3	96	543	3	13.9	10.32	2.76372e+07	3.55274e+07	1.09782e+07											Q99880	Histone H2B type 1-L OS=Homo sapiens OX=9606 GN=HIST1H2BL PE=1 SV=3	57	153	2	13.9	10.32	775659	694970	960679
P16402	Histone H1.3 OS=Homo sapiens OX=9606 GN=HIST1H1D PE=1 SV=2	67	802	12	22.3	11.02	5.29007e+06	4.09174e+06	3.10378e+06	P16402	Histone H1.3 OS=Homo sapiens OX=9606 GN=HIST1H1D PE=1 SV=2	69	527	10	22.3	11.02	6.58828e+06	7.60725e+06	436116	P16402	Histone H1.3 OS=Homo sapiens OX=9606 GN=HIST1H1D PE=1 SV=2	33	479	1	22.3	11.02				P16402	Histone H1.3 OS=Homo sapiens OX=9606 GN=HIST1H1D PE=1 SV=2	39	109	10	22.3	11.02	840329	1.28888e+06	1.15687e+06
P84243	Histone H3.3 OS=Homo sapiens OX=9606 GN=H3F3A PE=1 SV=2	76	819	3	15.3	11.27	5.41311e+06	5.64898e+06	5.22234e+06	P84243	Histone H3.3 OS=Homo sapiens OX=9606 GN=H3F3A PE=1 SV=2	85	498	4	15.3	11.27	1.95834e+07	2.77921e+07	6.58961e+06	P84243	Histone H3.3 OS=Homo sapiens OX=9606 GN=H3F3A PE=1 SV=2	70	1067	2	15.3	11.27	9.39222e+07	2.17828e+08	2.35266e+08	P84243	Histone H3.3 OS=Homo sapiens OX=9606 GN=H3F3A PE=1 SV=2	74	917	13	15.3	11.27	3.47153e+09	3.37448e+09	3.32168e+09
Q8N257	Histone H2B type 3-B OS=Homo sapiens OX=9606 GN=HIST3H2BB PE=1 SV=3	80	347	6	13.9	10.32	2.08702e+06	2.4613e+06	1.9107e+06	Q8N257	Histone H2B type 3-B OS=Homo sapiens OX=9606 GN=HIST3H2BB PE=1 SV=3	92	482	1	13.9	10.32	8972493	9681944	1.94431e+06	Q8N257	Histone H2B type 3-B OS=Homo sapiens OX=9606 GN=HIST3H2BB PE=1 SV=3	56	446	2	13.9	10.32	1.26791e+07	1.95999e+07	2.24266e+07	Q8N257	Histone H2B type 3-B OS=Homo sapiens OX=9606 GN=HIST3H2BB PE=1 SV=3	53	114	1	13.9	10.32	109683	164506	199422
										P04908	Histone H2A type 1-B/E OS=Homo sapiens OX=9606 GN=HIST1H2AB PE=1 SV=2	82	469	13	14.1	11.05	7.27559e+06	1.10931e+07	1.62231e+06
P16401	Histone H1.5 OS=Homo sapiens OX=9606 GN=HIST1H1B PE=1 SV=3	66	630	60	22.6	10.92	1.09189e+08	8.98366e+07	8.17993e+07	P16401	Histone H1.5 OS=Homo sapiens OX=9606 GN=HIST1H1B PE=1 SV=3	51	418	31	22.6	10.92	1.9389e+08	2.86148e+08	8.26547e+07	P16401	Histone H1.5 OS=Homo sapiens OX=9606 GN=HIST1H1B PE=1 SV=3	48	401	16	22.6	10.92	1.01261e+08	1.03178e+08	6.79265e+07	P16401	Histone H1.5 OS=Homo sapiens OX=9606 GN=HIST1H1B PE=1 SV=3	39	235	22	22.6	10.92	1.40169e+07	1.70783e+07	1.91722e+07
Q99878	Histone H2A type 1-J OS=Homo sapiens OX=9606 GN=HIST1H2AJ PE=1 SV=3	99	374	5	13.9	10.89	1.26539e+08	1.21857e+08	8.39093e+07	Q99878	Histone H2A type 1-J OS=Homo sapiens OX=9606 GN=HIST1H2AJ PE=1 SV=3	82	403	6	13.9	10.89	3.00724e+08	3.80602e+08	2.31836e+08	Q99878	Histone H2A type 1-J OS=Homo sapiens OX=9606 GN=HIST1H2AJ PE=1 SV=3	67	251	1	13.9	10.89	5.76085e+08	4.89163e+08	5.41762e+08	Q99878	Histone H2A type 1-J OS=Homo sapiens OX=9606 GN=HIST1H2AJ PE=1 SV=3	59	324	1	13.9	10.89	808281	686945	634412
Q96KK5	Histone H2A type 1-H OS=Homo sapiens OX=9606 GN=HIST1H2AH PE=1 SV=3	99	370	3	13.9	10.89	365822	451094	300623	Q96KK5	Histone H2A type 1-H OS=Homo sapiens OX=9606 GN=HIST1H2AH PE=1 SV=3	82	377	1	13.9	10.89	496819	741387	80900.2											Q96KK5	Histone H2A type 1-H OS=Homo sapiens OX=9606 GN=HIST1H2AH PE=1 SV=3	59	324	1	13.9	10.89	1.89121e+08	1.47038e+08	1.69518e+08
Q16777	Histone H2A type 2-C OS=Homo sapiens OX=9606 GN=HIST2H2AC PE=1 SV=4	99	323	6	14	10.9	4.24555e+06	582257	843606	Q16777	Histone H2A type 2-C OS=Homo sapiens OX=9606 GN=HIST2H2AC PE=1 SV=4	70	331	2	14	10.9	1.24998e+07	2.16365e+07	3.29225e+06	Q16777	Histone H2A type 2-C OS=Homo sapiens OX=9606 GN=HIST2H2AC PE=1 SV=4	67	269	1	14	10.9	131148			Q16777	Histone H2A type 2-C OS=Homo sapiens OX=9606 GN=HIST2H2AC PE=1 SV=4	59	345	1	14	10.9	117752	186192	163593
P0C0S5	Histone H2A.Z OS=Homo sapiens OX=9606 GN=H2AFZ PE=1 SV=2	99	184	13	13.5	10.58	1.15093e+08	1.0211e+08	8.50725e+07	P0C0S5	Histone H2A.Z OS=Homo sapiens OX=9606 GN=H2AFZ PE=1 SV=2	88	329	7	13.5	10.58	9.24984e+07	1.44546e+08	3.78985e+07	P0C0S5	Histone H2A.Z OS=Homo sapiens OX=9606 GN=H2AFZ PE=1 SV=2	61	369	6	13.5	10.58	8.02188e+07	8.58829e+07	7.77352e+07	P0C0S5	Histone H2A.Z OS=Homo sapiens OX=9606 GN=H2AFZ PE=1 SV=2	52	272	14	13.5	10.58	3.49288e+07	6.12304e+07	5.41479e+07
Q71UI9	Histone H2A.V OS=Homo sapiens OX=9606 GN=H2AFV PE=1 SV=3	71	124	3	13.5	10.58	1.04478e+07	1.01436e+07	7.49302e+06	Q71UI9	Histone H2A.V OS=Homo sapiens OX=9606 GN=H2AFV PE=1 SV=3	88	287	2	13.5	10.58	1.60554e+07	2.89425e+07	6.80975e+06	Q71UI9	Histone H2A.V OS=Homo sapiens OX=9606 GN=H2AFV PE=1 SV=3	33	159	1	13.5	10.58	7.43193e+06	9.26578e+06	6.55937e+06	Q71UI9	Histone H2A.V OS=Homo sapiens OX=9606 GN=H2AFV PE=1 SV=3	45	184	1	13.5	10.58	6.40737e+06	6.23337e+06	3.32862e+06
A0A2R8Y619	Histone H2B type 2-K1 OS=Homo sapiens OX=9606 GN=H2BK1 PE=1 SV=1	32	202	7	13.5	10.1	1.79903e+06	1.58945e+06	1.46675e+06	A0A2R8Y619	Histone H2B type 2-K1 OS=Homo sapiens OX=9606 GN=H2BK1 PE=1 SV=1	32	267	1	13.5	10.1		1.47024e+06	103145
P16104	Histone H2AX OS=Homo sapiens OX=9606 GN=H2AFX PE=1 SV=2	79	279	6	15.1	10.74	2.11996e+06	1.51785e+06	1.33459e+06	P16104	Histone H2AX OS=Homo sapiens OX=9606 GN=H2AFX PE=1 SV=2	76	265	5	15.1	10.74	8.87284e+06	9.31698e+06	3.34102e+06	P16104	Histone H2AX OS=Homo sapiens OX=9606 GN=H2AFX PE=1 SV=2	41	223	3	15.1	10.74	5.15504e+07	5.13154e+07	5.52761e+07	P16104	Histone H2AX OS=Homo sapiens OX=9606 GN=H2AFX PE=1 SV=2	65	298	10	15.1	10.74	5.12135e+07	6.34894e+07	6.34497e+07
										Q96QV6	Histone H2A type 1-A OS=Homo sapiens OX=9606 GN=HIST1H2AA PE=1 SV=3	57	261	1	14.2	10.86	427439	506398
Q8IUE6	Histone H2A type 2-B OS=Homo sapiens OX=9606 GN=HIST2H2AB PE=1 SV=3	94	351	1	14	10.89	81306.1	67326.8	32965.2	Q8IUE6	Histone H2A type 2-B OS=Homo sapiens OX=9606 GN=HIST2H2AB PE=1 SV=3	82	203	6	14	10.89	1.4898e+08	2.24362e+08	8.74617e+07	Q8IUE6	Histone H2A type 2-B OS=Homo sapiens OX=9606 GN=HIST2H2AB PE=1 SV=3	68	257	3	14	10.89	1.13517e+08	1.31822e+08	1.2011e+08	Q8IUE6	Histone H2A type 2-B OS=Homo sapiens OX=9606 GN=HIST2H2AB PE=1 SV=3	63	308	3	14	10.89	1.13302e+07	1.99186e+07	1.84955e+07
										Q02539	Histone H1.1 OS=Homo sapiens OX=9606 GN=HIST1H1A PE=1 SV=3	33	139	2	21.8	10.99	7.92784e+06	9.63833e+06	2.40001e+06
										Q9BTM1	Histone H2A.J OS=Homo sapiens OX=9606 GN=H2AJ PE=1 SV=1	71	50	1	14	10.9	886042	1.84539e+06	437893
P22492	Histone H1t OS=Homo sapiens OX=9606 GN=HIST1H1T PE=2 SV=4	12	31	2	22	11.71	844151	962512	840517	P22492	Histone H1t OS=Homo sapiens OX=9606 GN=HIST1H1T PE=2 SV=4	12	35	2	22	11.71	613442	596046	10918.2	P22492	Histone H1t OS=Homo sapiens OX=9606 GN=HIST1H1T PE=2 SV=4	15	51	3	22	11.71	650192	299329	391411
										P0DPK5	Putative histone H3.X OS=Homo sapiens OX=9606 PE=5 SV=1	20	34	4	16.5	11.39	737962	1.00379e+06	107341
Q92522	Histone H1x OS=Homo sapiens OX=9606 GN=H1FX PE=1 SV=1	42	21	6	22.5	10.76	888296	1.48296e+06	413737	Q92522	Histone H1x OS=Homo sapiens OX=9606 GN=H1FX PE=1 SV=1	38	16	4	22.5	10.76	3.05021e+06	4.04403e+06	697785	Q92522	Histone H1x OS=Homo sapiens OX=9606 GN=H1FX PE=1 SV=1	23	27	4	22.5	10.76	1511596	1.5605e+06	1.46905e+06	Q92522	Histone H1x OS=Homo sapiens OX=9606 GN=H1FX PE=1 SV=1	17	14	5	22.5	10.76	1.62643e+06	1.92193e+06	1.62637e+06
P49450	Histone H3-like centromeric protein A OS=Homo sapiens OX=9606 GN=CENPA PE=1 SV=1	11	3	2	16	11.71	488662	401306	371717	P49450	Histone H3-like centromeric protein A OS=Homo sapiens OX=9606 GN=CENPA PE=1 SV=1	30	10	4	16	11.71	1.09042e+06	1.52415e+06	276577	P49450	Histone H3-like centromeric protein A OS=Homo sapiens OX=9606 GN=CENPA PE=1 SV=1	17	6	2	16	11.71	518530	660958	726885	P49450	Histone H3-like centromeric protein A OS=Homo sapiens OX=9606 GN=CENPA PE=1 SV=1	14	4	2	16	11.71	458003	565950	475996
P07305	Histone H1.0 OS=Homo sapiens OX=9606 GN=H1F0 PE=1 SV=3	18	7	2	20.9	10.84	213157	221522	181380	P07305	Histone H1.0 OS=Homo sapiens OX=9606 GN=H1F0 PE=1 SV=3	43	9	4	20.9	10.84	1.67708e+06	2.37248e+06	565927	P07305	Histone H1.0 OS=Homo sapiens OX=9606 GN=H1F0 PE=1 SV=3	10	2	1	20.9	10.84				P07305	Histone H1.0 OS=Homo sapiens OX=9606 GN=H1F0 PE=1 SV=3	7	6	1	20.9	10.84	95556.7	88410	111952
										Q5TEC6	Histone H3-7 OS=Homo sapiens OX=9606 GN=H3-7 PE=1 SV=1	26	8	1	15.4	11.27	885055	1.07266e+06
Q7L7L0	Histone H2A type 3 OS=Homo sapiens OX=9606 GN=HIST3H2A PE=1 SV=3	99	444	7	14.1	11.05	8.62699e+06	7.38698e+06	3.61352e+06											Q7L7L0	Histone H2A type 3 OS=Homo sapiens OX=9606 GN=HIST3H2A PE=1 SV=3	68	388	4	14.1	11.05	4.82735e+08	4.81383e+08	5.22188e+08	Q7L7L0	Histone H2A type 3 OS=Homo sapiens OX=9606 GN=HIST3H2A PE=1 SV=3	78	365	10	14.1	11.05	1.95396e+09	2.50109e+09	2.44171e+09
Q96A08	Histone H2B type 1-A OS=Homo sapiens OX=9606 GN=HIST1H2BA PE=1 SV=3	31	364	1	14.2	10.32	520523	270060	260613
P0DPK2	Histone H3.Y OS=Homo sapiens OX=9606 PE=1 SV=1	29	26	2	15.4	11.52	258855	316907	237384
																				P0DPK5	Putative histone H3.X OS=Homo sapiens OX=9606 PE=5 SV=1	26	71	2	16.5	11.39	140066	261645	344495
																				Q02539	Histone H1.1 OS=Homo sapiens OX=9606 GN=HIST1H1A PE=1 SV=3	22	46	1	21.8	10.99
																				Q9BTM1	Histone H2A.J OS=Homo sapiens OX=9606 GN=H2AJ PE=1 SV=1	36	13	1	14	10.9	2.14654e+06	2.13194e+06	2.03987e+06
																														Q96QV6	Histone H2A type 1-A OS=Homo sapiens OX=9606 GN=HIST1H2AA PE=1 SV=3	53	291	1	14.2	10.86	1359357	1.26402e+06	1.37872e+06
																														P23527	Histone H2B type 1-O OS=Homo sapiens OX=9606 GN=HIST1H2BO PE=1 SV=3	58	201	5	13.9	10.32	1.97872e+07	2.45993e+07	3.46002e+07
																														P0DPK5	Putative histone H3.X OS=Homo sapiens OX=9606 PE=5 SV=1	21	78	1	16.5	11.39	227003	631938	885708
																														Q8IZA3	Histone H1oo OS=Homo sapiens OX=9606 GN=H1FOO PE=2 SV=1	2	1	1	35.8	11.27	46024.8	22451.9	26803.9
	Median SC (%)	80										82										64										58

## Sheet: Fig.2B Arg-C
Library Name	Protein Accession	Protein Name	Peptide Modified Sequence Monoisotopic Masses	Precursor Mz	Precursor Charge	Sequence with modif	Sequence with natural modif	Sequence without modif	n_term	all_amino_labels	label	sequence	desired?	Peptide Retention Time+Arg-C_Human_01	Total Area MS1+Arg-C_Human_01	Peptide Retention Time+Arg-C_Human_02	Total Area MS1+Arg-C_Human_02	Peptide Retention Time+Arg-C_Human_03	Total Area MS1+Arg-C_Human_03	Protein segment	Sequence identifier
6161_Lumos7_ArgC_Human_PP	P62805	sp|P62805|H4_HUMAN	AKRKTVTAMDVVYALKR	488.288	4	AKRKTVTAMDVVYALKR	A76K77R78K79T80V81T82A83M84D85V86V87Y88A89L90K91R92	AKRKTVTAMDVVYALKR	FALSE	under,under,ok,under,ok,ok,ok,ok,ok,ok,ok,ok,ok,ok,ok,under,ok	under	WS	unassignable	59.63	16425398	59.75	10564434	59.82	10190429	H4_K77-K91	H4_K77K79T80T82Y88K91
6161_Lumos7_ArgC_Human_PP	P62805	sp|P62805|H4_HUMAN	AVTYTEHAKR	392.544	3	AVTYTEHAKR	A69V70T71Y72T73E74H75A76K77R78	AVTYTEHAKR	FALSE	under,ok,ok,ok,ok,ok,ok,ok,under,ok	under	AS	countable	18.52	5027169	18.39	3538775	18.53	2631242	H4_T71-K77	H4_T71Y72T73K77
6161_Lumos7_ArgC_Human_PP	P62805	sp|P62805|H4_HUMAN	DAVTYTEHAKR	430.886	3	DAVTYTEHAKR	D68A69V70T71Y72T73E74H75A76K77R78	DAVTYTEHAKR	FALSE	under,ok,ok,ok,ok,ok,ok,ok,ok,under,ok	under	RS	countable	25.03	10181785	24.82	9936368	25.09	11731082	H4_T71-K77	H4_T71Y72T73K77
6161_Lumos7_ArgC_Human_PP	P62805	sp|P62805|H4_HUMAN	DAVTYTEHAKRKTVTAMDVVYALKR	717.387	4	DAVTYTEHAKRKTVTAMDVVYALKR	D68A69V70T71Y72T73E74H75A76K77R78K79T80V81T82A83M84D85V86V87Y88A89L90K91R92	DAVTYTEHAKRKTVTAMDVVYALKR	FALSE	under,ok,ok,ok,ok,ok,ok,ok,ok,under,ok,under,ok,ok,ok,ok,ok,ok,ok,ok,ok,ok,ok,under,ok	under	WS	unassignable	65.66	6225744	65.92	7253989	65.97	5543724	H4_T71-K91	H4_T71Y72T73K77K79T80T82Y88K91
6161_Lumos7_ArgC_Human_PP	P62805	sp|P62805|H4_HUMAN	DNIQGITKPAIR	442.589	3	DNIQGITKPAIR	D24N25I26Q27G28I29T30K31P32A33I34R35	DNIQGITKPAIR	FALSE	under,ok,ok,ok,ok,ok,ok,under,ok,ok,ok,ok	under	RS	countable	46.48	60350212	46.47	55943704	46.72	42118216	H4_T30-K31	H4_T30K31
6161_Lumos7_ArgC_Human_PP	P62805	sp|P62805|H4_HUMAN	DNIQGITKPAIR	663.38	2	DNIQGITKPAIR	D24N25I26Q27G28I29T30K31P32A33I34R35	DNIQGITKPAIR	FALSE	under,ok,ok,ok,ok,ok,ok,under,ok,ok,ok,ok	under	RS	countable	46.48	27788884	46.47	26256508	46.72	12191004	H4_T30-K31	H4_T30K31
6161_Lumos7_ArgC_Human_PP	P62805	sp|P62805|H4_HUMAN	DNIQGITKPAIRR	494.623	3	DNIQGITKPAIRR	D24N25I26Q27G28I29T30K31P32A33I34R35R36	DNIQGITKPAIRR	FALSE	under,ok,ok,ok,ok,ok,ok,under,ok,ok,ok,ok,ok	under	WS	unassignable	41.14	111252672	41.22	94812280	41.41	79798968	H4_T30-K31	H4_T30K31
6161_Lumos7_ArgC_Human_PP	P62805	sp|P62805|H4_HUMAN	DNIQGITKPAIRRLAR	608.031	3	DNIQGITKPAIRRLAR	D24N25I26Q27G28I29T30K31P32A33I34R35R36L37A38R39	DNIQGITKPAIRRLAR	FALSE	under,ok,ok,ok,ok,ok,ok,under,ok,ok,ok,ok,ok,ok,ok,ok	under	WS	unassignable	50.51	17526126	50.6	15915352	50.73	6771223	H4_T30-K31	H4_T30K31
6161_Lumos7_ArgC_Human_PP	P62805	sp|P62805|H4_HUMAN	DVVYALKR	482.285	2	DVVYALKR	D85V86V87Y88A89L90K91R92	DVVYALKR	FALSE	under,ok,ok,ok,ok,ok,under,ok	under	WS	unassignable	70.26	8531562	70.37	6512619	70.44	4706636	H4_Y88-K91	H4_Y88K91
6161_Lumos7_ArgC_Human_PP	P62805	sp|P62805|H4_HUMAN	GGKGLGKGGAK[+42.010565]R	376.56	3	GGKGLGKGGAKacR	G6G7K8G9L10G11K12G13G14A15K16acR17	GGKGLGKGGAKR	FALSE	under,ok,under,ok,ok,ok,under,ok,ok,ok,ok,ok	under	WS	unassignable	14.16	13945802	14.04	14387507	14.17	12233024	H4_K8-K16	H4_K8K12K16ac
6161_Lumos7_ArgC_Human_PP	P62805	sp|P62805|H4_HUMAN	GGKGLGKGGAK[+42.010565]R	564.336	2	GGKGLGKGGAKacR	G6G7K8G9L10G11K12G13G14A15K16acR17	GGKGLGKGGAKR	FALSE	under,ok,under,ok,ok,ok,under,ok,ok,ok,ok,ok	under	WS	unassignable	14.16	9751776	14.04	11237314	14.17	5840765	H4_K8-K16	H4_K8K12K16ac
6161_Lumos7_ArgC_Human_PP	P62805	sp|P62805|H4_HUMAN	GGKGLGK[+42.010565]GGAK[+42.010565]R	585.341	2	GGKGLGKacGGAKacR	G6G7K8G9L10G11K12acG13G14A15K16acR17	GGKGLGKGGAKR	FALSE	under,ok,under,ok,ok,ok,ok,ok,ok,ok,ok,ok	under	WS	unassignable	21.24	4455854	21.01	4171201	21.3	5674038	H4_K8-K16	H4_K8K12acK16ac
6161_Lumos7_ArgC_Human_PP	P62805	sp|P62805|H4_HUMAN	GGK[+42.010565]GLGKGGAK[+42.010565]R	390.563	3	GGKacGLGKGGAKacR	G6G7K8acG9L10G11K12G13G14A15K16acR17	GGKGLGKGGAKR	FALSE	under,ok,ok,ok,ok,ok,under,ok,ok,ok,ok,ok	under	WS	unassignable	24.56	2696073	24.43	2141326	24.7	2038730	H4_K8-K16	H4_K8acK12K16ac
6161_Lumos7_ArgC_Human_PP	P62805	sp|P62805|H4_HUMAN	GGVKRISGLIYEETR	420.238	4	GGVKRISGLIYEETR	G41G42V43K44R45I46S47G48L49I50Y51E52E53T54R55	GGVKRISGLIYEETR	FALSE	under,ok,ok,under,ok,ok,ok,ok,ok,ok,ok,ok,ok,ok,ok	under	WS	unassignable	54.32	381720288	54.5	404849344	54.59	252814112	H4_K44-T54	H4_K44S47Y51T54
6161_Lumos7_ArgC_Human_PP	P62805	sp|P62805|H4_HUMAN	GGVKRISGLIYEETR	559.981	3	GGVKRISGLIYEETR	G41G42V43K44R45I46S47G48L49I50Y51E52E53T54R55	GGVKRISGLIYEETR	FALSE	under,ok,ok,under,ok,ok,ok,ok,ok,ok,ok,ok,ok,ok,ok	under	WS	unassignable	54.32	1297324416	54.5	1414052096	54.59	847733184	H4_K44-T54	H4_K44S47Y51T54
6161_Lumos7_ArgC_Human_PP	P62805	sp|P62805|H4_HUMAN	GGVKRISGLIYEETR	839.468	2	GGVKRISGLIYEETR	G41G42V43K44R45I46S47G48L49I50Y51E52E53T54R55	GGVKRISGLIYEETR	FALSE	under,ok,ok,under,ok,ok,ok,ok,ok,ok,ok,ok,ok,ok,ok	under	WS	unassignable	54.32	191233824	54.5	231062816	54.59	96200392	H4_K44-T54	H4_K44S47Y51T54
6161_Lumos7_ArgC_Human_PP	P62805	sp|P62805|H4_HUMAN	GGVKRISGLIYEETRGV	612.011	3	GGVKRISGLIYEETRGV	G41G42V43K44R45I46S47G48L49I50Y51E52E53T54R55G56V57	GGVKRISGLIYEETRGV	FALSE	under,ok,ok,under,ok,ok,ok,ok,ok,ok,ok,ok,ok,ok,ok,ok,ok	under	WS	unassignable	52.89	124660024	53.12	135131472	53.14	71302680	H4_K44-T54	H4_K44S47Y51T54
6161_Lumos7_ArgC_Human_PP	P62805	sp|P62805|H4_HUMAN	GITKPAIR	428.274	2	GITKPAIR	G28I29T30K31P32A33I34R35	GITKPAIR	FALSE	under,ok,ok,under,ok,ok,ok,ok	under	AS	countable	46.99	45389184	47.16	42984164	47.31	17974460	H4_T30-K31	H4_T30K31
6161_Lumos7_ArgC_Human_PP	P62805	sp|P62805|H4_HUMAN	GKGGKGLGKGGAKR	424.262	3	GKGGKGLGKGGAKR	G4K5G6G7K8G9L10G11K12G13G14A15K16R17	GKGGKGLGKGGAKR	FALSE	under,under,ok,ok,under,ok,ok,ok,under,ok,ok,ok,under,ok	under	RS	countable	11.88	5144642	11.83	19948808	11.87	6039411	H4_K5-K16	H4_K5K8K12K16
6161_Lumos7_ArgC_Human_PP	P62805	sp|P62805|H4_HUMAN	GKGGKGLGKGGAKR	635.889	2	GKGGKGLGKGGAKR	G4K5G6G7K8G9L10G11K12G13G14A15K16R17	GKGGKGLGKGGAKR	FALSE	under,under,ok,ok,under,ok,ok,ok,under,ok,ok,ok,under,ok	under	RS	countable	11.88	2280196	11.83	10636510	11.87	3516631	H4_K5-K16	H4_K5K8K12K16
6161_Lumos7_ArgC_Human_PP	P62805	sp|P62805|H4_HUMAN	GKGGKGLGKGGAK[+42.010565]R	438.265	3	GKGGKGLGKGGAKacR	G4K5G6G7K8G9L10G11K12G13G14A15K16acR17	GKGGKGLGKGGAKR	FALSE	under,under,ok,ok,under,ok,ok,ok,under,ok,ok,ok,ok,ok	under	RS	countable	14.14	979240704	14.04	1027180416	14.17	610936960	H4_K5-K16	H4_K5K8K12K16ac
6161_Lumos7_ArgC_Human_PP	P62805	sp|P62805|H4_HUMAN	GKGGKGLGKGGAK[+42.010565]R	656.894	2	GKGGKGLGKGGAKacR	G4K5G6G7K8G9L10G11K12G13G14A15K16acR17	GKGGKGLGKGGAKR	FALSE	under,under,ok,ok,under,ok,ok,ok,under,ok,ok,ok,ok,ok	under	RS	countable	14.14	283434368	14.04	339023648	14.17	166455616	H4_K5-K16	H4_K5K8K12K16ac
6161_Lumos7_ArgC_Human_PP	P62805	sp|P62805|H4_HUMAN	GKGGKGLGK[+42.010565]GGAKRHR	803.474	2	GKGGKGLGKacGGAKRHR	G4K5G6G7K8G9L10G11K12acG13G14A15K16R17H18R19	GKGGKGLGKGGAKRHR	FALSE	under,under,ok,ok,under,ok,ok,ok,ok,ok,ok,ok,under,ok,ok,ok	under	WS	unassignable	13.22	34728108	13.11	32653836	13.2	27391560	H4_K5-K16	H4_K5K8K12acK16
6161_Lumos7_ArgC_Human_PP	P62805	sp|P62805|H4_HUMAN	GKGGKGLGK[+42.010565]GGAK[+42.010565]R	452.269	3	GKGGKGLGKacGGAKacR	G4K5G6G7K8G9L10G11K12acG13G14A15K16acR17	GKGGKGLGKGGAKR	FALSE	under,under,ok,ok,under,ok,ok,ok,ok,ok,ok,ok,ok,ok	under	RS	countable	21.24	472598336	21.01	517948352	21.3	623401024	H4_K5-K16	H4_K5K8K12acK16ac
6161_Lumos7_ArgC_Human_PP	P62805	sp|P62805|H4_HUMAN	GKGGKGLGK[+42.010565]GGAK[+42.010565]R	677.899	2	GKGGKGLGKacGGAKacR	G4K5G6G7K8G9L10G11K12acG13G14A15K16acR17	GKGGKGLGKGGAKR	FALSE	under,under,ok,ok,under,ok,ok,ok,ok,ok,ok,ok,ok,ok	under	RS	countable	21.24	53500008	21.01	64276300	21.3	69127824	H4_K5-K16	H4_K5K8K12acK16ac
6161_Lumos7_ArgC_Human_PP	P62805	sp|P62805|H4_HUMAN	GKGGK[+42.010565]GLGKGGAKR	656.894	2	GKGGKacGLGKGGAKR	G4K5G6G7K8acG9L10G11K12G13G14A15K16R17	GKGGKGLGKGGAKR	FALSE	under,under,ok,ok,ok,ok,ok,ok,under,ok,ok,ok,under,ok	under	RS	countable	14.9	7328617	14.74	9039469	14.85	5586515	H4_K5-K16	H4_K5K8acK12K16
6161_Lumos7_ArgC_Human_PP	P62805	sp|P62805|H4_HUMAN	GKGGK[+42.010565]GLGKGGAK[+42.010565]R	452.269	3	GKGGKacGLGKGGAKacR	G4K5G6G7K8acG9L10G11K12G13G14A15K16acR17	GKGGKGLGKGGAKR	FALSE	under,under,ok,ok,ok,ok,ok,ok,under,ok,ok,ok,ok,ok	under	RS	countable	20.81	153964112	20.55	128080400	20.82	163718528	H4_K5-K16	H4_K5K8acK12K16ac
6161_Lumos7_ArgC_Human_PP	P62805	sp|P62805|H4_HUMAN	GKGGK[+42.010565]GLGKGGAK[+42.010565]R	677.899	2	GKGGKacGLGKGGAKacR	G4K5G6G7K8acG9L10G11K12G13G14A15K16acR17	GKGGKGLGKGGAKR	FALSE	under,under,ok,ok,ok,ok,ok,ok,under,ok,ok,ok,ok,ok	under	RS	countable	20.81	22424026	20.55	24174892	20.82	26041000	H4_K5-K16	H4_K5K8acK12K16ac
6161_Lumos7_ArgC_Human_PP	P62805	sp|P62805|H4_HUMAN	GKGGK[+42.010565]GLGK[+42.010565]GGAKR	452.269	3	GKGGKacGLGKacGGAKR	G4K5G6G7K8acG9L10G11K12acG13G14A15K16R17	GKGGKGLGKGGAKR	FALSE	under,under,ok,ok,ok,ok,ok,ok,ok,ok,ok,ok,under,ok	under	RS	countable	22.5	15759490	22.27	13899603	22.59	10054052	H4_K5-K16	H4_K5K8acK12acK16
6161_Lumos7_ArgC_Human_PP	P62805	sp|P62805|H4_HUMAN	GKGLGKGGAK[+42.010565]R	357.552	3	GKGLGKGGAKacR	G7K8G9L10G11K12G13G14A15K16acR17	GKGLGKGGAKR	FALSE	under,under,ok,ok,ok,under,ok,ok,ok,ok,ok	under	WS	unassignable	15.33	21606390	15.19	22965754	15.33	19258804	H4_K8-K16	H4_K8K12K16ac
6161_Lumos7_ArgC_Human_PP	P62805	sp|P62805|H4_HUMAN	GKGLGK[+42.010565]GGAK[+42.010565]R	556.83	2	GKGLGKacGGAKacR	G7K8G9L10G11K12acG13G14A15K16acR17	GKGLGKGGAKR	FALSE	under,under,ok,ok,ok,ok,ok,ok,ok,ok,ok	under	WS	unassignable	24.7	1470335	24.55	1518363	24.82	952296	H4_K8-K16	H4_K8K12acK16ac
6161_Lumos7_ArgC_Human_PP	P62805	sp|P62805|H4_HUMAN	GK[+42.010565]GGKGLGKGGAK[+42.010565]R	452.269	3	GKacGGKGLGKGGAKacR	G4K5acG6G7K8G9L10G11K12G13G14A15K16acR17	GKGGKGLGKGGAKR	FALSE	under,ok,ok,ok,under,ok,ok,ok,under,ok,ok,ok,ok,ok	under	RS	countable	19.8	77539776	19.59	66628592	19.84	49761464	H4_K5-K16	H4_K5acK8K12K16ac
6161_Lumos7_ArgC_Human_PP	P62805	sp|P62805|H4_HUMAN	GK[+42.010565]GGKGLGKGGAK[+42.010565]R	677.899	2	GKacGGKGLGKGGAKacR	G4K5acG6G7K8G9L10G11K12G13G14A15K16acR17	GKGGKGLGKGGAKR	FALSE	under,ok,ok,ok,under,ok,ok,ok,under,ok,ok,ok,ok,ok	under	RS	countable	19.8	10566028	19.59	10902739	19.84	5263163	H4_K5-K16	H4_K5acK8K12K16ac
6161_Lumos7_ArgC_Human_PP	P62805	sp|P62805|H4_HUMAN	GK[+42.010565]GGKGLGK[+42.010565]GGAK[+42.010565]R	466.272	3	GKacGGKGLGKacGGAKacR	G4K5acG6G7K8G9L10G11K12acG13G14A15K16acR17	GKGGKGLGKGGAKR	FALSE	under,ok,ok,ok,under,ok,ok,ok,ok,ok,ok,ok,ok,ok	under	RS	countable	31.02	141920384	31	126126344	31.26	88369160	H4_K5-K16	H4_K5acK8K12acK16ac/H4_K5K8acK12acK16ac
6161_Lumos7_ArgC_Human_PP	P62805	sp|P62805|H4_HUMAN	GK[+42.010565]GGK[+42.010565]GLGKGGAK[+42.010565]R	466.272	3	GKacGGKacGLGKGGAKacR	G4K5acG6G7K8acG9L10G11K12G13G14A15K16acR17	GKGGKGLGKGGAKR	FALSE	under,ok,ok,ok,ok,ok,ok,ok,under,ok,ok,ok,ok,ok	under	RS	countable	29.3	24175536	29.24	18872672	29.54	14689102	H4_K5-K16	H4_K5acK8acK12K16ac
6161_Lumos7_ArgC_Human_PP	P62805	sp|P62805|H4_HUMAN	GK[+42.010565]GGK[+42.010565]GLGKGGAK[+42.010565]R	698.905	2	GKacGGKacGLGKGGAKacR	G4K5acG6G7K8acG9L10G11K12G13G14A15K16acR17	GKGGKGLGKGGAKR	FALSE	under,ok,ok,ok,ok,ok,ok,ok,under,ok,ok,ok,ok,ok	under	RS	countable	29.3	2878430	29.24	2651145	29.54	1555462	H4_K5-K16	H4_K5acK8acK12K16ac
6161_Lumos7_ArgC_Human_PP	P62805	sp|P62805|H4_HUMAN	GK[+42.010565]GGK[+42.010565]GLGK[+42.010565]GGAK[+42.010565]R	480.276	3	GKacGGKacGLGKacGGAKacR	G4K5acG6G7K8acG9L10G11K12acG13G14A15K16acR17	GKGGKGLGKGGAKR	FALSE	under,ok,ok,ok,ok,ok,ok,ok,ok,ok,ok,ok,ok,ok	under	RS	countable	39.73	7776877	39.77	7557454	40.02	3978180	H4_K5-K16	H4_K5acK8acK12acK16ac
6161_Lumos7_ArgC_Human_PP	P62805	sp|P62805|H4_HUMAN	GK[+42.010565]GGK[+42.010565]GLGK[+42.010565]GGAK[+42.010565]R	719.91	2	GKacGGKacGLGKacGGAKacR	G4K5acG6G7K8acG9L10G11K12acG13G14A15K16acR17	GKGGKGLGKGGAKR	FALSE	under,ok,ok,ok,ok,ok,ok,ok,ok,ok,ok,ok,ok,ok	under	RS	countable	39.73	15281752	39.77	15650671	40.02	12305321	H4_K5-K16	H4_K5acK8acK12acK16ac
6161_Lumos7_ArgC_Human_PP	P62805	sp|P62805|H4_HUMAN	GK[+42.010565]GGK[+42.010565]GLGK[+42.010565]GGAK[+42.010565]RHR	433.749	4	GKacGGKacGLGKacGGAKacRHR	G4K5acG6G7K8acG9L10G11K12acG13G14A15K16acR17H18R19	GKGGKGLGKGGAKRHR	FALSE	under,ok,ok,ok,ok,ok,ok,ok,ok,ok,ok,ok,ok,ok,ok,ok	under	WS	unassignable	32.09	9303008	32.12	7766183	32.39	6643060	H4_K5-K16	H4_K5acK8acK12acK16ac
6161_Lumos7_ArgC_Human_PP	P62805	sp|P62805|H4_HUMAN	GK[+42.010565]GGK[+42.010565]GLGK[+42.010565]GGAK[+42.010565]RHR	577.996	3	GKacGGKacGLGKacGGAKacRHR	G4K5acG6G7K8acG9L10G11K12acG13G14A15K16acR17H18R19	GKGGKGLGKGGAKRHR	FALSE	under,ok,ok,ok,ok,ok,ok,ok,ok,ok,ok,ok,ok,ok,ok,ok	under	WS	unassignable	32.09	6049944	32.12	5933017	32.39	3076662	H4_K5-K16	H4_K5acK8acK12acK16ac
6161_Lumos7_ArgC_Human_PP	P62805	sp|P62805|H4_HUMAN	GK[+42.010565]GLGK[+42.010565]GGAK[+42.010565]R	577.836	2	GKacGLGKacGGAKacR	G7K8acG9L10G11K12acG13G14A15K16acR17	GKGLGKGGAKR	FALSE	under,ok,ok,ok,ok,ok,ok,ok,ok,ok,ok	under	WS	unassignable	36.01	6782724	36.03	2206087	36.31	1805859	H4_K8-K16	H4_K8acK12acK16ac
6161_Lumos7_ArgC_Human_PP	P62805	sp|P62805|H4_HUMAN	GLGK[+42.010565]GGAK[+42.010565]R	464.272	2	GLGKacGGAKacR	G9L10G11K12acG13G14A15K16acR17	GLGKGGAKR	FALSE	under,ok,ok,ok,ok,ok,ok,ok,ok	under	WS	unassignable	29.34	5526991	29.24	4754416	29.55	3069553	H4_K12-K16	H4_K12acK16ac
6161_Lumos7_ArgC_Human_PP	P62805	sp|P62805|H4_HUMAN	GRTLYGFGG	464.238	2	GRTLYGFGG	G94R95T96L97Y98G99F100G101G102	GRTLYGFGG	FALSE	under,ok,ok,ok,ok,ok,ok,ok,ok	under	WS	unassignable	55.5	26414636	55.66	24299852	55.73	17142744	H4_T96-Y98	H4_T96Y98
6161_Lumos7_ArgC_Human_PP	P62805	sp|P62805|H4_HUMAN	GVKRISGLIYEETR	540.974	3	GVKRISGLIYEETR	G42V43K44R45I46S47G48L49I50Y51E52E53T54R55	GVKRISGLIYEETR	FALSE	under,ok,under,ok,ok,ok,ok,ok,ok,ok,ok,ok,ok,ok	under	WS	unassignable	52.81	11857214	53.04	11685367	53.09	7626545	H4_K44-T54	H4_K44S47Y51T54
6161_Lumos7_ArgC_Human_PP	P62805	sp|P62805|H4_HUMAN	GVLKVFLENVIR	462.954	3	GVLKVFLENVIR	G56V57L58K59V60F61L62E63N64V65I66R67	GVLKVFLENVIR	FALSE	under,ok,ok,under,ok,ok,ok,ok,ok,ok,ok,ok	under	RS	countable	93.07	7376588	93.81	6331812	93.49	6736096	H4_K59	H4_K59
6161_Lumos7_ArgC_Human_PP	P62805	sp|P62805|H4_HUMAN	GVLKVFLENVIRD	501.296	3	GVLKVFLENVIRD	G56V57L58K59V60F61L62E63N64V65I66R67D68	GVLKVFLENVIRD	FALSE	under,ok,ok,under,ok,ok,ok,ok,ok,ok,ok,ok,ok	under	WS	unassignable	93.24	8381091	93.89	5052230	93.68	4536787	H4_K59	H4_K59
6161_Lumos7_ArgC_Human_PP	P62805	sp|P62805|H4_HUMAN	GVLKVFLENVIRD	751.44	2	GVLKVFLENVIRD	G56V57L58K59V60F61L62E63N64V65I66R67D68	GVLKVFLENVIRD	FALSE	under,ok,ok,under,ok,ok,ok,ok,ok,ok,ok,ok,ok	under	WS	unassignable	93.24	9549238	93.89	4194926	93.68	5963036	H4_K59	H4_K59
6161_Lumos7_ArgC_Human_PP	P62805	sp|P62805|H4_HUMAN	GVLKVFLENVIRDAVTYTEHAKR	665.374	4	GVLKVFLENVIRDAVTYTEHAKR	G56V57L58K59V60F61L62E63N64V65I66R67D68A69V70T71Y72T73E74H75A76K77R78	GVLKVFLENVIRDAVTYTEHAKR	FALSE	under,ok,ok,under,ok,ok,ok,ok,ok,ok,ok,ok,ok,ok,ok,ok,ok,ok,ok,ok,ok,under,ok	under	WS	unassignable	111.88	131225040	114.72	72013520	114.8	81681008	H4_K59-K77	H4_K59T71Y72T73K77
6161_Lumos7_ArgC_Human_PP	P62805	sp|P62805|H4_HUMAN	GVLKVFLENVIRDAVTYTEHAKR	886.829	3	GVLKVFLENVIRDAVTYTEHAKR	G56V57L58K59V60F61L62E63N64V65I66R67D68A69V70T71Y72T73E74H75A76K77R78	GVLKVFLENVIRDAVTYTEHAKR	FALSE	under,ok,ok,under,ok,ok,ok,ok,ok,ok,ok,ok,ok,ok,ok,ok,ok,ok,ok,ok,ok,under,ok	under	WS	unassignable	111.88	27150370	114.72	20052980	114.8	22182124	H4_K59-K77	H4_K59T71Y72T73K77
6161_Lumos7_ArgC_Human_PP	P62805	sp|P62805|H4_HUMAN	HRKVLRDNIQGITKPAIR	529.571	4	HRKVLRDNIQGITKPAIR	H18R19K20V21L22R23D24N25I26Q27G28I29T30K31P32A33I34R35	HRKVLRDNIQGITKPAIR	FALSE	under,ok,under,ok,ok,ok,ok,ok,ok,ok,ok,ok,ok,under,ok,ok,ok,ok	under	WS	unassignable	41.23	290444096	41.49	216112000	41.64	101618512	H4_K20-K31	H4_K20T30K31
6161_Lumos7_ArgC_Human_PP	P62805	sp|P62805|H4_HUMAN	HRK[+14.01565]VLRDNIQGITKPAIR	533.075	4	HRKme1VLRDNIQGITKPAIR	H18R19K20me1V21L22R23D24N25I26Q27G28I29T30K31P32A33I34R35	HRKVLRDNIQGITKPAIR	FALSE	under,ok,ok,ok,ok,ok,ok,ok,ok,ok,ok,ok,ok,under,ok,ok,ok,ok	under	WS	unassignable	41.28	257218256	41.68	190441376	41.8	44997120	H4_K20-K31	H4_K20me1T30K31
6161_Lumos7_ArgC_Human_PP	P62805	sp|P62805|H4_HUMAN	HRK[+14.01565]VLRDNIQGITKPAIR	710.431	3	HRKme1VLRDNIQGITKPAIR	H18R19K20me1V21L22R23D24N25I26Q27G28I29T30K31P32A33I34R35	HRKVLRDNIQGITKPAIR	FALSE	under,ok,ok,ok,ok,ok,ok,ok,ok,ok,ok,ok,ok,under,ok,ok,ok,ok	under	WS	unassignable	41.28	45235408	41.68	39437700	41.8	3081414	H4_K20-K31	H4_K20me1T30K31
6161_Lumos7_ArgC_Human_PP	P62805	sp|P62805|H4_HUMAN	IQGITKPAIR	366.233	3	IQGITKPAIR	I26Q27G28I29T30K31P32A33I34R35	IQGITKPAIR	FALSE	under,ok,ok,ok,ok,under,ok,ok,ok,ok	under	AS	countable	41.23	7423843	41.22	6235894	41.5	5594592	H4_T30-K31	H4_T30K31
6161_Lumos7_ArgC_Human_PP	P62805	sp|P62805|H4_HUMAN	ISGLIYEETR	590.814	2	ISGLIYEETR	I46S47G48L49I50Y51E52E53T54R55	ISGLIYEETR	FALSE	under,ok,ok,ok,ok,ok,ok,ok,ok,ok	under	RS	countable	56.11	468727424	56.16	457805568	56.3	321849248	H4_S47-T54	H4_S47Y51T54
6161_Lumos7_ArgC_Human_PP	P62805	sp|P62805|H4_HUMAN	KGGK[+42.010565]GLGKGGAK[+42.010565]R	433.261	3	KGGKacGLGKGGAKacR	K5G6G7K8acG9L10G11K12G13G14A15K16acR17	KGGKGLGKGGAKR	FALSE	under,ok,ok,ok,ok,ok,ok,under,ok,ok,ok,ok,ok	under	AS	countable	20.65	2049745	20.89	2751739	20.66	1383142	H4_K5-K16	H4_K5K8acK12K16ac
6161_Lumos7_ArgC_Human_PP	P62805	sp|P62805|H4_HUMAN	KGLGK[+42.010565]GGAK[+42.010565]R	352.549	3	KGLGKacGGAKacR	K8G9L10G11K12acG13G14A15K16acR17	KGLGKGGAKR	FALSE	under,ok,ok,ok,ok,ok,ok,ok,ok,ok	under	WS	unassignable	24.52	3067634	24.33	2266329	24.62	2279974	H4_K8-K16	H4_K8K12acK16ac
6161_Lumos7_ArgC_Human_PP	P62805	sp|P62805|H4_HUMAN	KRKTVTAMDVVYALKR	470.529	4	KRKTVTAMDVVYALKR	K77R78K79T80V81T82A83M84D85V86V87Y88A89L90K91R92	KRKTVTAMDVVYALKR	FALSE	under,ok,under,ok,ok,ok,ok,ok,ok,ok,ok,ok,ok,ok,under,ok	under	WS	unassignable	59.64	12411735	59.76	6746699	59.86	8059067	H4_K77-K91	H4_K77K79T80T82Y88K91
6161_Lumos7_ArgC_Human_PP	P62805	sp|P62805|H4_HUMAN	KTVTAMDVVYALKR	399.48	4	KTVTAMDVVYALKR	K79T80V81T82A83M84D85V86V87Y88A89L90K91R92	KTVTAMDVVYALKR	FALSE	under,ok,ok,ok,ok,ok,ok,ok,ok,ok,ok,ok,under,ok	under	WS	unassignable	70.26	139383056	70.39	91119928	70.44	68563088	H4_K79-K91	H4_K79T80T82Y88K91
6161_Lumos7_ArgC_Human_PP	P62805	sp|P62805|H4_HUMAN	KTVTAMDVVYALKR	532.304	3	KTVTAMDVVYALKR	K79T80V81T82A83M84D85V86V87Y88A89L90K91R92	KTVTAMDVVYALKR	FALSE	under,ok,ok,ok,ok,ok,ok,ok,ok,ok,ok,ok,under,ok	under	WS	unassignable	70.26	396774528	70.39	269124128	70.44	304733952	H4_K79-K91	H4_K79T80T82Y88K91
6161_Lumos7_ArgC_Human_PP	P62805	sp|P62805|H4_HUMAN	KTVTAMDVVYALKR	797.953	2	KTVTAMDVVYALKR	K79T80V81T82A83M84D85V86V87Y88A89L90K91R92	KTVTAMDVVYALKR	FALSE	under,ok,ok,ok,ok,ok,ok,ok,ok,ok,ok,ok,under,ok	under	WS	unassignable	70.26	6673288	70.39	7093954	70.44	4815461	H4_K79-K91	H4_K79T80T82Y88K91
6161_Lumos7_ArgC_Human_PP	P62805	sp|P62805|H4_HUMAN	KTVTAMDVVYALKRQG	593.998	3	KTVTAMDVVYALKRQG	K79T80V81T82A83M84D85V86V87Y88A89L90K91R92Q93G94	KTVTAMDVVYALKRQG	FALSE	under,ok,ok,ok,ok,ok,ok,ok,ok,ok,ok,ok,under,ok,ok,ok	under	WS	unassignable	72.58	1189849	72.77	830887	72.79	879190	H4_K79-K91	H4_K79T80T82Y88K91
6161_Lumos7_ArgC_Human_PP	P62805	sp|P62805|H4_HUMAN	KTVTAMDVVYALKRQGR	484.775	4	KTVTAMDVVYALKRQGR	K79T80V81T82A83M84D85V86V87Y88A89L90K91R92Q93G94R95	KTVTAMDVVYALKRQGR	FALSE	under,ok,ok,ok,ok,ok,ok,ok,ok,ok,ok,ok,under,ok,ok,ok,ok	under	WS	unassignable	68.33	47800060	68.42	40643356	68.51	37643952	H4_K79-K91	H4_K79T80T82Y88K91
6161_Lumos7_ArgC_Human_PP	P62805	sp|P62805|H4_HUMAN	KTVTAMDVVYALKRQGR	646.031	3	KTVTAMDVVYALKRQGR	K79T80V81T82A83M84D85V86V87Y88A89L90K91R92Q93G94R95	KTVTAMDVVYALKRQGR	FALSE	under,ok,ok,ok,ok,ok,ok,ok,ok,ok,ok,ok,under,ok,ok,ok,ok	under	WS	unassignable	68.33	4508844	68.42	6599110	68.51	3243186	H4_K79-K91	H4_K79T80T82Y88K91
6161_Lumos7_ArgC_Human_PP	P62805	sp|P62805|H4_HUMAN	KTVTAMDVVYALKRQGRTLYG	593.33	4	KTVTAMDVVYALKRQGRTLYG	K79T80V81T82A83M84D85V86V87Y88A89L90K91R92Q93G94R95T96L97Y98G99	KTVTAMDVVYALKRQGRTLYG	FALSE	under,ok,ok,ok,ok,ok,ok,ok,ok,ok,ok,ok,under,ok,ok,ok,ok,ok,ok,ok,ok	under	WS	unassignable	80.26	840614	80.82	794563	80.51	724733	H4_K79-Y98	H4_K79T80T82Y88K91T96Y98
6161_Lumos7_ArgC_Human_PP	P62805	sp|P62805|H4_HUMAN	KTVTAMDVVYALKRQGRTLYGFG	644.352	4	KTVTAMDVVYALKRQGRTLYGFG	K79T80V81T82A83M84D85V86V87Y88A89L90K91R92Q93G94R95T96L97Y98G99F100G101	KTVTAMDVVYALKRQGRTLYGFG	FALSE	under,ok,ok,ok,ok,ok,ok,ok,ok,ok,ok,ok,under,ok,ok,ok,ok,ok,ok,ok,ok,ok,ok	under	WS	unassignable	88.85	1180531	89.27	437317	89.1	667650	H4_K79-Y98	H4_K79T80T82Y88K91T96Y98
6161_Lumos7_ArgC_Human_PP	P62805	sp|P62805|H4_HUMAN	KTVTAMDVVYALKRQGRTLYGFGG	658.607	4	KTVTAMDVVYALKRQGRTLYGFGG	K79T80V81T82A83M84D85V86V87Y88A89L90K91R92Q93G94R95T96L97Y98G99F100G101G102	KTVTAMDVVYALKRQGRTLYGFGG	FALSE	under,ok,ok,ok,ok,ok,ok,ok,ok,ok,ok,ok,under,ok,ok,ok,ok,ok,ok,ok,ok,ok,ok,ok	under	WS	unassignable	88.1	274116832	88.61	124747280	88.36	159583376	H4_K79-Y98	H4_K79T80T82Y88K91T96Y98
6161_Lumos7_ArgC_Human_PP	P62805	sp|P62805|H4_HUMAN	KTVTAMDVVYALKRQGRTLYGFGG	877.807	3	KTVTAMDVVYALKRQGRTLYGFGG	K79T80V81T82A83M84D85V86V87Y88A89L90K91R92Q93G94R95T96L97Y98G99F100G101G102	KTVTAMDVVYALKRQGRTLYGFGG	FALSE	under,ok,ok,ok,ok,ok,ok,ok,ok,ok,ok,ok,under,ok,ok,ok,ok,ok,ok,ok,ok,ok,ok,ok	under	WS	unassignable	88.1	32985298	88.61	12564038	88.36	18135544	H4_K79-Y98	H4_K79T80T82Y88K91T96Y98
6161_Lumos7_ArgC_Human_PP	P62805	sp|P62805|H4_HUMAN	KVLRDNIQGITKPAIR	456.281	4	KVLRDNIQGITKPAIR	K20V21L22R23D24N25I26Q27G28I29T30K31P32A33I34R35	KVLRDNIQGITKPAIR	FALSE	under,ok,ok,ok,ok,ok,ok,ok,ok,ok,ok,under,ok,ok,ok,ok	under	WS	unassignable	46.77	1100596352	46.81	972293504	46.99	788282112	H4_K20-K31	H4_K20T30K31
6161_Lumos7_ArgC_Human_PP	P62805	sp|P62805|H4_HUMAN	KVLRDNIQGITKPAIR	608.039	3	KVLRDNIQGITKPAIR	K20V21L22R23D24N25I26Q27G28I29T30K31P32A33I34R35	KVLRDNIQGITKPAIR	FALSE	under,ok,ok,ok,ok,ok,ok,ok,ok,ok,ok,under,ok,ok,ok,ok	under	WS	unassignable	46.77	275477088	46.81	284348992	46.99	111082464	H4_K20-K31	H4_K20T30K31
6161_Lumos7_ArgC_Human_PP	P62805	sp|P62805|H4_HUMAN	KVLRDNIQGITKPAIR	911.555	2	KVLRDNIQGITKPAIR	K20V21L22R23D24N25I26Q27G28I29T30K31P32A33I34R35	KVLRDNIQGITKPAIR	FALSE	under,ok,ok,ok,ok,ok,ok,ok,ok,ok,ok,under,ok,ok,ok,ok	under	WS	unassignable	46.77	14230166	46.81	16538552	46.99	6143778	H4_K20-K31	H4_K20T30K31
6161_Lumos7_ArgC_Human_PP	P62805	sp|P62805|H4_HUMAN	KVLRDNIQGITKPAIRR	660.073	3	KVLRDNIQGITKPAIRR	K20V21L22R23D24N25I26Q27G28I29T30K31P32A33I34R35R36	KVLRDNIQGITKPAIRR	FALSE	under,ok,ok,ok,ok,ok,ok,ok,ok,ok,ok,under,ok,ok,ok,ok,ok	under	WS	unassignable	42.26	160615632	42.41	141201680	42.6	23189102	H4_K20-K31	H4_K20T30K31
6161_Lumos7_ArgC_Human_PP	P62805	sp|P62805|H4_HUMAN	KVLRDNIQGITKPAIRR	989.605	2	KVLRDNIQGITKPAIRR	K20V21L22R23D24N25I26Q27G28I29T30K31P32A33I34R35R36	KVLRDNIQGITKPAIRR	FALSE	under,ok,ok,ok,ok,ok,ok,ok,ok,ok,ok,under,ok,ok,ok,ok,ok	under	WS	unassignable	42.26	6057549	42.41	7203147	42.6	1384074	H4_K20-K31	H4_K20T30K31
6161_Lumos7_ArgC_Human_PP	P62805	sp|P62805|H4_HUMAN	K[+14.01565]VLRDNIQGITKPAIR	459.785	4	Kme1VLRDNIQGITKPAIR	K20me1V21L22R23D24N25I26Q27G28I29T30K31P32A33I34R35	KVLRDNIQGITKPAIR	FALSE	under,ok,ok,ok,ok,ok,ok,ok,ok,ok,ok,under,ok,ok,ok,ok	under	WS	unassignable	46.99	1365390080	47.06	1184711424	47.24	875553024	H4_K20-K31	H4_K20me1T30K31
6161_Lumos7_ArgC_Human_PP	P62805	sp|P62805|H4_HUMAN	K[+14.01565]VLRDNIQGITKPAIR	612.711	3	Kme1VLRDNIQGITKPAIR	K20me1V21L22R23D24N25I26Q27G28I29T30K31P32A33I34R35	KVLRDNIQGITKPAIR	FALSE	under,ok,ok,ok,ok,ok,ok,ok,ok,ok,ok,under,ok,ok,ok,ok	under	WS	unassignable	46.99	262983744	47.06	257332448	47.24	105264560	H4_K20-K31	H4_K20me1T30K31
6161_Lumos7_ArgC_Human_PP	P62805	sp|P62805|H4_HUMAN	K[+14.01565]VLRDNIQGITKPAIR	918.563	2	Kme1VLRDNIQGITKPAIR	K20me1V21L22R23D24N25I26Q27G28I29T30K31P32A33I34R35	KVLRDNIQGITKPAIR	FALSE	under,ok,ok,ok,ok,ok,ok,ok,ok,ok,ok,under,ok,ok,ok,ok	under	WS	unassignable	46.99	17637942	47.06	19439086	47.24	4084992	H4_K20-K31	H4_K20me1T30K31
6161_Lumos7_ArgC_Human_PP	P62805	sp|P62805|H4_HUMAN	K[+14.01565]VLRDNIQGITKPAIRR	664.744	3	Kme1VLRDNIQGITKPAIRR	K20me1V21L22R23D24N25I26Q27G28I29T30K31P32A33I34R35R36	KVLRDNIQGITKPAIRR	FALSE	under,ok,ok,ok,ok,ok,ok,ok,ok,ok,ok,under,ok,ok,ok,ok,ok	under	WS	unassignable	42.48	240068928	42.63	187583600	42.82	31826256	H4_K20-K31	H4_K20me1T30K31
6161_Lumos7_ArgC_Human_PP	P62805	sp|P62805|H4_HUMAN	K[+28.0313]VLRDNIQGITKPA	527.654	3	Kme2VLRDNIQGITKPA	K20me2V21L22R23D24N25I26Q27G28I29T30K31P32A33	KVLRDNIQGITKPA	FALSE	under,ok,ok,ok,ok,ok,ok,ok,ok,ok,ok,under,ok,ok	under	WS	unassignable	43.26	5487444	43.28	4756999	43.52	3394537	H4_K20-K31	H4_K20me2T30K31
6161_Lumos7_ArgC_Human_PP	P62805	sp|P62805|H4_HUMAN	K[+28.0313]VLRDNIQGITKPAIR	463.289	4	Kme2VLRDNIQGITKPAIR	K20me2V21L22R23D24N25I26Q27G28I29T30K31P32A33I34R35	KVLRDNIQGITKPAIR	FALSE	under,ok,ok,ok,ok,ok,ok,ok,ok,ok,ok,under,ok,ok,ok,ok	under	WS	unassignable	47.16	7547462656	47.22	6915232256	47.41	4619553280	H4_K20-K31	H4_K20me2T30K31
6161_Lumos7_ArgC_Human_PP	P62805	sp|P62805|H4_HUMAN	K[+28.0313]VLRDNIQGITKPAIR	617.383	3	Kme2VLRDNIQGITKPAIR	K20me2V21L22R23D24N25I26Q27G28I29T30K31P32A33I34R35	KVLRDNIQGITKPAIR	FALSE	under,ok,ok,ok,ok,ok,ok,ok,ok,ok,ok,under,ok,ok,ok,ok	under	WS	unassignable	47.16	1348282112	47.22	1323175552	47.41	509278272	H4_K20-K31	H4_K20me2T30K31
6161_Lumos7_ArgC_Human_PP	P62805	sp|P62805|H4_HUMAN	K[+28.0313]VLRDNIQGITKPAIR	925.57	2	Kme2VLRDNIQGITKPAIR	K20me2V21L22R23D24N25I26Q27G28I29T30K31P32A33I34R35	KVLRDNIQGITKPAIR	FALSE	under,ok,ok,ok,ok,ok,ok,ok,ok,ok,ok,under,ok,ok,ok,ok	under	WS	unassignable	47.16	74223840	47.22	77607136	47.41	23940014	H4_K20-K31	H4_K20me2T30K31
6161_Lumos7_ArgC_Human_PP	P62805	sp|P62805|H4_HUMAN	K[+28.0313]VLRDNIQGITKPAIRR	502.314	4	Kme2VLRDNIQGITKPAIRR	K20me2V21L22R23D24N25I26Q27G28I29T30K31P32A33I34R35R36	KVLRDNIQGITKPAIRR	FALSE	under,ok,ok,ok,ok,ok,ok,ok,ok,ok,ok,under,ok,ok,ok,ok,ok	under	WS	unassignable	42.58	5101864960	42.75	4012802816	42.98	2166225920	H4_K20-K31	H4_K20me2T30K31
6161_Lumos7_ArgC_Human_PP	P62805	sp|P62805|H4_HUMAN	K[+28.0313]VLRDNIQGITKPAIRR	669.416	3	Kme2VLRDNIQGITKPAIRR	K20me2V21L22R23D24N25I26Q27G28I29T30K31P32A33I34R35R36	KVLRDNIQGITKPAIRR	FALSE	under,ok,ok,ok,ok,ok,ok,ok,ok,ok,ok,under,ok,ok,ok,ok,ok	under	WS	unassignable	42.58	920516672	42.75	801256832	42.98	172893728	H4_K20-K31	H4_K20me2T30K31
6161_Lumos7_ArgC_Human_PP	P62805	sp|P62805|H4_HUMAN	K[+28.0313]VLRDNIQGITKPAIRR	1003.62	2	Kme2VLRDNIQGITKPAIRR	K20me2V21L22R23D24N25I26Q27G28I29T30K31P32A33I34R35R36	KVLRDNIQGITKPAIRR	FALSE	under,ok,ok,ok,ok,ok,ok,ok,ok,ok,ok,under,ok,ok,ok,ok,ok	under	WS	unassignable	42.58	41386784	42.75	37685084	42.98	6928979	H4_K20-K31	H4_K20me2T30K31
6161_Lumos7_ArgC_Human_PP	P62805	sp|P62805|H4_HUMAN	K[+42.010565]GLGK[+42.010565]GGAK[+42.010565]R	549.325	2	KacGLGKacGGAKacR	K8acG9L10G11K12acG13G14A15K16acR17	KGLGKGGAKR	FALSE	under,ok,ok,ok,ok,ok,ok,ok,ok,ok	under	WS	unassignable	35.36	1392369	35.41	1903458	35.69	628759	H4_K8-K16	H4_K8acK12acK16ac
6161_Lumos7_ArgC_Human_PP	P62805	sp|P62805|H4_HUMAN	K[+42.04695]VLRDNIQGITKPAIR	466.793	4	Kme3VLRDNIQGITKPAIR	K20me3V21L22R23D24N25I26Q27G28I29T30K31P32A33I34R35	KVLRDNIQGITKPAIR	FALSE	under,ok,ok,ok,ok,ok,ok,ok,ok,ok,ok,under,ok,ok,ok,ok	under	WS	unassignable	46.9	25466216	46.98	25875116	47.12	14744966	H4_K20-K31	H4_K20me3T30K31
6161_Lumos7_ArgC_Human_PP	P62805	sp|P62805|H4_HUMAN	K[+42.04695]VLRDNIQGITKPAIR	622.055	3	Kme3VLRDNIQGITKPAIR	K20me3V21L22R23D24N25I26Q27G28I29T30K31P32A33I34R35	KVLRDNIQGITKPAIR	FALSE	under,ok,ok,ok,ok,ok,ok,ok,ok,ok,ok,under,ok,ok,ok,ok	under	WS	unassignable	46.9	4185902	46.98	3996333	47.12	856541	H4_K20-K31	H4_K20me3T30K31
6161_Lumos7_ArgC_Human_PP	P62805	sp|P62805|H4_HUMAN	MDVVYALKR	365.539	3	MDVVYALKR	M84D85V86V87Y88A89L90K91R92	MDVVYALKR	FALSE	under,ok,ok,ok,ok,ok,ok,under,ok	under	WS	unassignable	70.26	2009908	70.38	1194363	70.44	975826	H4_Y88-K91	H4_Y88K91
6161_Lumos7_ArgC_Human_PP	P62805	sp|P62805|H4_HUMAN	MDVVYALKR	547.805	2	MDVVYALKR	M84D85V86V87Y88A89L90K91R92	MDVVYALKR	FALSE	under,ok,ok,ok,ok,ok,ok,under,ok	under	WS	unassignable	70.26	3436987	70.38	2500965	70.44	1897089	H4_Y88-K91	H4_Y88K91
6161_Lumos7_ArgC_Human_PP	P62805	sp|P62805|H4_HUMAN	NIQGITKPAIR	404.247	3	NIQGITKPAIR	N25I26Q27G28I29T30K31P32A33I34R35	NIQGITKPAIR	FALSE	under,ok,ok,ok,ok,ok,under,ok,ok,ok,ok	under	AS	countable	43.94	35988940	43.95	20070020	44.19	28805054	H4_T30-K31	H4_T30K31
6161_Lumos7_ArgC_Human_PP	P62805	sp|P62805|H4_HUMAN	NIQGITKPAIR	605.867	2	NIQGITKPAIR	N25I26Q27G28I29T30K31P32A33I34R35	NIQGITKPAIR	FALSE	under,ok,ok,ok,ok,ok,under,ok,ok,ok,ok	under	AS	countable	43.94	26398210	43.95	23607450	44.19	18884740	H4_T30-K31	H4_T30K31
6161_Lumos7_ArgC_Human_PP	P62805	sp|P62805|H4_HUMAN	NVIRDAVTYTEHAKR	591.652	3	NVIRDAVTYTEHAKR	N64V65I66R67D68A69V70T71Y72T73E74H75A76K77R78	NVIRDAVTYTEHAKR	FALSE	under,ok,ok,ok,ok,ok,ok,ok,ok,ok,ok,ok,ok,under,ok	under	WS	unassignable	52.48	341123	52.55	2686690	52.65	0	H4_T71-K77	H4_T71Y72T73K77
6161_Lumos7_ArgC_Human_PP	P62805	sp|P62805|H4_HUMAN	QGITKPAIR	492.303	2	QGITKPAIR	Q27G28I29T30K31P32A33I34R35	QGITKPAIR	FALSE	under,ok,ok,ok,under,ok,ok,ok,ok	under	AS	countable	46.77	1431390	47.12	5641425	46.68	550265	H4_T30-K31	H4_T30K31
6161_Lumos7_ArgC_Human_PP	P62805	sp|P62805|H4_HUMAN	QGRTLYGFG	499.756	2	QGRTLYGFG	Q93G94R95T96L97Y98G99F100G101	QGRTLYGFG	FALSE	under,ok,ok,ok,ok,ok,ok,ok,ok	under	WS	unassignable	56.85	7352143	56.95	5581628	57	4250491	H4_T96-Y98	H4_T96Y98
6161_Lumos7_ArgC_Human_PP	P62805	sp|P62805|H4_HUMAN	RGGVKRISGLIYEETR	459.263	4	RGGVKRISGLIYEETR	R40G41G42V43K44R45I46S47G48L49I50Y51E52E53T54R55	RGGVKRISGLIYEETR	FALSE	under,ok,ok,ok,under,ok,ok,ok,ok,ok,ok,ok,ok,ok,ok,ok	under	WS	unassignable	49.75	1268273920	50.15	1199421056	50.08	919135040	H4_K44-T54	H4_K44S47Y51T54
6161_Lumos7_ArgC_Human_PP	P62805	sp|P62805|H4_HUMAN	RGGVKRISGLIYEETR	612.015	3	RGGVKRISGLIYEETR	R40G41G42V43K44R45I46S47G48L49I50Y51E52E53T54R55	RGGVKRISGLIYEETR	FALSE	under,ok,ok,ok,under,ok,ok,ok,ok,ok,ok,ok,ok,ok,ok,ok	under	WS	unassignable	49.75	671006464	50.15	658368640	50.08	405273664	H4_K44-T54	H4_K44S47Y51T54
6161_Lumos7_ArgC_Human_PP	P62805	sp|P62805|H4_HUMAN	RGGVKRISGLIYEETR	917.518	2	RGGVKRISGLIYEETR	R40G41G42V43K44R45I46S47G48L49I50Y51E52E53T54R55	RGGVKRISGLIYEETR	FALSE	under,ok,ok,ok,under,ok,ok,ok,ok,ok,ok,ok,ok,ok,ok,ok	under	WS	unassignable	49.75	42671620	50.15	45247848	50.08	23912298	H4_K44-T54	H4_K44S47Y51T54
6161_Lumos7_ArgC_Human_PP	P62805	sp|P62805|H4_HUMAN	RISGLIYEETR	446.245	3	RISGLIYEETR	R45I46S47G48L49I50Y51E52E53T54R55	RISGLIYEETR	FALSE	under,ok,ok,ok,ok,ok,ok,ok,ok,ok,ok	under	WS	unassignable	51.46	26820736	51.51	28791506	51.63	21067658	H4_S47-T54	H4_S47Y51T54
6161_Lumos7_ArgC_Human_PP	P62805	sp|P62805|H4_HUMAN	RISGLIYEETR	668.865	2	RISGLIYEETR	R45I46S47G48L49I50Y51E52E53T54R55	RISGLIYEETR	FALSE	under,ok,ok,ok,ok,ok,ok,ok,ok,ok,ok	under	WS	unassignable	51.46	15565079	51.51	17573944	51.63	12386613	H4_S47-T54	H4_S47Y51T54
6161_Lumos7_ArgC_Human_PP	P62805	sp|P62805|H4_HUMAN	RKTVTAMDVVYALKR	438.505	4	RKTVTAMDVVYALKR	R78K79T80V81T82A83M84D85V86V87Y88A89L90K91R92	RKTVTAMDVVYALKR	FALSE	under,under,ok,ok,ok,ok,ok,ok,ok,ok,ok,ok,ok,under,ok	under	WS	unassignable	64.31	32737864	64.36	26370444	64.52	21170292	H4_K79-K91	H4_K79T80T82Y88K91
6161_Lumos7_ArgC_Human_PP	P62805	sp|P62805|H4_HUMAN	RKTVTAMDVVYALKR	584.338	3	RKTVTAMDVVYALKR	R78K79T80V81T82A83M84D85V86V87Y88A89L90K91R92	RKTVTAMDVVYALKR	FALSE	under,under,ok,ok,ok,ok,ok,ok,ok,ok,ok,ok,ok,under,ok	under	WS	unassignable	64.31	3407771	64.36	4462435	64.52	1614467	H4_K79-K91	H4_K79T80T82Y88K91
6161_Lumos7_ArgC_Human_PP	P62805	sp|P62805|H4_HUMAN	RTLYGFGG	435.727	2	RTLYGFGG	R95T96L97Y98G99F100G101G102	RTLYGFGG	FALSE	under,ok,ok,ok,ok,ok,ok,ok	under	WS	unassignable	54.32	47616424	54.5	41677172	54.46	29278214	H4_T96-Y98	H4_T96Y98
6161_Lumos7_ArgC_Human_PP	P62805	sp|P62805|H4_HUMAN	VKRISGLIYEETR	521.967	3	VKRISGLIYEETR	V43K44R45I46S47G48L49I50Y51E52E53T54R55	VKRISGLIYEETR	FALSE	under,under,ok,ok,ok,ok,ok,ok,ok,ok,ok,ok,ok	under	WS	unassignable	48.51	5437834	48.65	5745067	48.71	3625844	H4_K44-T54	H4_K44S47Y51T54
6161_Lumos7_ArgC_Human_PP	P62805	sp|P62805|H4_HUMAN	VLRDNIQGITKPAIR	565.341	3	VLRDNIQGITKPAIR	V21L22R23D24N25I26Q27G28I29T30K31P32A33I34R35	VLRDNIQGITKPAIR	FALSE	under,ok,ok,ok,ok,ok,ok,ok,ok,ok,under,ok,ok,ok,ok	under	WS	unassignable	46.77	1663908	46.85	2694430	46.99	1967468	H4_T30-K31	H4_T30K31
6161_Lumos7_ArgC_Human_PP	P62805	sp|P62805|H4_HUMAN	VVYALKR	424.771	2	VVYALKR	V86V87Y88A89L90K91R92	VVYALKR	FALSE	under,ok,ok,ok,ok,under,ok	under	WS	unassignable	33.77	8397456	33.81	7449877	34.03	4035009	H4_Y88-K91	H4_Y88K91
6161_Lumos7_ArgC_Human_PP	P68431	sp|P68431|H31_HUMAN	AKRVTIMPKDIQLAR	435.763	4	AKRVTIMPKDIQLAR	A114K115R116V117T118I119M120P121K122D123I124Q125L126A127R128	AKRVTIMPKDIQLAR	FALSE	under,under,ok,ok,ok,ok,ok,ok,under,ok,ok,ok,ok,ok,ok	under	WS	unassignable	51.39	5695452	51.47	4518924	51.59	4192441	H31_K115-K122	H31_K115T118K122
6161_Lumos7_ArgC_Human_PP	P68431	sp|P68431|H31_HUMAN	APRKQLATK[+42.010565]AAR	451.609	3	APRKQLATKacAAR	A15P16R17K18Q19L20A21T22K23acA24A25R26	APRKQLATKAAR	FALSE	under,ok,ok,under,ok,ok,ok,ok,ok,ok,ok,ok	under	WS	unassignable	22.46	32260296	22.26	29974716	22.54	24706514	H31_K18-K23	H31_K18T22K23ac
6161_Lumos7_ArgC_Human_PP	P68431	sp|P68431|H31_HUMAN	ARTKQTARKSTGGK[+42.010565]APR	464.77	4	ARTKQTARKSTGGKacAPR	A1R2T3K4Q5T6A7R8K9S10T11G12G13K14acA15P16R17	ARTKQTARKSTGGKAPR	FALSE	under,ok,ok,under,ok,ok,ok,ok,under,ok,ok,ok,ok,ok,ok,ok,ok	under	WS	unassignable	13.87	66382560	13.73	70854400	13.85	79415272	H31_T3-K14	H31_T3K4T6K9S10T11K14ac
6161_Lumos7_ArgC_Human_PP	P68431	sp|P68431|H31_HUMAN	ARTKQTARK[+14.01565]STGGKAPR	457.771	4	ARTKQTARKme1STGGKAPR	A1R2T3K4Q5T6A7R8K9me1S10T11G12G13K14A15P16R17	ARTKQTARKSTGGKAPR	FALSE	under,ok,ok,under,ok,ok,ok,ok,ok,ok,ok,ok,ok,under,ok,ok,ok	under	WS	unassignable	12.12	7496224	12.1	6991806	12.22	4241107	H31_T3-K14	H31_T3K4T6K9me1S10T11K14
6161_Lumos7_ArgC_Human_PP	P68431	sp|P68431|H31_HUMAN	ARTKQTARK[+14.01565]STGGK[+42.010565]APR	468.274	4	ARTKQTARKme1STGGKacAPR	A1R2T3K4Q5T6A7R8K9me1S10T11G12G13K14acA15P16R17	ARTKQTARKSTGGKAPR	FALSE	under,ok,ok,under,ok,ok,ok,ok,ok,ok,ok,ok,ok,ok,ok,ok,ok	under	WS	unassignable	14.08	63801368	13.95	62101120	14.07	57171148	H31_T3-K14	H31_T3K4T6K9me1S10T11K14ac
6161_Lumos7_ArgC_Human_PP	P68431	sp|P68431|H31_HUMAN	ARTKQTARK[+42.010565]STGGK[+42.010565]APR	475.272	4	ARTKQTARKacSTGGKacAPR	A1R2T3K4Q5T6A7R8K9acS10T11G12G13K14acA15P16R17	ARTKQTARKSTGGKAPR	FALSE	under,ok,ok,under,ok,ok,ok,ok,ok,ok,ok,ok,ok,ok,ok,ok,ok	under	WS	unassignable	18.69	23589020	18.64	25656436	18.79	24140328	H31_T3-K14	H31_T3K4T6K9acS10T11K14ac
6161_Lumos7_ArgC_Human_PP	P68431	sp|P68431|H31_HUMAN	ATGGVKKPHR	525.812	2	ATGGVKKPHR	A31T32G33G34V35K36K37P38H39R40	ATGGVKKPHR	FALSE	under,ok,ok,ok,ok,under,under,ok,ok,ok	under	WS	unassignable	15.5	16069666	15.31	10571372	15.46	10153101	H31_T32-K37	H31_T32K36K37
6161_Lumos7_ArgC_Human_PP	P68431	sp|P68431|H31_HUMAN	ATGGVK[+28.0313]KPHR	539.828	2	ATGGVKme2KPHR	A31T32G33G34V35K36me2K37P38H39R40	ATGGVKKPHR	FALSE	under,ok,ok,ok,ok,ok,under,ok,ok,ok	under	WS	unassignable	15.95	9190298	15.76	12779583	15.96	9035314	H31_T32-K37	H31_T32K36me2K37
6161_Lumos7_ArgC_Human_PP	P68431	sp|P68431|H31_HUMAN	EIAQDFKTDLR	445.902	3	EIAQDFKTDLR	E73I74A75Q76D77F78K79T80D81L82R83	EIAQDFKTDLR	FALSE	under,ok,ok,ok,ok,ok,under,ok,ok,ok,ok	under	RS	countable	52.08	35221280	52.14	26330878	52.24	24262038	H31_K79-T80	H31_K79T80
6161_Lumos7_ArgC_Human_PP	P68431	sp|P68431|H31_HUMAN	EIAQDFKTDLR	668.349	2	EIAQDFKTDLR	E73I74A75Q76D77F78K79T80D81L82R83	EIAQDFKTDLR	FALSE	under,ok,ok,ok,ok,ok,under,ok,ok,ok,ok	under	RS	countable	52.08	6850989	52.14	8326299	52.24	5362624	H31_K79-T80	H31_K79T80
6161_Lumos7_ArgC_Human_PP	P68431	sp|P68431|H31_HUMAN	EIRRYQKSTELLIR	602.351	3	EIRRYQKSTELLIR	E50I51R52R53Y54Q55K56S57T58E59L60L61I62R63	EIRRYQKSTELLIR	FALSE	under,ok,ok,ok,ok,ok,under,ok,ok,ok,ok,ok,ok,ok	under	WS	unassignable	43.99	22989148	44.16	25155350	44.28	12675329	H31_Y54-T58	H31_Y54K56S57T58
6161_Lumos7_ArgC_Human_PP	P68431	sp|P68431|H31_HUMAN	GKAPRKQLATKAAR	499.311	3	GKAPRKQLATKAAR	G13K14A15P16R17K18Q19L20A21T22K23A24A25R26	GKAPRKQLATKAAR	FALSE	under,under,ok,ok,ok,under,ok,ok,ok,ok,under,ok,ok,ok	under	WS	unassignable	14.59	9473619	14.48	9750604	14.56	5307911	H31_K14-K23	H31_K14K18T22K23
6161_Lumos7_ArgC_Human_PP	P68431	sp|P68431|H31_HUMAN	GK[+42.010565]APRKQLATKAAR	385.238	4	GKacAPRKQLATKAAR	G13K14acA15P16R17K18Q19L20A21T22K23A24A25R26	GKAPRKQLATKAAR	FALSE	under,ok,ok,ok,ok,under,ok,ok,ok,ok,under,ok,ok,ok	under	WS	unassignable	19.59	14112440	19.41	15591626	19.71	13065841	H31_K14-K23	H31_K14acK18T22K23
6161_Lumos7_ArgC_Human_PP	P68431	sp|P68431|H31_HUMAN	GK[+42.010565]APRKQLATK[+42.010565]AAR	527.318	3	GKacAPRKQLATKacAAR	G13K14acA15P16R17K18Q19L20A21T22K23acA24A25R26	GKAPRKQLATKAAR	FALSE	under,ok,ok,ok,ok,under,ok,ok,ok,ok,ok,ok,ok,ok	under	WS	unassignable	28.45	13890646	28.47	12663040	28.71	8202702	H31_K14-K23	H31_K14acK18T22K23ac
6161_Lumos7_ArgC_Human_PP	P68431	sp|P68431|H31_HUMAN	GK[+42.010565]APRK[+42.010565]QLATKAAR	527.318	3	GKacAPRKacQLATKAAR	G13K14acA15P16R17K18acQ19L20A21T22K23A24A25R26	GKAPRKQLATKAAR	FALSE	under,ok,ok,ok,ok,ok,ok,ok,ok,ok,under,ok,ok,ok	under	WS	unassignable	30.04	1412419	30.03	1533053	30.34	1307687	H31_K14-K23	H31_K14acK18acT22K23
6161_Lumos7_ArgC_Human_PP	P68431	sp|P68431|H31_HUMAN	GK[+42.010565]APRK[+42.010565]QLATK[+42.010565]AAR	541.321	3	GKacAPRKacQLATKacAAR	G13K14acA15P16R17K18acQ19L20A21T22K23acA24A25R26	GKAPRKQLATKAAR	FALSE	under,ok,ok,ok,ok,ok,ok,ok,ok,ok,ok,ok,ok,ok	under	WS	unassignable	39.77	2292348	39.85	2408838	40.08	1566819	H31_K14-K23	H31_K14acK18acT22K23ac
6161_Lumos7_ArgC_Human_PP	P68431	sp|P68431|H31_HUMAN	GTVALREIR	507.806	2	GTVALREIR	G44T45V46A47L48R49E50I51R52	GTVALREIR	FALSE	under,ok,ok,ok,ok,ok,ok,ok,ok	under	WS	unassignable	44.69	54014292	44.87	46234044	45.1	34655604	H31_T45	H31_T45
6161_Lumos7_ArgC_Human_PP	P68431	sp|P68431|H31_HUMAN	IAQDFKTDLR	603.827	2	IAQDFKTDLR	I74A75Q76D77F78K79T80D81L82R83	IAQDFKTDLR	FALSE	under,ok,ok,ok,ok,under,ok,ok,ok,ok	under	AS	countable	44.52	1992901	44.6	2195334	44.74	916573	H31_K79-T80	H31_K79T80
6161_Lumos7_ArgC_Human_PP	P68431	sp|P68431|H31_HUMAN	IMPKDIQLAR	592.845	2	IMPKDIQLAR	I119M120P121K122D123I124Q125L126A127R128	IMPKDIQLAR	FALSE	under,ok,ok,under,ok,ok,ok,ok,ok,ok	under	WS	unassignable	63.04	19614014	63.07	13104138	63.24	14834220	H31_K122	H31_K122
6161_Lumos7_ArgC_Human_PP	P68431	sp|P68431|H31_HUMAN	IRRYQKSTELLIR	419.755	4	IRRYQKSTELLIR	I51R52R53Y54Q55K56S57T58E59L60L61I62R63	IRRYQKSTELLIR	FALSE	under,ok,ok,ok,ok,under,ok,ok,ok,ok,ok,ok,ok	under	WS	unassignable	39.94	4441076	40.17	3690043	40.38	2034681	H31_Y54-T58	H31_Y54K56S57T58
6161_Lumos7_ArgC_Human_PP	P68431	sp|P68431|H31_HUMAN	KAPRKQLATKAAR	360.48	4	KAPRKQLATKAAR	K14A15P16R17K18Q19L20A21T22K23A24A25R26	KAPRKQLATKAAR	FALSE	under,ok,ok,ok,under,ok,ok,ok,ok,under,ok,ok,ok	under	WS	unassignable	14.12	6008723	14.03	6475181	14.12	5340426	H31_K14-K23	H31_K14K18T22K23
6161_Lumos7_ArgC_Human_PP	P68431	sp|P68431|H31_HUMAN	KAPRK[+42.010565]QLATK[+42.010565]AAR	381.485	4	KAPRKacQLATKacAAR	K14A15P16R17K18acQ19L20A21T22K23acA24A25R26	KAPRKQLATKAAR	FALSE	under,ok,ok,ok,ok,ok,ok,ok,ok,ok,ok,ok,ok	under	WS	unassignable	26.65	6953965	26.54	6492161	26.88	3648636	H31_K14-K23	H31_K14K18acT22K23ac
6161_Lumos7_ArgC_Human_PP	P68431	sp|P68431|H31_HUMAN	KLPFQR	394.743	2	KLPFQR	K64L65P66F67Q68R69	KLPFQR	FALSE	under,ok,ok,ok,ok,ok	under	RS	countable	42.7	268926272	42.79	215513616	43	205794336	H31_K64	H31_K64
6161_Lumos7_ArgC_Human_PP	P68431	sp|P68431|H31_HUMAN	KQLATKAAR	493.809	2	KQLATKAAR	K18Q19L20A21T22K23A24A25R26	KQLATKAAR	FALSE	under,ok,ok,ok,ok,under,ok,ok,ok	under	RS	countable	13.79	166839168	13.7	226159328	13.85	56321172	H31_K18-K23	H31_K18T22K23
6161_Lumos7_ArgC_Human_PP	P68431	sp|P68431|H31_HUMAN	KQLATKAARKSAPATGGVKKPHR	601.112	4	KQLATKAARKSAPATGGVKKPHR	K18Q19L20A21T22K23A24A25R26K27S28A29P30A31T32G33G34V35K36K37P38H39R40	KQLATKAARKSAPATGGVKKPHR	FALSE	under,ok,ok,ok,ok,under,ok,ok,ok,under,ok,ok,ok,ok,ok,ok,ok,ok,under,under,ok,ok,ok	under	WS	unassignable	18.39	20717138	18.35	26179404	18.5	4570689	H31_K18-K37	H31_K18T22K23K27S28T32K36K37
6161_Lumos7_ArgC_Human_PP	P68431	sp|P68431|H31_HUMAN	KQLATKAARKSAPATGGVKKPHR	801.147	3	KQLATKAARKSAPATGGVKKPHR	K18Q19L20A21T22K23A24A25R26K27S28A29P30A31T32G33G34V35K36K37P38H39R40	KQLATKAARKSAPATGGVKKPHR	FALSE	under,ok,ok,ok,ok,under,ok,ok,ok,under,ok,ok,ok,ok,ok,ok,ok,ok,under,under,ok,ok,ok	under	WS	unassignable	18.39	4219757	18.35	6012796	18.5	734834	H31_K18-K37	H31_K18T22K23K27S28T32K36K37
6161_Lumos7_ArgC_Human_PP	P68431	sp|P68431|H31_HUMAN	KQLATKAARK[+14.01565]	376.912	3	KQLATKAARKme1	K18Q19L20A21T22K23A24A25R26K27me1	KQLATKAARK	FALSE	under,ok,ok,ok,ok,under,ok,ok,ok,ok	under	WS	unassignable	13.01	1919423	12.99	4231275	13.03	2157858	H31_K18-K27	H31_K18T22K23K27me1
6161_Lumos7_ArgC_Human_PP	P68431	sp|P68431|H31_HUMAN	KQLATKAARK[+14.01565]SAPATG	538.321	3	KQLATKAARKme1SAPATG	K18Q19L20A21T22K23A24A25R26K27me1S28A29P30A31T32G33	KQLATKAARKSAPATG	FALSE	under,ok,ok,ok,ok,under,ok,ok,ok,ok,ok,ok,ok,ok,ok,ok	under	WS	unassignable	17.23	9901992	17.14	10021878	17.35	7484204	H31_K18-T32	H31_K18T22K23K27me1S28T32
6161_Lumos7_ArgC_Human_PP	P68431	sp|P68431|H31_HUMAN	KQLATKAARK[+14.01565]SAPATGGVKKPHR	805.819	3	KQLATKAARKme1SAPATGGVKKPHR	K18Q19L20A21T22K23A24A25R26K27me1S28A29P30A31T32G33G34V35K36K37P38H39R40	KQLATKAARKSAPATGGVKKPHR	FALSE	under,ok,ok,ok,ok,under,ok,ok,ok,ok,ok,ok,ok,ok,ok,ok,ok,ok,under,under,ok,ok,ok	under	WS	unassignable	18.74	8803067	18.65	10559272	18.87	689593	H31_K18-K37	H31_K18T22K23K27me1S28T32K36K37
6161_Lumos7_ArgC_Human_PP	P68431	sp|P68431|H31_HUMAN	KQLATKAARK[+28.0313]SAPATG	542.993	3	KQLATKAARKme2SAPATG	K18Q19L20A21T22K23A24A25R26K27me2S28A29P30A31T32G33	KQLATKAARKSAPATG	FALSE	under,ok,ok,ok,ok,under,ok,ok,ok,ok,ok,ok,ok,ok,ok,ok	under	WS	unassignable	17.35	27861732	17.3	23585150	17.49	17434380	H31_K18-T32	H31_K18T22K23K27me2S28T32
6161_Lumos7_ArgC_Human_PP	P68431	sp|P68431|H31_HUMAN	KQLATKAARK[+28.0313]SAPATG	813.986	2	KQLATKAARKme2SAPATG	K18Q19L20A21T22K23A24A25R26K27me2S28A29P30A31T32G33	KQLATKAARKSAPATG	FALSE	under,ok,ok,ok,ok,under,ok,ok,ok,ok,ok,ok,ok,ok,ok,ok	under	WS	unassignable	17.35	4346226	17.3	4254488	17.49	1907615	H31_K18-T32	H31_K18T22K23K27me2S28T32
6161_Lumos7_ArgC_Human_PP	P68431	sp|P68431|H31_HUMAN	KQLATKAARK[+28.0313]SAPATGGVKKPHR	810.491	3	KQLATKAARKme2SAPATGGVKKPHR	K18Q19L20A21T22K23A24A25R26K27me2S28A29P30A31T32G33G34V35K36K37P38H39R40	KQLATKAARKSAPATGGVKKPHR	FALSE	under,ok,ok,ok,ok,under,ok,ok,ok,ok,ok,ok,ok,ok,ok,ok,ok,ok,under,under,ok,ok,ok	under	WS	unassignable	18.87	43575232	18.77	52837948	19.05	8552459	H31_K18-K37	H31_K18T22K23K27me2S28T32K36K37
6161_Lumos7_ArgC_Human_PP	P68431	sp|P68431|H31_HUMAN	KQLATK[+42.010565]A	401.245	2	KQLATKacA	K18Q19L20A21T22K23acA24	KQLATKA	FALSE	under,ok,ok,ok,ok,ok,ok	under	WS	unassignable	25.17	3602121	25.05	3031593	25.31	2039753	H31_K18-K23	H31_K18T22K23ac
6161_Lumos7_ArgC_Human_PP	P68431	sp|P68431|H31_HUMAN	KQLATK[+42.010565]AAR	514.814	2	KQLATKacAAR	K18Q19L20A21T22K23acA24A25R26	KQLATKAAR	FALSE	under,ok,ok,ok,ok,ok,ok,ok,ok	under	RS	countable	21.93	529511008	21.79	682242176	22.07	582929792	H31_K18-K23	H31_K18T22K23ac
6161_Lumos7_ArgC_Human_PP	P68431	sp|P68431|H31_HUMAN	KQLATK[+42.010565]AARK	386.244	3	KQLATKacAARK	K18Q19L20A21T22K23acA24A25R26K27	KQLATKAARK	FALSE	under,ok,ok,ok,ok,ok,ok,ok,ok,under	under	WS	unassignable	18.13	5224126	18.05	4729230	18.26	4185940	H31_K18-K27	H31_K18T22K23acK27
6161_Lumos7_ArgC_Human_PP	P68431	sp|P68431|H31_HUMAN	KQLATK[+42.010565]AARKSAPATG	547.653	3	KQLATKacAARKSAPATG	K18Q19L20A21T22K23acA24A25R26K27S28A29P30A31T32G33	KQLATKAARKSAPATG	FALSE	under,ok,ok,ok,ok,ok,ok,ok,ok,under,ok,ok,ok,ok,ok,ok	under	WS	unassignable	24.78	3768070	24.64	3501985	24.96	2761231	H31_K18-T32	H31_K18T22K23acK27S28T32
6161_Lumos7_ArgC_Human_PP	P68431	sp|P68431|H31_HUMAN	KQLATK[+42.010565]AARK[+14.01565]SAPATGGVKKPHR	819.822	3	KQLATKacAARKme1SAPATGGVKKPHR	K18Q19L20A21T22K23acA24A25R26K27me1S28A29P30A31T32G33G34V35K36K37P38H39R40	KQLATKAARKSAPATGGVKKPHR	FALSE	under,ok,ok,ok,ok,ok,ok,ok,ok,ok,ok,ok,ok,ok,ok,ok,ok,ok,under,under,ok,ok,ok	under	WS	unassignable	24.23	2946996	24.13	4983704	23.87	0	H31_K18-K37	H31_K18T22K23acK27me1S28T32K36K37
6161_Lumos7_ArgC_Human_PP	P68431	sp|P68431|H31_HUMAN	KQLATK[+42.010565]AARK[+28.0313]	395.587	3	KQLATKacAARKme2	K18Q19L20A21T22K23acA24A25R26K27me2	KQLATKAARK	FALSE	under,ok,ok,ok,ok,ok,ok,ok,ok,ok	under	WS	unassignable	19.21	9552323	19.14	9693776	19.32	9537711	H31_K18-K27	H31_K18T22K23acK27me2
6161_Lumos7_ArgC_Human_PP	P68431	sp|P68431|H31_HUMAN	KQLATK[+42.010565]AARK[+28.0313]	592.877	2	KQLATKacAARKme2	K18Q19L20A21T22K23acA24A25R26K27me2	KQLATKAARK	FALSE	under,ok,ok,ok,ok,ok,ok,ok,ok,ok	under	WS	unassignable	19.21	2010268	19.14	2247909	19.32	432548	H31_K18-K27	H31_K18T22K23acK27me2
6161_Lumos7_ArgC_Human_PP	P68431	sp|P68431|H31_HUMAN	KQLATK[+42.010565]AARK[+28.0313]SAPATG	556.997	3	KQLATKacAARKme2SAPATG	K18Q19L20A21T22K23acA24A25R26K27me2S28A29P30A31T32G33	KQLATKAARKSAPATG	FALSE	under,ok,ok,ok,ok,ok,ok,ok,ok,ok,ok,ok,ok,ok,ok,ok	under	WS	unassignable	25.69	21028790	25.59	18046640	25.92	14210402	H31_K18-T32	H31_K18T22K23acK27me2S28T32
6161_Lumos7_ArgC_Human_PP	P68431	sp|P68431|H31_HUMAN	KQLATK[+42.010565]AARK[+28.0313]SAPATGGVKKPHR	824.494	3	KQLATKacAARKme2SAPATGGVKKPHR	K18Q19L20A21T22K23acA24A25R26K27me2S28A29P30A31T32G33G34V35K36K37P38H39R40	KQLATKAARKSAPATGGVKKPHR	FALSE	under,ok,ok,ok,ok,ok,ok,ok,ok,ok,ok,ok,ok,ok,ok,ok,ok,ok,under,under,ok,ok,ok	under	WS	unassignable	24.31	24912010	24.21	32309776	24.53	839187	H31_K18-K37	H31_K18T22K23acK27me2S28T32K36K37
6161_Lumos7_ArgC_Human_PP	P68431	sp|P68431|H31_HUMAN	KQLATK[+42.010565]AARK[+28.0313]SAPATGGVK[+28.0313]KPHR	833.838	3	KQLATKacAARKme2SAPATGGVKme2KPHR	K18Q19L20A21T22K23acA24A25R26K27me2S28A29P30A31T32G33G34V35K36me2K37P38H39R40	KQLATKAARKSAPATGGVKKPHR	FALSE	under,ok,ok,ok,ok,ok,ok,ok,ok,ok,ok,ok,ok,ok,ok,ok,ok,ok,ok,under,ok,ok,ok	under	WS	unassignable	24.73	6110917	24.61	7985844	24.96	125841	H31_K18-K37	H31_K18T22K23acK27me2S28T32K36me2K37
6161_Lumos7_ArgC_Human_PP	P68431	sp|P68431|H31_HUMAN	KSAPATGGVK	458.267	2	KSAPATGGVK	K27S28A29P30A31T32G33G34V35K36	KSAPATGGVK	FALSE	under,ok,ok,ok,ok,ok,ok,ok,ok,under	under	WS	unassignable	15.07	1404277	14.75	4040278	14.98	1604367	H31_K27-K36	H31_K27S28T32K36
6161_Lumos7_ArgC_Human_PP	P68431	sp|P68431|H31_HUMAN	KSAPATGGVKKPHR	359.214	4	KSAPATGGVKKPHR	K27S28A29P30A31T32G33G34V35K36K37P38H39R40	KSAPATGGVKKPHR	FALSE	under,ok,ok,ok,ok,ok,ok,ok,ok,under,under,ok,ok,ok	under	RS	countable	15.07	733872896	14.9	667969152	15.07	707532800	H31_K27-K37	H31_K27S28T32K36K37
6161_Lumos7_ArgC_Human_PP	P68431	sp|P68431|H31_HUMAN	KSAPATGGVKKPHR	478.616	3	KSAPATGGVKKPHR	K27S28A29P30A31T32G33G34V35K36K37P38H39R40	KSAPATGGVKKPHR	FALSE	under,ok,ok,ok,ok,ok,ok,ok,ok,under,under,ok,ok,ok	under	RS	countable	15.07	380068640	14.9	331127808	15.07	180528704	H31_K27-K37	H31_K27S28T32K36K37
6161_Lumos7_ArgC_Human_PP	P68431	sp|P68431|H31_HUMAN	KSAPATGGVKKPHR	717.42	2	KSAPATGGVKKPHR	K27S28A29P30A31T32G33G34V35K36K37P38H39R40	KSAPATGGVKKPHR	FALSE	under,ok,ok,ok,ok,ok,ok,ok,ok,under,under,ok,ok,ok	under	RS	countable	15.07	58530700	14.9	61609724	15.07	47963552	H31_K27-K37	H31_K27S28T32K36K37
6161_Lumos7_ArgC_Human_PP	P68431	sp|P68431|H31_HUMAN	KSAPATGGVK[+14.01565]KPHR	362.718	4	KSAPATGGVKme1KPHR	K27S28A29P30A31T32G33G34V35K36me1K37P38H39R40	KSAPATGGVKKPHR	FALSE	under,ok,ok,ok,ok,ok,ok,ok,ok,ok,under,ok,ok,ok	under	RS	countable	15.25	261953616	15.09	237189792	15.24	252501760	H31_K27-K37	H31_K27S28T32K36me1K37
6161_Lumos7_ArgC_Human_PP	P68431	sp|P68431|H31_HUMAN	KSAPATGGVK[+14.01565]KPHR	483.288	3	KSAPATGGVKme1KPHR	K27S28A29P30A31T32G33G34V35K36me1K37P38H39R40	KSAPATGGVKKPHR	FALSE	under,ok,ok,ok,ok,ok,ok,ok,ok,ok,under,ok,ok,ok	under	RS	countable	15.25	123718752	15.09	90013352	15.24	47908368	H31_K27-K37	H31_K27S28T32K36me1K37
6161_Lumos7_ArgC_Human_PP	P68431	sp|P68431|H31_HUMAN	KSAPATGGVK[+14.01565]KPHR	724.428	2	KSAPATGGVKme1KPHR	K27S28A29P30A31T32G33G34V35K36me1K37P38H39R40	KSAPATGGVKKPHR	FALSE	under,ok,ok,ok,ok,ok,ok,ok,ok,ok,under,ok,ok,ok	under	RS	countable	15.25	23044632	15.09	21718352	15.24	19023992	H31_K27-K37	H31_K27S28T32K36me1K37
6161_Lumos7_ArgC_Human_PP	P68431	sp|P68431|H31_HUMAN	KSAPATGGVK[+28.0313]KPHR	366.222	4	KSAPATGGVKme2KPHR	K27S28A29P30A31T32G33G34V35K36me2K37P38H39R40	KSAPATGGVKKPHR	FALSE	under,ok,ok,ok,ok,ok,ok,ok,ok,ok,under,ok,ok,ok	under	RS	countable	15.36	707903680	15.18	666117056	15.32	674385920	H31_K27-K37	H31_K27S28T32K36me2K37
6161_Lumos7_ArgC_Human_PP	P68431	sp|P68431|H31_HUMAN	KSAPATGGVK[+28.0313]KPHR	487.96	3	KSAPATGGVKme2KPHR	K27S28A29P30A31T32G33G34V35K36me2K37P38H39R40	KSAPATGGVKKPHR	FALSE	under,ok,ok,ok,ok,ok,ok,ok,ok,ok,under,ok,ok,ok	under	RS	countable	15.36	304048160	15.18	260816208	15.32	125520368	H31_K27-K37	H31_K27S28T32K36me2K37
6161_Lumos7_ArgC_Human_PP	P68431	sp|P68431|H31_HUMAN	KSAPATGGVK[+28.0313]KPHR	731.436	2	KSAPATGGVKme2KPHR	K27S28A29P30A31T32G33G34V35K36me2K37P38H39R40	KSAPATGGVKKPHR	FALSE	under,ok,ok,ok,ok,ok,ok,ok,ok,ok,under,ok,ok,ok	under	RS	countable	15.36	66524504	15.18	63455336	15.32	52205808	H31_K27-K37	H31_K27S28T32K36me2K37
6161_Lumos7_ArgC_Human_PP	P68431	sp|P68431|H31_HUMAN	KSTELLIR	480.298	2	KSTELLIR	K56S57T58E59L60L61I62R63	KSTELLIR	FALSE	under,ok,ok,ok,ok,ok,ok,ok	under	WS	unassignable	46.16	45417560	46.2	46611748	46.37	21956744	H31_K56-T58	H31_K56S57T58
6161_Lumos7_ArgC_Human_PP	P68431	sp|P68431|H31_HUMAN	KSTGGKAPRKQLATKAAR	623.71	3	KSTGGKAPRKQLATKAAR	K9S10T11G12G13K14A15P16R17K18Q19L20A21T22K23A24A25R26	KSTGGKAPRKQLATKAAR	FALSE	under,ok,ok,ok,ok,under,ok,ok,ok,under,ok,ok,ok,ok,under,ok,ok,ok	under	WS	unassignable	14.6	144596960	14.44	159521024	14.56	62816032	H31_K9-K23	H31_K9S10T11K14K18T22K23
6161_Lumos7_ArgC_Human_PP	P68431	sp|P68431|H31_HUMAN	KSTGGKAPRKQLATKAAR	935.061	2	KSTGGKAPRKQLATKAAR	K9S10T11G12G13K14A15P16R17K18Q19L20A21T22K23A24A25R26	KSTGGKAPRKQLATKAAR	FALSE	under,ok,ok,ok,ok,under,ok,ok,ok,under,ok,ok,ok,ok,under,ok,ok,ok	under	WS	unassignable	14.6	32137492	14.44	35398472	14.56	32079524	H31_K9-K23	H31_K9S10T11K14K18T22K23
6161_Lumos7_ArgC_Human_PP	P68431	sp|P68431|H31_HUMAN	KSTGGKAPRKQLATK[+42.010565]AAR	478.537	4	KSTGGKAPRKQLATKacAAR	K9S10T11G12G13K14A15P16R17K18Q19L20A21T22K23acA24A25R26	KSTGGKAPRKQLATKAAR	FALSE	under,ok,ok,ok,ok,under,ok,ok,ok,under,ok,ok,ok,ok,ok,ok,ok,ok	under	WS	unassignable	20.18	285700864	19.95	262364000	20.18	189544016	H31_K9-K23	H31_K9S10T11K14K18T22K23ac
6161_Lumos7_ArgC_Human_PP	P68431	sp|P68431|H31_HUMAN	KSTGGKAPRK[+42.010565]QLATK[+42.010565]AAR	489.039	4	KSTGGKAPRKacQLATKacAAR	K9S10T11G12G13K14A15P16R17K18acQ19L20A21T22K23acA24A25R26	KSTGGKAPRKQLATKAAR	FALSE	under,ok,ok,ok,ok,under,ok,ok,ok,ok,ok,ok,ok,ok,ok,ok,ok,ok	under	WS	unassignable	29.35	32425358	29.46	16521896	29.76	16196407	H31_K9-K23	H31_K9S10T11K14K18acT22K23ac
6161_Lumos7_ArgC_Human_PP	P68431	sp|P68431|H31_HUMAN	KSTGGK[+28.0313]APRKQLATKAAR	949.076	2	KSTGGKme2APRKQLATKAAR	K9S10T11G12G13K14me2A15P16R17K18Q19L20A21T22K23A24A25R26	KSTGGKAPRKQLATKAAR	FALSE	under,ok,ok,ok,ok,ok,ok,ok,ok,under,ok,ok,ok,ok,under,ok,ok,ok	under	WS	unassignable	14.85	15369329	14.74	17052060	14.85	21194586	H31_K9-K23	H31_K9S10T11K14me2K18T22K23
6161_Lumos7_ArgC_Human_PP	P68431	sp|P68431|H31_HUMAN	KSTGGK[+28.0313]APRK[+42.010565]QLATK[+42.010565]AAR	496.047	4	KSTGGKme2APRKacQLATKacAAR	K9S10T11G12G13K14me2A15P16R17K18acQ19L20A21T22K23acA24A25R26	KSTGGKAPRKQLATKAAR	FALSE	under,ok,ok,ok,ok,ok,ok,ok,ok,ok,ok,ok,ok,ok,ok,ok,ok,ok	under	WS	unassignable	29.65	7447243	29.69	5304082	29.63	218809	H31_K9-K23	H31_K9S10T11K14me2K18acT22K23ac
6161_Lumos7_ArgC_Human_PP	P68431	sp|P68431|H31_HUMAN	KSTGGK[+42.010565]APR	472.27	2	KSTGGKacAPR	K9S10T11G12G13K14acA15P16R17	KSTGGKAPR	FALSE	under,ok,ok,ok,ok,ok,ok,ok,ok	under	RS	countable	14.5	131265520	14.43	159714352	14.56	92588128	H31_K9-K14	H31_K9S10T11K14ac
6161_Lumos7_ArgC_Human_PP	P68431	sp|P68431|H31_HUMAN	KSTGGK[+42.010565]APRKQLATKAAR	478.537	4	KSTGGKacAPRKQLATKAAR	K9S10T11G12G13K14acA15P16R17K18Q19L20A21T22K23A24A25R26	KSTGGKAPRKQLATKAAR	FALSE	under,ok,ok,ok,ok,ok,ok,ok,ok,under,ok,ok,ok,ok,under,ok,ok,ok	under	WS	unassignable	19.13	269268544	19.02	268065824	19.22	240455568	H31_K9-K23	H31_K9S10T11K14acK18T22K23
6161_Lumos7_ArgC_Human_PP	P68431	sp|P68431|H31_HUMAN	KSTGGK[+42.010565]APRKQLATKAAR	956.066	2	KSTGGKacAPRKQLATKAAR	K9S10T11G12G13K14acA15P16R17K18Q19L20A21T22K23A24A25R26	KSTGGKAPRKQLATKAAR	FALSE	under,ok,ok,ok,ok,ok,ok,ok,ok,under,ok,ok,ok,ok,under,ok,ok,ok	under	WS	unassignable	19.13	9072341	19.02	8121405	19.22	6140053	H31_K9-K23	H31_K9S10T11K14acK18T22K23
6161_Lumos7_ArgC_Human_PP	P68431	sp|P68431|H31_HUMAN	KSTGGK[+42.010565]APRKQLATK[+42.010565]AAR	489.039	4	KSTGGKacAPRKQLATKacAAR	K9S10T11G12G13K14acA15P16R17K18Q19L20A21T22K23acA24A25R26	KSTGGKAPRKQLATKAAR	FALSE	under,ok,ok,ok,ok,ok,ok,ok,ok,under,ok,ok,ok,ok,ok,ok,ok,ok	under	WS	unassignable	27.15	735353984	27.08	562371008	27.44	465101248	H31_K9-K23	H31_K9S10T11K14acK18T22K23ac
6161_Lumos7_ArgC_Human_PP	P68431	sp|P68431|H31_HUMAN	KSTGGK[+42.010565]APRKQLATK[+42.010565]AAR	651.717	3	KSTGGKacAPRKQLATKacAAR	K9S10T11G12G13K14acA15P16R17K18Q19L20A21T22K23acA24A25R26	KSTGGKAPRKQLATKAAR	FALSE	under,ok,ok,ok,ok,ok,ok,ok,ok,under,ok,ok,ok,ok,ok,ok,ok,ok	under	WS	unassignable	27.15	136165632	27.08	146437744	27.44	44812276	H31_K9-K23	H31_K9S10T11K14acK18T22K23ac
6161_Lumos7_ArgC_Human_PP	P68431	sp|P68431|H31_HUMAN	KSTGGK[+42.010565]APRK[+42.010565]QLATK[+42.010565]AAR	499.542	4	KSTGGKacAPRKacQLATKacAAR	K9S10T11G12G13K14acA15P16R17K18acQ19L20A21T22K23acA24A25R26	KSTGGKAPRKQLATKAAR	FALSE	under,ok,ok,ok,ok,ok,ok,ok,ok,ok,ok,ok,ok,ok,ok,ok,ok,ok	under	WS	unassignable	37	53696112	37.07	50193488	37.32	31313572	H31_K9-K23	H31_K9S10T11K14acK18acT22K23ac
6161_Lumos7_ArgC_Human_PP	P68431	sp|P68431|H31_HUMAN	KSTGGK[+42.010565]APRK[+42.010565]QLATK[+42.010565]AAR	665.72	3	KSTGGKacAPRKacQLATKacAAR	K9S10T11G12G13K14acA15P16R17K18acQ19L20A21T22K23acA24A25R26	KSTGGKAPRKQLATKAAR	FALSE	under,ok,ok,ok,ok,ok,ok,ok,ok,ok,ok,ok,ok,ok,ok,ok,ok,ok	under	WS	unassignable	37	34137524	37.07	34993268	37.32	13766680	H31_K9-K23	H31_K9S10T11K14acK18acT22K23ac
6161_Lumos7_ArgC_Human_PP	P68431	sp|P68431|H31_HUMAN	K[+14.01565]SAPATGGVK	465.274	2	Kme1SAPATGGVK	K27me1S28A29P30A31T32G33G34V35K36	KSAPATGGVK	FALSE	under,ok,ok,ok,ok,ok,ok,ok,ok,under	under	WS	unassignable	15.59	24349124	15.47	24234030	15.63	18902392	H31_K27-K36	H31_K27me1S28T32K36
6161_Lumos7_ArgC_Human_PP	P68431	sp|P68431|H31_HUMAN	K[+14.01565]SAPATGGVKKPHR	362.718	4	Kme1SAPATGGVKKPHR	K27me1S28A29P30A31T32G33G34V35K36K37P38H39R40	KSAPATGGVKKPHR	FALSE	under,ok,ok,ok,ok,ok,ok,ok,ok,under,under,ok,ok,ok	under	RS	countable	15.54	1007429376	15.32	938597504	15.46	1020204032	H31_K27-K37	H31_K27me1S28T32K36K37
6161_Lumos7_ArgC_Human_PP	P68431	sp|P68431|H31_HUMAN	K[+14.01565]SAPATGGVKKPHR	483.288	3	Kme1SAPATGGVKKPHR	K27me1S28A29P30A31T32G33G34V35K36K37P38H39R40	KSAPATGGVKKPHR	FALSE	under,ok,ok,ok,ok,ok,ok,ok,ok,under,under,ok,ok,ok	under	RS	countable	15.54	371941952	15.32	307992416	15.46	155121104	H31_K27-K37	H31_K27me1S28T32K36K37
6161_Lumos7_ArgC_Human_PP	P68431	sp|P68431|H31_HUMAN	K[+14.01565]SAPATGGVK[+28.0313]KPHR	492.632	3	Kme1SAPATGGVKme2KPHR	K27me1S28A29P30A31T32G33G34V35K36me2K37P38H39R40	KSAPATGGVKKPHR	FALSE	under,ok,ok,ok,ok,ok,ok,ok,ok,ok,under,ok,ok,ok	under	RS	countable	15.8	710430592	15.61	687056832	15.79	273700864	H31_K27-K37	H31_K27me1S28T32K36me2K37
6161_Lumos7_ArgC_Human_PP	P68431	sp|P68431|H31_HUMAN	K[+14.01565]SAPATGGVK[+28.0313]KPHR	738.444	2	Kme1SAPATGGVKme2KPHR	K27me1S28A29P30A31T32G33G34V35K36me2K37P38H39R40	KSAPATGGVKKPHR	FALSE	under,ok,ok,ok,ok,ok,ok,ok,ok,ok,under,ok,ok,ok	under	RS	countable	15.8	119014408	15.61	138594800	15.79	92250528	H31_K27-K37	H31_K27me1S28T32K36me2K37
6161_Lumos7_ArgC_Human_PP	P68431	sp|P68431|H31_HUMAN	K[+14.01565]STGGKAPRKQLATKAAR	471.538	4	Kme1STGGKAPRKQLATKAAR	K9me1S10T11G12G13K14A15P16R17K18Q19L20A21T22K23A24A25R26	KSTGGKAPRKQLATKAAR	FALSE	under,ok,ok,ok,ok,under,ok,ok,ok,under,ok,ok,ok,ok,under,ok,ok,ok	under	WS	unassignable	14.76	150133600	14.62	127273584	14.73	126394448	H31_K9-K23	H31_K9me1S10T11K14K18T22K23
6161_Lumos7_ArgC_Human_PP	P68431	sp|P68431|H31_HUMAN	K[+14.01565]STGGKAPRKQLATK[+42.010565]AAR	482.041	4	Kme1STGGKAPRKQLATKacAAR	K9me1S10T11G12G13K14A15P16R17K18Q19L20A21T22K23acA24A25R26	KSTGGKAPRKQLATKAAR	FALSE	under,ok,ok,ok,ok,under,ok,ok,ok,under,ok,ok,ok,ok,ok,ok,ok,ok	under	WS	unassignable	20.43	98503656	20.24	92757616	20.48	61710884	H31_K9-K23	H31_K9me1S10T11K14K18T22K23ac
6161_Lumos7_ArgC_Human_PP	P68431	sp|P68431|H31_HUMAN	K[+14.01565]STGGKAPRK[+42.010565]QLATKAAR	482.041	4	Kme1STGGKAPRKacQLATKAAR	K9me1S10T11G12G13K14A15P16R17K18acQ19L20A21T22K23A24A25R26	KSTGGKAPRKQLATKAAR	FALSE	under,ok,ok,ok,ok,under,ok,ok,ok,ok,ok,ok,ok,ok,under,ok,ok,ok	under	WS	unassignable	21.54	8470114	21.37	6944954	21.64	8077350	H31_K9-K23	H31_K9me1S10T11K14K18acT22K23
6161_Lumos7_ArgC_Human_PP	P68431	sp|P68431|H31_HUMAN	K[+14.01565]STGGK[+42.010565]APR	479.277	2	Kme1STGGKacAPR	K9me1S10T11G12G13K14acA15P16R17	KSTGGKAPR	FALSE	under,ok,ok,ok,ok,ok,ok,ok,ok	under	RS	countable	14.81	92279224	14.71	89873992	14.85	74550080	H31_K9-K14	H31_K9me1S10T11K14ac
6161_Lumos7_ArgC_Human_PP	P68431	sp|P68431|H31_HUMAN	K[+14.01565]STGGK[+42.010565]APRKQLATKAAR	482.041	4	Kme1STGGKacAPRKQLATKAAR	K9me1S10T11G12G13K14acA15P16R17K18Q19L20A21T22K23A24A25R26	KSTGGKAPRKQLATKAAR	FALSE	under,ok,ok,ok,ok,ok,ok,ok,ok,under,ok,ok,ok,ok,under,ok,ok,ok	under	WS	unassignable	19.39	141916272	19.24	139528944	19.49	99019280	H31_K9-K23	H31_K9me1S10T11K14acK18T22K23
6161_Lumos7_ArgC_Human_PP	P68431	sp|P68431|H31_HUMAN	K[+14.01565]STGGK[+42.010565]APRKQLATK[+42.010565]AAR	492.543	4	Kme1STGGKacAPRKQLATKacAAR	K9me1S10T11G12G13K14acA15P16R17K18Q19L20A21T22K23acA24A25R26	KSTGGKAPRKQLATKAAR	FALSE	under,ok,ok,ok,ok,ok,ok,ok,ok,under,ok,ok,ok,ok,ok,ok,ok,ok	under	WS	unassignable	27.41	310179936	27.39	279940608	27.66	254939808	H31_K9-K23	H31_K9me1S10T11K14acK18T22K23ac
6161_Lumos7_ArgC_Human_PP	P68431	sp|P68431|H31_HUMAN	K[+14.01565]STGGK[+42.010565]APRKQLATK[+42.010565]AAR	656.388	3	Kme1STGGKacAPRKQLATKacAAR	K9me1S10T11G12G13K14acA15P16R17K18Q19L20A21T22K23acA24A25R26	KSTGGKAPRKQLATKAAR	FALSE	under,ok,ok,ok,ok,ok,ok,ok,ok,under,ok,ok,ok,ok,ok,ok,ok,ok	under	WS	unassignable	27.41	62275968	27.39	68331056	27.66	24689504	H31_K9-K23	H31_K9me1S10T11K14acK18T22K23ac
6161_Lumos7_ArgC_Human_PP	P68431	sp|P68431|H31_HUMAN	K[+14.01565]STGGK[+42.010565]APRK[+42.010565]QLATKAAR	492.543	4	Kme1STGGKacAPRKacQLATKAAR	K9me1S10T11G12G13K14acA15P16R17K18acQ19L20A21T22K23A24A25R26	KSTGGKAPRKQLATKAAR	FALSE	under,ok,ok,ok,ok,ok,ok,ok,ok,ok,ok,ok,ok,ok,under,ok,ok,ok	under	WS	unassignable	28.45	47588028	28.47	41148560	28.71	33764400	H31_K9-K23	H31_K9me1S10T11K14acK18acT22K23
6161_Lumos7_ArgC_Human_PP	P68431	sp|P68431|H31_HUMAN	K[+14.01565]STGGK[+42.010565]APRK[+42.010565]QLATKAAR	656.388	3	Kme1STGGKacAPRKacQLATKAAR	K9me1S10T11G12G13K14acA15P16R17K18acQ19L20A21T22K23A24A25R26	KSTGGKAPRKQLATKAAR	FALSE	under,ok,ok,ok,ok,ok,ok,ok,ok,ok,ok,ok,ok,ok,under,ok,ok,ok	under	WS	unassignable	28.45	6504909	28.47	7675094	28.71	1905694	H31_K9-K23	H31_K9me1S10T11K14acK18acT22K23
6161_Lumos7_ArgC_Human_PP	P68431	sp|P68431|H31_HUMAN	K[+14.01565]STGGK[+42.010565]APRK[+42.010565]QLATK[+42.010565]AAR	503.046	4	Kme1STGGKacAPRKacQLATKacAAR	K9me1S10T11G12G13K14acA15P16R17K18acQ19L20A21T22K23acA24A25R26	KSTGGKAPRKQLATKAAR	FALSE	under,ok,ok,ok,ok,ok,ok,ok,ok,ok,ok,ok,ok,ok,ok,ok,ok,ok	under	WS	unassignable	37.18	21905922	37.26	19869784	37.5	11783784	H31_K9-K23	H31_K9me1S10T11K14acK18acT22K23ac
6161_Lumos7_ArgC_Human_PP	P68431	sp|P68431|H31_HUMAN	K[+28.0313]SAPATGGVK	472.282	2	Kme2SAPATGGVK	K27me2S28A29P30A31T32G33G34V35K36	KSAPATGGVK	FALSE	under,ok,ok,ok,ok,ok,ok,ok,ok,under	under	WS	unassignable	15.82	71878232	15.72	72359624	15.91	53415944	H31_K27-K36	H31_K27me2S28T32K36
6161_Lumos7_ArgC_Human_PP	P68431	sp|P68431|H31_HUMAN	K[+28.0313]SAPATGGVKKPHR	366.222	4	Kme2SAPATGGVKKPHR	K27me2S28A29P30A31T32G33G34V35K36K37P38H39R40	KSAPATGGVKKPHR	FALSE	under,ok,ok,ok,ok,ok,ok,ok,ok,under,under,ok,ok,ok	under	RS	countable	15.63	4159202304	15.43	4314074624	15.59	4204642560	H31_K27-K37	H31_K27me2S28T32K36K37
6161_Lumos7_ArgC_Human_PP	P68431	sp|P68431|H31_HUMAN	K[+28.0313]SAPATGGVKKPHR	487.96	3	Kme2SAPATGGVKKPHR	K27me2S28A29P30A31T32G33G34V35K36K37P38H39R40	KSAPATGGVKKPHR	FALSE	under,ok,ok,ok,ok,ok,ok,ok,ok,under,under,ok,ok,ok	under	RS	countable	15.63	1380367616	15.43	1367486336	15.59	605117696	H31_K27-K37	H31_K27me2S28T32K36K37
6161_Lumos7_ArgC_Human_PP	P68431	sp|P68431|H31_HUMAN	K[+28.0313]SAPATGGVKKPHR	731.436	2	Kme2SAPATGGVKKPHR	K27me2S28A29P30A31T32G33G34V35K36K37P38H39R40	KSAPATGGVKKPHR	FALSE	under,ok,ok,ok,ok,ok,ok,ok,ok,under,under,ok,ok,ok	under	RS	countable	15.63	263897088	15.43	284553568	15.59	234716768	H31_K27-K37	H31_K27me2S28T32K36K37
6161_Lumos7_ArgC_Human_PP	P68431	sp|P68431|H31_HUMAN	K[+28.0313]SAPATGGVKKPHRYR	446.013	4	Kme2SAPATGGVKKPHRYR	K27me2S28A29P30A31T32G33G34V35K36K37P38H39R40Y41R42	KSAPATGGVKKPHRYR	FALSE	under,ok,ok,ok,ok,ok,ok,ok,ok,under,under,ok,ok,ok,ok,ok	under	WS	unassignable	17.83	23001336	17.75	20322848	17.82	19248540	H31_K27-Y41	H31_K27me2S28T32K36K37Y41
6161_Lumos7_ArgC_Human_PP	P68431	sp|P68431|H31_HUMAN	K[+28.0313]SAPATGGVKKPHRYRPG	484.531	4	Kme2SAPATGGVKKPHRYRPG	K27me2S28A29P30A31T32G33G34V35K36K37P38H39R40Y41R42P43G44	KSAPATGGVKKPHRYRPG	FALSE	under,ok,ok,ok,ok,ok,ok,ok,ok,under,under,ok,ok,ok,ok,ok,ok,ok	under	WS	unassignable	20.22	19694224	20.03	18577386	20.27	11925618	H31_K27-Y41	H31_K27me2S28T32K36K37Y41
6161_Lumos7_ArgC_Human_PP	P68431	sp|P68431|H31_HUMAN	K[+28.0313]SAPATGGVK[+14.01565]	479.29	2	Kme2SAPATGGVKme1	K27me2S28A29P30A31T32G33G34V35K36me1	KSAPATGGVK	FALSE	under,ok,ok,ok,ok,ok,ok,ok,ok,ok	under	WS	unassignable	16.42	54356732	16.27	55186108	16.47	40661888	H31_K27-K36	H31_K27me2S28T32K36me1
6161_Lumos7_ArgC_Human_PP	P68431	sp|P68431|H31_HUMAN	K[+28.0313]SAPATGGVK[+14.01565]KPHR	369.726	4	Kme2SAPATGGVKme1KPHR	K27me2S28A29P30A31T32G33G34V35K36me1K37P38H39R40	KSAPATGGVKKPHR	FALSE	under,ok,ok,ok,ok,ok,ok,ok,ok,ok,under,ok,ok,ok	under	RS	countable	15.82	2311085568	15.63	2255596032	15.83	2091076864	H31_K27-K37	H31_K27me2S28T32K36me1K37
6161_Lumos7_ArgC_Human_PP	P68431	sp|P68431|H31_HUMAN	K[+28.0313]SAPATGGVK[+28.0313]KPHR	373.229	4	Kme2SAPATGGVKme2KPHR	K27me2S28A29P30A31T32G33G34V35K36me2K37P38H39R40	KSAPATGGVKKPHR	FALSE	under,ok,ok,ok,ok,ok,ok,ok,ok,ok,under,ok,ok,ok	under	RS	countable	15.95	1670067072	15.77	1907583104	16.01	1698714368	H31_K27-K37	H31_K27me2S28T32K36me2K37
6161_Lumos7_ArgC_Human_PP	P68431	sp|P68431|H31_HUMAN	K[+28.0313]SAPATGGVK[+28.0313]KPHR	497.304	3	Kme2SAPATGGVKme2KPHR	K27me2S28A29P30A31T32G33G34V35K36me2K37P38H39R40	KSAPATGGVKKPHR	FALSE	under,ok,ok,ok,ok,ok,ok,ok,ok,ok,under,ok,ok,ok	under	RS	countable	15.95	574651008	15.77	678539072	16.01	247032736	H31_K27-K37	H31_K27me2S28T32K36me2K37
6161_Lumos7_ArgC_Human_PP	P68431	sp|P68431|H31_HUMAN	K[+28.0313]SAPATGGVK[+28.0313]KPHR	745.452	2	Kme2SAPATGGVKme2KPHR	K27me2S28A29P30A31T32G33G34V35K36me2K37P38H39R40	KSAPATGGVKKPHR	FALSE	under,ok,ok,ok,ok,ok,ok,ok,ok,ok,under,ok,ok,ok	under	RS	countable	15.95	93129312	15.77	120250624	16.01	89752768	H31_K27-K37	H31_K27me2S28T32K36me2K37
6161_Lumos7_ArgC_Human_PP	P68431	sp|P68431|H31_HUMAN	K[+28.0313]STGGKAPRKQLATKAAR	475.042	4	Kme2STGGKAPRKQLATKAAR	K9me2S10T11G12G13K14A15P16R17K18Q19L20A21T22K23A24A25R26	KSTGGKAPRKQLATKAAR	FALSE	under,ok,ok,ok,ok,under,ok,ok,ok,under,ok,ok,ok,ok,under,ok,ok,ok	under	WS	unassignable	14.85	208003296	14.74	215139600	14.85	159868384	H31_K9-K23	H31_K9me2S10T11K14K18T22K23
6161_Lumos7_ArgC_Human_PP	P68431	sp|P68431|H31_HUMAN	K[+28.0313]STGGKAPRKQLATKAAR	949.076	2	Kme2STGGKAPRKQLATKAAR	K9me2S10T11G12G13K14A15P16R17K18Q19L20A21T22K23A24A25R26	KSTGGKAPRKQLATKAAR	FALSE	under,ok,ok,ok,ok,under,ok,ok,ok,under,ok,ok,ok,ok,under,ok,ok,ok	under	WS	unassignable	14.85	15369329	14.74	17052062	14.85	21194616	H31_K9-K23	H31_K9me2S10T11K14K18T22K23
6161_Lumos7_ArgC_Human_PP	P68431	sp|P68431|H31_HUMAN	K[+28.0313]STGGKAPRKQLATK[+42.010565]AAR	485.544	4	Kme2STGGKAPRKQLATKacAAR	K9me2S10T11G12G13K14A15P16R17K18Q19L20A21T22K23acA24A25R26	KSTGGKAPRKQLATKAAR	FALSE	under,ok,ok,ok,ok,under,ok,ok,ok,under,ok,ok,ok,ok,ok,ok,ok,ok	under	WS	unassignable	20.6	122528536	20.38	123254632	20.6	72569608	H31_K9-K23	H31_K9me2S10T11K14K18T22K23ac
6161_Lumos7_ArgC_Human_PP	P68431	sp|P68431|H31_HUMAN	K[+28.0313]STGGKAPRK[+42.010565]QLATKAAR	485.544	4	Kme2STGGKAPRKacQLATKAAR	K9me2S10T11G12G13K14A15P16R17K18acQ19L20A21T22K23A24A25R26	KSTGGKAPRKQLATKAAR	FALSE	under,ok,ok,ok,ok,under,ok,ok,ok,ok,ok,ok,ok,ok,under,ok,ok,ok	under	WS	unassignable	21.66	9198595	21.5	8269089	21.81	9056176	H31_K9-K23	H31_K9me2S10T11K14K18acT22K23
6161_Lumos7_ArgC_Human_PP	P68431	sp|P68431|H31_HUMAN	K[+28.0313]STGGK[+14.01565]APRKQLATK[+42.010565]AAR	489.048	4	Kme2STGGKme1APRKQLATKacAAR	K9me2S10T11G12G13K14me1A15P16R17K18Q19L20A21T22K23acA24A25R26	KSTGGKAPRKQLATKAAR	FALSE	under,ok,ok,ok,ok,ok,ok,ok,ok,under,ok,ok,ok,ok,ok,ok,ok,ok	under	WS	unassignable	33.2	2529588	33.23	2186942	33.44	1506657	H31_K9-K23	H31_K9me2S10T11K14me1K18T22K23ac
6161_Lumos7_ArgC_Human_PP	P68431	sp|P68431|H31_HUMAN	K[+28.0313]STGGK[+42.010565]APR	486.285	2	Kme2STGGKacAPR	K9me2S10T11G12G13K14acA15P16R17	KSTGGKAPR	FALSE	under,ok,ok,ok,ok,ok,ok,ok,ok	under	RS	countable	14.94	158893664	14.83	180932016	15.02	137207664	H31_K9-K14	H31_K9me2S10T11K14ac
6161_Lumos7_ArgC_Human_PP	P68431	sp|P68431|H31_HUMAN	K[+28.0313]STGGK[+42.010565]APRKQLATKAAR	485.544	4	Kme2STGGKacAPRKQLATKAAR	K9me2S10T11G12G13K14acA15P16R17K18Q19L20A21T22K23A24A25R26	KSTGGKAPRKQLATKAAR	FALSE	under,ok,ok,ok,ok,ok,ok,ok,ok,under,ok,ok,ok,ok,under,ok,ok,ok	under	WS	unassignable	19.53	237272256	19.33	198952352	19.61	155687680	H31_K9-K23	H31_K9me2S10T11K14acK18T22K23
6161_Lumos7_ArgC_Human_PP	P68431	sp|P68431|H31_HUMAN	K[+28.0313]STGGK[+42.010565]APRKQLATKAAR	647.057	3	Kme2STGGKacAPRKQLATKAAR	K9me2S10T11G12G13K14acA15P16R17K18Q19L20A21T22K23A24A25R26	KSTGGKAPRKQLATKAAR	FALSE	under,ok,ok,ok,ok,ok,ok,ok,ok,under,ok,ok,ok,ok,under,ok,ok,ok	under	WS	unassignable	19.53	38509860	19.33	40839992	19.61	10748332	H31_K9-K23	H31_K9me2S10T11K14acK18T22K23
6161_Lumos7_ArgC_Human_PP	P68431	sp|P68431|H31_HUMAN	K[+28.0313]STGGK[+42.010565]APRKQLATK[+42.010565]AAR	496.047	4	Kme2STGGKacAPRKQLATKacAAR	K9me2S10T11G12G13K14acA15P16R17K18Q19L20A21T22K23acA24A25R26	KSTGGKAPRKQLATKAAR	FALSE	under,ok,ok,ok,ok,ok,ok,ok,ok,under,ok,ok,ok,ok,ok,ok,ok,ok	under	WS	unassignable	27.53	339771264	27.51	285409760	27.79	228531040	H31_K9-K23	H31_K9me2S10T11K14acK18T22K23ac
6161_Lumos7_ArgC_Human_PP	P68431	sp|P68431|H31_HUMAN	K[+28.0313]STGGK[+42.010565]APRKQLATK[+42.010565]AAR	661.06	3	Kme2STGGKacAPRKQLATKacAAR	K9me2S10T11G12G13K14acA15P16R17K18Q19L20A21T22K23acA24A25R26	KSTGGKAPRKQLATKAAR	FALSE	under,ok,ok,ok,ok,ok,ok,ok,ok,under,ok,ok,ok,ok,ok,ok,ok,ok	under	WS	unassignable	27.53	65107112	27.51	64332472	27.79	20468848	H31_K9-K23	H31_K9me2S10T11K14acK18T22K23ac
6161_Lumos7_ArgC_Human_PP	P68431	sp|P68431|H31_HUMAN	K[+28.0313]STGGK[+42.010565]APRK[+42.010565]QLATKAAR	496.047	4	Kme2STGGKacAPRKacQLATKAAR	K9me2S10T11G12G13K14acA15P16R17K18acQ19L20A21T22K23A24A25R26	KSTGGKAPRKQLATKAAR	FALSE	under,ok,ok,ok,ok,ok,ok,ok,ok,ok,ok,ok,ok,ok,under,ok,ok,ok	under	WS	unassignable	28.57	49969468	28.56	50770708	28.84	43917104	H31_K9-K23	H31_K9me2S10T11K14acK18acT22K23
6161_Lumos7_ArgC_Human_PP	P68431	sp|P68431|H31_HUMAN	K[+28.0313]STGGK[+42.010565]APRK[+42.010565]QLATK[+42.010565]AAR	506.55	4	Kme2STGGKacAPRKacQLATKacAAR	K9me2S10T11G12G13K14acA15P16R17K18acQ19L20A21T22K23acA24A25R26	KSTGGKAPRKQLATKAAR	FALSE	under,ok,ok,ok,ok,ok,ok,ok,ok,ok,ok,ok,ok,ok,ok,ok,ok,ok	under	WS	unassignable	37.31	18827960	37.38	15269034	37.63	10023812	H31_K9-K23	H31_K9me2S10T11K14acK18acT22K23ac
6161_Lumos7_ArgC_Human_PP	P68431	sp|P68431|H31_HUMAN	K[+42.010565]APRKQLATKAAR	494.307	3	KacAPRKQLATKAAR	K14acA15P16R17K18Q19L20A21T22K23A24A25R26	KAPRKQLATKAAR	FALSE	under,ok,ok,ok,under,ok,ok,ok,ok,under,ok,ok,ok	under	WS	unassignable	17.91	3254931	17.83	3318514	17.96	1851001	H31_K14-K23	H31_K14acK18T22K23
6161_Lumos7_ArgC_Human_PP	P68431	sp|P68431|H31_HUMAN	K[+42.010565]APRKQLATK[+42.010565]AAR	508.311	3	KacAPRKQLATKacAAR	K14acA15P16R17K18Q19L20A21T22K23acA24A25R26	KAPRKQLATKAAR	FALSE	under,ok,ok,ok,under,ok,ok,ok,ok,ok,ok,ok,ok	under	WS	unassignable	26.68	7993660	26.54	6037724	26.84	4964033	H31_K14-K23	H31_K14acK18T22K23ac
6161_Lumos7_ArgC_Human_PP	P68431	sp|P68431|H31_HUMAN	K[+42.010565]QLATKAAR	514.814	2	KacQLATKAAR	K18acQ19L20A21T22K23A24A25R26	KQLATKAAR	FALSE	under,ok,ok,ok,ok,under,ok,ok,ok	under	RS	countable	22.45	29031344	22.26	34786192	22.58	21999368	H31_K18-K23	H31_K18acT22K23
6161_Lumos7_ArgC_Human_PP	P68431	sp|P68431|H31_HUMAN	K[+42.010565]QLATK[+42.010565]AAR	535.819	2	KacQLATKacAAR	K18acQ19L20A21T22K23acA24A25R26	KQLATKAAR	FALSE	under,ok,ok,ok,ok,ok,ok,ok,ok	under	RS	countable	34.77	57922176	34.77	46984944	35.06	32294224	H31_K18-K23	H31_K18acT22K23ac
6161_Lumos7_ArgC_Human_PP	P68431	sp|P68431|H31_HUMAN	K[+42.010565]SAPATGGVKKPHR	369.716	4	KacSAPATGGVKKPHR	K27acS28A29P30A31T32G33G34V35K36K37P38H39R40	KSAPATGGVKKPHR	FALSE	under,ok,ok,ok,ok,ok,ok,ok,ok,under,under,ok,ok,ok	under	RS	countable	21.71	20913850	21.46	17872752	21.77	18414854	H31_K27-K37	H31_K27acS28T32K36K37
6161_Lumos7_ArgC_Human_PP	P68431	sp|P68431|H31_HUMAN	K[+42.010565]SAPATGGVK[+14.01565]KPHR	373.22	4	KacSAPATGGVKme1KPHR	K27acS28A29P30A31T32G33G34V35K36me1K37P38H39R40	KSAPATGGVKKPHR	FALSE	under,ok,ok,ok,ok,ok,ok,ok,ok,ok,under,ok,ok,ok	under	RS	countable	21.93	9221620	21.7	8468415	22.07	7461008	H31_K27-K37	H31_K27acS28T32K36me1K37
6161_Lumos7_ArgC_Human_PP	P68431	sp|P68431|H31_HUMAN	K[+42.010565]SAPATGGVK[+28.0313]KPHR	376.724	4	KacSAPATGGVKme2KPHR	K27acS28A29P30A31T32G33G34V35K36me2K37P38H39R40	KSAPATGGVKKPHR	FALSE	under,ok,ok,ok,ok,ok,ok,ok,ok,ok,under,ok,ok,ok	under	RS	countable	22.02	35446464	21.8	34716760	22.14	21397308	H31_K27-K37	H31_K27acS28T32K36me2K37
6161_Lumos7_ArgC_Human_PP	P68431	sp|P68431|H31_HUMAN	K[+42.010565]SAPATGGVK[+28.0313]KPHR	501.963	3	KacSAPATGGVKme2KPHR	K27acS28A29P30A31T32G33G34V35K36me2K37P38H39R40	KSAPATGGVKKPHR	FALSE	under,ok,ok,ok,ok,ok,ok,ok,ok,ok,under,ok,ok,ok	under	RS	countable	22.02	7317612	21.8	8705821	22.14	5289985	H31_K27-K37	H31_K27acS28T32K36me2K37
6161_Lumos7_ArgC_Human_PP	P68431	sp|P68431|H31_HUMAN	K[+42.010565]STGGKAPRKQLATKAAR	478.537	4	KacSTGGKAPRKQLATKAAR	K9acS10T11G12G13K14A15P16R17K18Q19L20A21T22K23A24A25R26	KSTGGKAPRKQLATKAAR	FALSE	under,ok,ok,ok,ok,under,ok,ok,ok,under,ok,ok,ok,ok,under,ok,ok,ok	under	WS	unassignable	18.39	4168850	18.35	4204065	18.53	2613454	H31_K9-K23	H31_K9acS10T11K14K18T22K23
6161_Lumos7_ArgC_Human_PP	P68431	sp|P68431|H31_HUMAN	K[+42.010565]STGGKAPRKQLATK[+42.010565]AAR	489.039	4	KacSTGGKAPRKQLATKacAAR	K9acS10T11G12G13K14A15P16R17K18Q19L20A21T22K23acA24A25R26	KSTGGKAPRKQLATKAAR	FALSE	under,ok,ok,ok,ok,under,ok,ok,ok,under,ok,ok,ok,ok,ok,ok,ok,ok	under	WS	unassignable	25.64	8198980	25.51	7249180	25.84	6854157	H31_K9-K23	H31_K9acS10T11K14K18T22K23ac
6161_Lumos7_ArgC_Human_PP	P68431	sp|P68431|H31_HUMAN	K[+42.010565]STGGK[+42.010565]APR	493.275	2	KacSTGGKacAPR	K9acS10T11G12G13K14acA15P16R17	KSTGGKAPR	FALSE	under,ok,ok,ok,ok,ok,ok,ok,ok	under	RS	countable	21.63	27160096	21.45	26344014	21.74	27389088	H31_K9-K14	H31_K9acS10T11K14ac
6161_Lumos7_ArgC_Human_PP	P68431	sp|P68431|H31_HUMAN	K[+42.010565]STGGK[+42.010565]APRKQLATKAAR	489.039	4	KacSTGGKacAPRKQLATKAAR	K9acS10T11G12G13K14acA15P16R17K18Q19L20A21T22K23A24A25R26	KSTGGKAPRKQLATKAAR	FALSE	under,ok,ok,ok,ok,ok,ok,ok,ok,under,ok,ok,ok,ok,under,ok,ok,ok	under	WS	unassignable	24.99	11964724	24.85	9667620	25.18	6949842	H31_K9-K23	H31_K9acS10T11K14acK18T22K23
6161_Lumos7_ArgC_Human_PP	P68431	sp|P68431|H31_HUMAN	K[+42.010565]STGGK[+42.010565]APRKQLATK[+42.010565]AAR	499.542	4	KacSTGGKacAPRKQLATKacAAR	K9acS10T11G12G13K14acA15P16R17K18Q19L20A21T22K23acA24A25R26	KSTGGKAPRKQLATKAAR	FALSE	under,ok,ok,ok,ok,ok,ok,ok,ok,under,ok,ok,ok,ok,ok,ok,ok,ok	under	WS	unassignable	33.29	25161846	33.27	21706994	33.54	14664015	H31_K9-K23	H31_K9acS10T11K14acK18T22K23ac
6161_Lumos7_ArgC_Human_PP	P68431	sp|P68431|H31_HUMAN	K[+42.010565]STGGK[+42.010565]APRK[+42.010565]QLATKAAR	499.542	4	KacSTGGKacAPRKacQLATKAAR	K9acS10T11G12G13K14acA15P16R17K18acQ19L20A21T22K23A24A25R26	KSTGGKAPRKQLATKAAR	FALSE	under,ok,ok,ok,ok,ok,ok,ok,ok,ok,ok,ok,ok,ok,under,ok,ok,ok	under	WS	unassignable	34.47	5438868	34.55	4916181	34.79	3356780	H31_K9-K23	H31_K9acS10T11K14acK18acT22K23
6161_Lumos7_ArgC_Human_PP	P68431	sp|P68431|H31_HUMAN	K[+42.010565]STGGK[+42.010565]APRK[+42.010565]QLATK[+42.010565]AAR	679.724	3	KacSTGGKacAPRKacQLATKacAAR	K9acS10T11G12G13K14acA15P16R17K18acQ19L20A21T22K23acA24A25R26	KSTGGKAPRKQLATKAAR	FALSE	under,ok,ok,ok,ok,ok,ok,ok,ok,ok,ok,ok,ok,ok,ok,ok,ok,ok	under	WS	unassignable	43.22	11672715	43.24	10316520	43.48	5690289	H31_K9-K23	H31_K9acS10T11K14acK18acT22K23ac
6161_Lumos7_ArgC_Human_PP	P68431	sp|P68431|H31_HUMAN	K[+42.010565]STGGK[+42.010565]APRK[+42.04695]QLATKAAR	499.551	4	KacSTGGKacAPRKme3QLATKAAR	K9acS10T11G12G13K14acA15P16R17K18me3Q19L20A21T22K23A24A25R26	KSTGGKAPRKQLATKAAR	FALSE	under,ok,ok,ok,ok,ok,ok,ok,ok,ok,ok,ok,ok,ok,under,ok,ok,ok	under	WS	unassignable	28.49	3936872	28.51	3483840	28.76	3790007	H31_K9-K23	H31_K9acS10T11K14acK18me3T22K23
6161_Lumos7_ArgC_Human_PP	P68431	sp|P68431|H31_HUMAN	K[+42.04695]SAPATGGVK	479.29	2	Kme3SAPATGGVK	K27me3S28A29P30A31T32G33G34V35K36	KSAPATGGVK	FALSE	under,ok,ok,ok,ok,ok,ok,ok,ok,under	under	WS	unassignable	15.54	12338790	15.43	11828102	15.59	11516924	H31_K27-K36	H31_K27me3S28T32K36
6161_Lumos7_ArgC_Human_PP	P68431	sp|P68431|H31_HUMAN	K[+42.04695]SAPATGGVKKPHR	369.726	4	Kme3SAPATGGVKKPHR	K27me3S28A29P30A31T32G33G34V35K36K37P38H39R40	KSAPATGGVKKPHR	FALSE	under,ok,ok,ok,ok,ok,ok,ok,ok,under,under,ok,ok,ok	under	RS	countable	15.5	976604032	15.31	850572096	15.46	960000064	H31_K27-K37	H31_K27me3S28T32K36K37
6161_Lumos7_ArgC_Human_PP	P68431	sp|P68431|H31_HUMAN	K[+42.04695]SAPATGGVKKPHR	738.444	2	Kme3SAPATGGVKKPHR	K27me3S28A29P30A31T32G33G34V35K36K37P38H39R40	KSAPATGGVKKPHR	FALSE	under,ok,ok,ok,ok,ok,ok,ok,ok,under,under,ok,ok,ok	under	RS	countable	15.5	78011072	15.31	78122360	15.46	77298032	H31_K27-K37	H31_K27me3S28T32K36K37
6161_Lumos7_ArgC_Human_PP	P68431	sp|P68431|H31_HUMAN	K[+42.04695]SAPATGGVK[+14.01565]	486.298	2	Kme3SAPATGGVKme1	K27me3S28A29P30A31T32G33G34V35K36me1	KSAPATGGVK	FALSE	under,ok,ok,ok,ok,ok,ok,ok,ok,ok	under	WS	unassignable	16.16	4985694	16.02	9257647	16.21	6763490	H31_K27-K36	H31_K27me3S28T32K36me1
6161_Lumos7_ArgC_Human_PP	P68431	sp|P68431|H31_HUMAN	K[+42.04695]SAPATGGVK[+14.01565]KPHR	745.452	2	Kme3SAPATGGVKme1KPHR	K27me3S28A29P30A31T32G33G34V35K36me1K37P38H39R40	KSAPATGGVKKPHR	FALSE	under,ok,ok,ok,ok,ok,ok,ok,ok,ok,under,ok,ok,ok	under	RS	countable	15.63	50471388	15.43	38498576	15.59	45788944	H31_K27-K37	H31_K27me3S28T32K36me1K37
6161_Lumos7_ArgC_Human_PP	P68431	sp|P68431|H31_HUMAN	K[+42.04695]SAPATGGVK[+28.0313]KPHR	501.975	3	Kme3SAPATGGVKme2KPHR	K27me3S28A29P30A31T32G33G34V35K36me2K37P38H39R40	KSAPATGGVKKPHR	FALSE	under,ok,ok,ok,ok,ok,ok,ok,ok,ok,under,ok,ok,ok	under	RS	countable	15.91	124474480	15.7	115600168	15.92	44892068	H31_K27-K37	H31_K27me3S28T32K36me2K37
6161_Lumos7_ArgC_Human_PP	P68431	sp|P68431|H31_HUMAN	K[+42.04695]SAPATGGVK[+28.0313]KPHR	752.46	2	Kme3SAPATGGVKme2KPHR	K27me3S28A29P30A31T32G33G34V35K36me2K37P38H39R40	KSAPATGGVKKPHR	FALSE	under,ok,ok,ok,ok,ok,ok,ok,ok,ok,under,ok,ok,ok	under	RS	countable	15.91	11374171	15.7	15657079	15.92	11666937	H31_K27-K37	H31_K27me3S28T32K36me2K37
6161_Lumos7_ArgC_Human_PP	P68431	sp|P68431|H31_HUMAN	K[+42.04695]STGGKAPRKQLATKAAR	478.546	4	Kme3STGGKAPRKQLATKAAR	K9me3S10T11G12G13K14A15P16R17K18Q19L20A21T22K23A24A25R26	KSTGGKAPRKQLATKAAR	FALSE	under,ok,ok,ok,ok,under,ok,ok,ok,under,ok,ok,ok,ok,under,ok,ok,ok	under	WS	unassignable	14.77	49513784	14.65	39865516	14.73	32389010	H31_K9-K23	H31_K9me3S10T11K14K18T22K23
6161_Lumos7_ArgC_Human_PP	P68431	sp|P68431|H31_HUMAN	K[+42.04695]STGGKAPRKQLATK[+42.010565]AAR	489.048	4	Kme3STGGKAPRKQLATKacAAR	K9me3S10T11G12G13K14A15P16R17K18Q19L20A21T22K23acA24A25R26	KSTGGKAPRKQLATKAAR	FALSE	under,ok,ok,ok,ok,under,ok,ok,ok,under,ok,ok,ok,ok,ok,ok,ok,ok	under	WS	unassignable	20.48	11528562	20.24	10221263	20.48	6544916	H31_K9-K23	H31_K9me3S10T11K14K18T22K23ac
6161_Lumos7_ArgC_Human_PP	P68431	sp|P68431|H31_HUMAN	K[+42.04695]STGGK[+42.010565]APR	493.293	2	Kme3STGGKacAPR	K9me3S10T11G12G13K14acA15P16R17	KSTGGKAPR	FALSE	under,ok,ok,ok,ok,ok,ok,ok,ok	under	RS	countable	14.82	20628224	14.74	24046358	14.89	18962044	H31_K9-K14	H31_K9me3S10T11K14ac
6161_Lumos7_ArgC_Human_PP	P68431	sp|P68431|H31_HUMAN	K[+42.04695]STGGK[+42.010565]APRKQLATKAAR	489.048	4	Kme3STGGKacAPRKQLATKAAR	K9me3S10T11G12G13K14acA15P16R17K18Q19L20A21T22K23A24A25R26	KSTGGKAPRKQLATKAAR	FALSE	under,ok,ok,ok,ok,ok,ok,ok,ok,under,ok,ok,ok,ok,under,ok,ok,ok	under	WS	unassignable	19.42	21597956	19.25	22976440	19.53	13856294	H31_K9-K23	H31_K9me3S10T11K14acK18T22K23
6161_Lumos7_ArgC_Human_PP	P68431	sp|P68431|H31_HUMAN	K[+42.04695]STGGK[+42.010565]APRKQLATK[+42.010565]AAR	499.551	4	Kme3STGGKacAPRKQLATKacAAR	K9me3S10T11G12G13K14acA15P16R17K18Q19L20A21T22K23acA24A25R26	KSTGGKAPRKQLATKAAR	FALSE	under,ok,ok,ok,ok,ok,ok,ok,ok,under,ok,ok,ok,ok,ok,ok,ok,ok	under	WS	unassignable	27.45	28558900	27.43	23134002	27.71	16671504	H31_K9-K23	H31_K9me3S10T11K14acK18T22K23ac
6161_Lumos7_ArgC_Human_PP	P68431	sp|P68431|H31_HUMAN	LATK[+42.010565]AAR	386.737	2	LATKacAAR	L20A21T22K23acA24A25R26	LATKAAR	FALSE	under,ok,ok,ok,ok,ok,ok	under	WS	unassignable	22.58	19260086	22.43	14341414	22.71	8632945	H31_T22-K23	H31_T22K23ac
6161_Lumos7_ArgC_Human_PP	P68431	sp|P68431|H31_HUMAN	LVREIAQDF	545.798	2	LVREIAQDF	L70V71R72E73I74A75Q76D77F78	LVREIAQDF	FALSE	under,ok,ok,ok,ok,ok,ok,ok,ok	under	WS	unassignable	61.83	13874142	61.84	14355757	61.96	10117026	H31_	H31_
6161_Lumos7_ArgC_Human_PP	P68431	sp|P68431|H31_HUMAN	LVREIAQDFKTDLR	426.741	4	LVREIAQDFKTDLR	L70V71R72E73I74A75Q76D77F78K79T80D81L82R83	LVREIAQDFKTDLR	FALSE	under,ok,ok,ok,ok,ok,ok,ok,ok,under,ok,ok,ok,ok	under	WS	unassignable	63.81	34401572	63.92	28407056	64.05	17645146	H31_K79-T80	H31_K79T80
6161_Lumos7_ArgC_Human_PP	P68431	sp|P68431|H31_HUMAN	LVREIAQDFKTDLR	568.653	3	LVREIAQDFKTDLR	L70V71R72E73I74A75Q76D77F78K79T80D81L82R83	LVREIAQDFKTDLR	FALSE	under,ok,ok,ok,ok,ok,ok,ok,ok,under,ok,ok,ok,ok	under	WS	unassignable	63.81	95011328	63.92	92001072	64.05	54301324	H31_K79-T80	H31_K79T80
6161_Lumos7_ArgC_Human_PP	P68431	sp|P68431|H31_HUMAN	LVREIAQDFKTDLR	852.476	2	LVREIAQDFKTDLR	L70V71R72E73I74A75Q76D77F78K79T80D81L82R83	LVREIAQDFKTDLR	FALSE	under,ok,ok,ok,ok,ok,ok,ok,ok,under,ok,ok,ok,ok	under	WS	unassignable	63.81	4952826	63.92	5473321	64.05	2774585	H31_K79-T80	H31_K79T80
6161_Lumos7_ArgC_Human_PP	P68431	sp|P68431|H31_HUMAN	LVREIAQDFKTDLRFQ	660.362	3	LVREIAQDFKTDLRFQ	L70V71R72E73I74A75Q76D77F78K79T80D81L82R83F84Q85	LVREIAQDFKTDLRFQ	FALSE	under,ok,ok,ok,ok,ok,ok,ok,ok,under,ok,ok,ok,ok,ok,ok	under	WS	unassignable	76.39	503673	76.75	755604	76.64	531428	H31_K79-T80	H31_K79T80
6161_Lumos7_ArgC_Human_PP	P68431	sp|P68431|H31_HUMAN	MPKDIQLAR	536.303	2	MPKDIQLAR	M120P121K122D123I124Q125L126A127R128	MPKDIQLAR	FALSE	under,ok,under,ok,ok,ok,ok,ok,ok	under	WS	unassignable	63.04	7115668	63.11	3370391	63.24	3793655	H31_K122	H31_K122
6161_Lumos7_ArgC_Human_PP	P68431	sp|P68431|H31_HUMAN	MPKDIQLARR	614.353	2	MPKDIQLARR	M120P121K122D123I124Q125L126A127R128R129	MPKDIQLARR	FALSE	under,ok,under,ok,ok,ok,ok,ok,ok,ok	under	WS	unassignable	56.45	5482281	56.51	1608312	56.66	1488691	H31_K122	H31_K122
6161_Lumos7_ArgC_Human_PP	P68431	sp|P68431|H31_HUMAN	PATGGVKKPHR	383.228	3	PATGGVKKPHR	P30A31T32G33G34V35K36K37P38H39R40	PATGGVKKPHR	FALSE	under,ok,ok,ok,ok,ok,under,under,ok,ok,ok	under	WS	unassignable	15.63	100873344	15.43	86003064	15.46	24069136	H31_T32-K37	H31_T32K36K37
6161_Lumos7_ArgC_Human_PP	P68431	sp|P68431|H31_HUMAN	PATGGVK[+14.01565]KPHR	387.9	3	PATGGVKme1KPHR	P30A31T32G33G34V35K36me1K37P38H39R40	PATGGVKKPHR	FALSE	under,ok,ok,ok,ok,ok,ok,under,ok,ok,ok	under	WS	unassignable	15.63	14656311	15.43	12869638	15.63	3337816	H31_T32-K37	H31_T32K36me1K37
6161_Lumos7_ArgC_Human_PP	P68431	sp|P68431|H31_HUMAN	PGTVALR	357.219	2	PGTVALR	P43G44T45V46A47L48R49	PGTVALR	FALSE	under,ok,ok,ok,ok,ok,ok	under	RS	countable	30.93	17535836	30.9	13626568	31.17	10195054	H31_T45	H31_T45
6161_Lumos7_ArgC_Human_PP	P68431	sp|P68431|H31_HUMAN	PGTVALREIR	556.333	2	PGTVALREIR	P43G44T45V46A47L48R49E50I51R52	PGTVALREIR	FALSE	under,ok,ok,ok,ok,ok,ok,ok,ok,ok	under	WS	unassignable	42.74	66121820	42.83	59405372	43.04	26104726	H31_T45	H31_T45
6161_Lumos7_ArgC_Human_PP	P68431	sp|P68431|H31_HUMAN	PKDIQLAR	470.782	2	PKDIQLAR	P121K122D123I124Q125L126A127R128	PKDIQLAR	FALSE	under,under,ok,ok,ok,ok,ok,ok	under	WS	unassignable	63.04	7361864	63.11	2316404	63.24	2565563	H31_K122	H31_K122
6161_Lumos7_ArgC_Human_PP	P68431	sp|P68431|H31_HUMAN	QKSTELLIR	544.327	2	QKSTELLIR	Q55K56S57T58E59L60L61I62R63	QKSTELLIR	FALSE	under,under,ok,ok,ok,ok,ok,ok,ok	under	WS	unassignable	46.25	18406822	46.29	18000590	46.38	12223794	H31_K56-T58	H31_K56S57T58
6161_Lumos7_ArgC_Human_PP	P68431	sp|P68431|H31_HUMAN	QLATK[+42.010565]AAR	450.767	2	QLATKacAAR	Q19L20A21T22K23acA24A25R26	QLATKAAR	FALSE	under,ok,ok,ok,ok,ok,ok,ok	under	WS	unassignable	27.11	2828433	26.99	1504078	27.32	863530	H31_T22-K23	H31_T22K23ac
6161_Lumos7_ArgC_Human_PP	P68431	sp|P68431|H31_HUMAN	RKQLATK[+42.010565]AAR	395.579	3	RKQLATKacAAR	R17K18Q19L20A21T22K23acA24A25R26	RKQLATKAAR	FALSE	under,under,ok,ok,ok,ok,ok,ok,ok,ok	under	WS	unassignable	19.55	2822708	19.41	2298497	19.61	1877552	H31_K18-K23	H31_K18T22K23ac
6161_Lumos7_ArgC_Human_PP	P68431	sp|P68431|H31_HUMAN	RPGTVALREIRR	356.721	4	RPGTVALREIRR	R42P43G44T45V46A47L48R49E50I51R52R53	RPGTVALREIRR	FALSE	under,ok,ok,ok,ok,ok,ok,ok,ok,ok,ok,ok	under	WS	unassignable	40.84	61656188	41.02	57815140	41.19	26749086	H31_T45	H31_T45
6161_Lumos7_ArgC_Human_PP	P68431	sp|P68431|H31_HUMAN	RRYQKSTELLIR	391.484	4	RRYQKSTELLIR	R52R53Y54Q55K56S57T58E59L60L61I62R63	RRYQKSTELLIR	FALSE	under,ok,ok,ok,under,ok,ok,ok,ok,ok,ok,ok	under	WS	unassignable	36.1	146036480	36.37	123602496	36.49	79890368	H31_Y54-T58	H31_Y54K56S57T58
6161_Lumos7_ArgC_Human_PP	P68431	sp|P68431|H31_HUMAN	RRYQKSTELLIR	521.642	3	RRYQKSTELLIR	R52R53Y54Q55K56S57T58E59L60L61I62R63	RRYQKSTELLIR	FALSE	under,ok,ok,ok,under,ok,ok,ok,ok,ok,ok,ok	under	WS	unassignable	36.1	31826688	36.37	27342084	36.49	11082312	H31_Y54-T58	H31_Y54K56S57T58
6161_Lumos7_ArgC_Human_PP	P68431	sp|P68431|H31_HUMAN	RVTIMPKDIQLARR	425.006	4	RVTIMPKDIQLARR	R116V117T118I119M120P121K122D123I124Q125L126A127R128R129	RVTIMPKDIQLARR	FALSE	under,ok,ok,ok,ok,ok,under,ok,ok,ok,ok,ok,ok,ok	under	WS	unassignable	51.49	57470504	51.6	33675848	51.73	30066970	H31_T118-K122	H31_T118K122
6161_Lumos7_ArgC_Human_PP	P68431	sp|P68431|H31_HUMAN	RYQKSTELLIR	352.458	4	RYQKSTELLIR	R53Y54Q55K56S57T58E59L60L61I62R63	RYQKSTELLIR	FALSE	under,ok,ok,under,ok,ok,ok,ok,ok,ok,ok	under	WS	unassignable	40.11	2667200000	40.33	2067214464	40.47	1045387520	H31_Y54-T58	H31_Y54K56S57T58
6161_Lumos7_ArgC_Human_PP	P68431	sp|P68431|H31_HUMAN	RYQKSTELLIR	469.609	3	RYQKSTELLIR	R53Y54Q55K56S57T58E59L60L61I62R63	RYQKSTELLIR	FALSE	under,ok,ok,under,ok,ok,ok,ok,ok,ok,ok	under	WS	unassignable	40.11	6719311872	40.33	5567144448	40.47	4898451968	H31_Y54-T58	H31_Y54K56S57T58
6161_Lumos7_ArgC_Human_PP	P68431	sp|P68431|H31_HUMAN	RYQKSTELLIR	703.909	2	RYQKSTELLIR	R53Y54Q55K56S57T58E59L60L61I62R63	RYQKSTELLIR	FALSE	under,ok,ok,under,ok,ok,ok,ok,ok,ok,ok	under	WS	unassignable	40.11	540471168	40.33	511840704	40.47	212958592	H31_Y54-T58	H31_Y54K56S57T58
6161_Lumos7_ArgC_Human_PP	P68431	sp|P68431|H31_HUMAN	RYQKSTELLIRK	384.482	4	RYQKSTELLIRK	R53Y54Q55K56S57T58E59L60L61I62R63K64	RYQKSTELLIRK	FALSE	under,ok,ok,under,ok,ok,ok,ok,ok,ok,ok,under	under	WS	unassignable	33.12	16557217	33.23	13549292	33.43	11527834	H31_Y54-K64	H31_Y54K56S57T58K64
6161_Lumos7_ArgC_Human_PP	P68431	sp|P68431|H31_HUMAN	RYQKSTELLIRK	512.307	3	RYQKSTELLIRK	R53Y54Q55K56S57T58E59L60L61I62R63K64	RYQKSTELLIRK	FALSE	under,ok,ok,under,ok,ok,ok,ok,ok,ok,ok,under	under	WS	unassignable	33.12	9707472	33.23	8540816	33.43	3568122	H31_Y54-K64	H31_Y54K56S57T58K64
6161_Lumos7_ArgC_Human_PP	P68431	sp|P68431|H31_HUMAN	RYQKSTELLIRKLPFQR	544.823	4	RYQKSTELLIRKLPFQR	R53Y54Q55K56S57T58E59L60L61I62R63K64L65P66F67Q68R69	RYQKSTELLIRKLPFQR	FALSE	under,ok,ok,under,ok,ok,ok,ok,ok,ok,ok,under,ok,ok,ok,ok,ok	under	WS	unassignable	61.08	154862048	61.23	108055152	61.29	82924000	H31_Y54-K64	H31_Y54K56S57T58K64
6161_Lumos7_ArgC_Human_PP	P68431	sp|P68431|H31_HUMAN	RYRPGTVALR	396.904	3	RYRPGTVALR	R40Y41R42P43G44T45V46A47L48R49	RYRPGTVALR	FALSE	under,ok,ok,ok,ok,ok,ok,ok,ok,ok	under	WS	unassignable	32.36	27142138	32.42	24708004	32.65	20256108	H31_Y41-T45	H31_Y41T45
6161_Lumos7_ArgC_Human_PP	P68431	sp|P68431|H31_HUMAN	SAPATGGVKKPHR	435.918	3	SAPATGGVKKPHR	S28A29P30A31T32G33G34V35K36K37P38H39R40	SAPATGGVKKPHR	FALSE	under,ok,ok,ok,ok,ok,ok,ok,under,under,ok,ok,ok	under	WS	unassignable	16.76	68518896	16.58	58022260	16.72	38501584	H31_S28-K37	H31_S28T32K36K37
6161_Lumos7_ArgC_Human_PP	P68431	sp|P68431|H31_HUMAN	SAPATGGVKKPHR	653.373	2	SAPATGGVKKPHR	S28A29P30A31T32G33G34V35K36K37P38H39R40	SAPATGGVKKPHR	FALSE	under,ok,ok,ok,ok,ok,ok,ok,under,under,ok,ok,ok	under	WS	unassignable	16.76	15678421	16.58	16255549	16.72	8743367	H31_S28-K37	H31_S28T32K36K37
6161_Lumos7_ArgC_Human_PP	P68431	sp|P68431|H31_HUMAN	SAPATGGVK[+14.01565]KPHR	660.381	2	SAPATGGVKme1KPHR	S28A29P30A31T32G33G34V35K36me1K37P38H39R40	SAPATGGVKKPHR	FALSE	under,ok,ok,ok,ok,ok,ok,ok,ok,under,ok,ok,ok	under	WS	unassignable	16.98	4594259	16.84	4737850	17.01	2288256	H31_S28-K37	H31_S28T32K36me1K37
6161_Lumos7_ArgC_Human_PP	P68431	sp|P68431|H31_HUMAN	SAPATGGVK[+28.0313]KPHR	667.389	2	SAPATGGVKme2KPHR	S28A29P30A31T32G33G34V35K36me2K37P38H39R40	SAPATGGVKKPHR	FALSE	under,ok,ok,ok,ok,ok,ok,ok,ok,under,ok,ok,ok	under	WS	unassignable	17.1	13290849	16.96	14010810	17.13	5686389	H31_S28-K37	H31_S28T32K36me2K37
6161_Lumos7_ArgC_Human_PP	P68431	sp|P68431|H31_HUMAN	STELLIR	416.25	2	STELLIR	S57T58E59L60L61I62R63	STELLIR	FALSE	under,ok,ok,ok,ok,ok,ok	under	WS	unassignable	50.55	22180418	50.6	19092034	50.78	16785886	H31_S57-T58	H31_S57T58
6161_Lumos7_ArgC_Human_PP	P68431	sp|P68431|H31_HUMAN	STGGKAPRKQLATK[+42.010565]AAR	446.513	4	STGGKAPRKQLATKacAAR	S10T11G12G13K14A15P16R17K18Q19L20A21T22K23acA24A25R26	STGGKAPRKQLATKAAR	FALSE	under,ok,ok,ok,under,ok,ok,ok,under,ok,ok,ok,ok,ok,ok,ok,ok	under	WS	unassignable	22.75	13362518	22.55	11631329	22.85	8113402	H31_S10-K23	H31_S10T11K14K18T22K23ac
6161_Lumos7_ArgC_Human_PP	P68431	sp|P68431|H31_HUMAN	STGGK[+42.010565]APR	408.222	2	STGGKacAPR	S10T11G12G13K14acA15P16R17	STGGKAPR	FALSE	under,ok,ok,ok,ok,ok,ok,ok	under	WS	unassignable	16.77	10821669	16.66	10704311	16.88	8973033	H31_S10-K14	H31_S10T11K14ac
6161_Lumos7_ArgC_Human_PP	P68431	sp|P68431|H31_HUMAN	STGGK[+42.010565]APRKQLATKAAR	446.513	4	STGGKacAPRKQLATKAAR	S10T11G12G13K14acA15P16R17K18Q19L20A21T22K23A24A25R26	STGGKAPRKQLATKAAR	FALSE	under,ok,ok,ok,ok,ok,ok,ok,under,ok,ok,ok,ok,under,ok,ok,ok	under	WS	unassignable	21.75	11213286	21.59	14062346	21.9	12903621	H31_S10-K23	H31_S10T11K14acK18T22K23
6161_Lumos7_ArgC_Human_PP	P68431	sp|P68431|H31_HUMAN	STGGK[+42.010565]APRKQLATKAAR	595.015	3	STGGKacAPRKQLATKAAR	S10T11G12G13K14acA15P16R17K18Q19L20A21T22K23A24A25R26	STGGKAPRKQLATKAAR	FALSE	under,ok,ok,ok,ok,ok,ok,ok,under,ok,ok,ok,ok,under,ok,ok,ok	under	WS	unassignable	21.75	3849021	21.59	4750447	21.9	4126182	H31_S10-K23	H31_S10T11K14acK18T22K23
6161_Lumos7_ArgC_Human_PP	P68431	sp|P68431|H31_HUMAN	STGGK[+42.010565]APRKQLATK[+42.010565]AAR	457.016	4	STGGKacAPRKQLATKacAAR	S10T11G12G13K14acA15P16R17K18Q19L20A21T22K23acA24A25R26	STGGKAPRKQLATKAAR	FALSE	under,ok,ok,ok,ok,ok,ok,ok,under,ok,ok,ok,ok,ok,ok,ok,ok	under	WS	unassignable	30.61	11438303	30.6	9987114	30.91	6661296	H31_S10-K23	H31_S10T11K14acK18T22K23ac
6161_Lumos7_ArgC_Human_PP	P68431	sp|P68431|H31_HUMAN	STGGK[+42.010565]APRKQLATK[+42.010565]AAR	609.018	3	STGGKacAPRKQLATKacAAR	S10T11G12G13K14acA15P16R17K18Q19L20A21T22K23acA24A25R26	STGGKAPRKQLATKAAR	FALSE	under,ok,ok,ok,ok,ok,ok,ok,under,ok,ok,ok,ok,ok,ok,ok,ok	under	WS	unassignable	30.61	9016920	30.6	8468206	30.91	4855187	H31_S10-K23	H31_S10T11K14acK18T22K23ac
6161_Lumos7_ArgC_Human_PP	P68431	sp|P68431|H31_HUMAN	TGGK[+42.010565]APRKQLATK[+42.010565]AAR	435.258	4	TGGKacAPRKQLATKacAAR	T11G12G13K14acA15P16R17K18Q19L20A21T22K23acA24A25R26	TGGKAPRKQLATKAAR	FALSE	under,ok,ok,ok,ok,ok,ok,under,ok,ok,ok,ok,ok,ok,ok,ok	under	WS	unassignable	29.83	3653804	29.81	3618416	30.12	2663567	H31_T11-K23	H31_T11K14acK18T22K23ac
6161_Lumos7_ArgC_Human_PP	P68431	sp|P68431|H31_HUMAN	TGGVKKPHR	490.293	2	TGGVKKPHR	T32G33G34V35K36K37P38H39R40	TGGVKKPHR	FALSE	under,ok,ok,ok,under,under,ok,ok,ok	under	WS	unassignable	15.63	42756928	15.43	48721776	15.63	31299934	H31_T32-K37	H31_T32K36K37
6161_Lumos7_ArgC_Human_PP	P68431	sp|P68431|H31_HUMAN	TIMPKDIQLAR	643.368	2	TIMPKDIQLAR	T118I119M120P121K122D123I124Q125L126A127R128	TIMPKDIQLAR	FALSE	under,ok,ok,ok,under,ok,ok,ok,ok,ok,ok	under	WS	unassignable	63.04	16235536	63.06	9326214	63.24	9590177	H31_T118-K122	H31_T118K122
6161_Lumos7_ArgC_Human_PP	P68431	sp|P68431|H31_HUMAN	TIMPKDIQLARR	481.282	3	TIMPKDIQLARR	T118I119M120P121K122D123I124Q125L126A127R128R129	TIMPKDIQLARR	FALSE	under,ok,ok,ok,under,ok,ok,ok,ok,ok,ok,ok	under	WS	unassignable	56.49	35093704	56.56	20287452	56.66	20871522	H31_T118-K122	H31_T118K122
6161_Lumos7_ArgC_Human_PP	P68431	sp|P68431|H31_HUMAN	TKQTARKSTGGK[+42.010565]APR	407.985	4	TKQTARKSTGGKacAPR	T3K4Q5T6A7R8K9S10T11G12G13K14acA15P16R17	TKQTARKSTGGKAPR	FALSE	under,under,ok,ok,ok,ok,under,ok,ok,ok,ok,ok,ok,ok,ok	under	WS	unassignable	14.12	35854256	14	31062504	14.12	43636680	H31_T3-K14	H31_T3K4T6K9S10T11K14ac
6161_Lumos7_ArgC_Human_PP	P68431	sp|P68431|H31_HUMAN	TKQTARKSTGGK[+42.010565]APR	543.645	3	TKQTARKSTGGKacAPR	T3K4Q5T6A7R8K9S10T11G12G13K14acA15P16R17	TKQTARKSTGGKAPR	FALSE	under,under,ok,ok,ok,ok,under,ok,ok,ok,ok,ok,ok,ok,ok	under	WS	unassignable	14.12	36876412	14	29915642	14.12	21900202	H31_T3-K14	H31_T3K4T6K9S10T11K14ac
6161_Lumos7_ArgC_Human_PP	P68431	sp|P68431|H31_HUMAN	TKQTARK[+42.010565]STGGK[+42.010565]APR	557.648	3	TKQTARKacSTGGKacAPR	T3K4Q5T6A7R8K9acS10T11G12G13K14acA15P16R17	TKQTARKSTGGKAPR	FALSE	under,under,ok,ok,ok,ok,ok,ok,ok,ok,ok,ok,ok,ok,ok	under	WS	unassignable	20.14	4040088	19.89	3953080	20.18	2922951	H31_T3-K14	H31_T3K4T6K9acS10T11K14ac
6161_Lumos7_ArgC_Human_PP	P68431	sp|P68431|H31_HUMAN	VTIMPKDIQLAR	462.271	3	VTIMPKDIQLAR	V117T118I119M120P121K122D123I124Q125L126A127R128	VTIMPKDIQLAR	FALSE	under,ok,ok,ok,ok,under,ok,ok,ok,ok,ok,ok	under	RS	countable	63.04	860061760	63.07	542472448	63.24	484045152	H31_T118-K122	H31_T118K122
6161_Lumos7_ArgC_Human_PP	P68431	sp|P68431|H31_HUMAN	VTIMPKDIQLAR	692.903	2	VTIMPKDIQLAR	V117T118I119M120P121K122D123I124Q125L126A127R128	VTIMPKDIQLAR	FALSE	under,ok,ok,ok,ok,under,ok,ok,ok,ok,ok,ok	under	RS	countable	63.04	127848736	63.07	99727424	63.24	58690168	H31_T118-K122	H31_T118K122
6161_Lumos7_ArgC_Human_PP	P68431	sp|P68431|H31_HUMAN	VTIMPKDIQLARR	385.98	4	VTIMPKDIQLARR	V117T118I119M120P121K122D123I124Q125L126A127R128R129	VTIMPKDIQLARR	FALSE	under,ok,ok,ok,ok,under,ok,ok,ok,ok,ok,ok,ok	under	WS	unassignable	56.45	866210880	56.52	471802848	56.66	480480192	H31_T118-K122	H31_T118K122
6161_Lumos7_ArgC_Human_PP	P68431	sp|P68431|H31_HUMAN	VTIMPKDIQLARR	770.953	2	VTIMPKDIQLARR	V117T118I119M120P121K122D123I124Q125L126A127R128R129	VTIMPKDIQLARR	FALSE	under,ok,ok,ok,ok,under,ok,ok,ok,ok,ok,ok,ok	under	WS	unassignable	56.45	26979180	56.52	21312306	56.66	14349295	H31_T118-K122	H31_T118K122
6161_Lumos7_ArgC_Human_PP	P68431	sp|P68431|H31_HUMAN	YQKSTELLIR	417.575	3	YQKSTELLIR	Y54Q55K56S57T58E59L60L61I62R63	YQKSTELLIR	FALSE	under,ok,under,ok,ok,ok,ok,ok,ok,ok	under	RS	countable	46.14	2180012288	46.2	1971936000	46.38	1392882304	H31_Y54-T58	H31_Y54K56S57T58
6161_Lumos7_ArgC_Human_PP	P68431	sp|P68431|H31_HUMAN	YQKSTELLIR	625.859	2	YQKSTELLIR	Y54Q55K56S57T58E59L60L61I62R63	YQKSTELLIR	FALSE	under,ok,under,ok,ok,ok,ok,ok,ok,ok	under	RS	countable	46.14	697440192	46.2	679910080	46.38	311545088	H31_Y54-T58	H31_Y54K56S57T58
6161_Lumos7_ArgC_Human_PP	P68431	sp|P68431|H31_HUMAN	YQKSTELLIRK	460.273	3	YQKSTELLIRK	Y54Q55K56S57T58E59L60L61I62R63K64	YQKSTELLIRK	FALSE	under,ok,under,ok,ok,ok,ok,ok,ok,ok,under	under	WS	unassignable	37.51	5732213	37.59	4825054	37.8	3897217	H31_Y54-K64	H31_Y54K56S57T58K64
6161_Lumos7_ArgC_Human_PP	P68431	sp|P68431|H31_HUMAN	YQKSTELLIRKLPFQR	505.798	4	YQKSTELLIRKLPFQR	Y54Q55K56S57T58E59L60L61I62R63K64L65P66F67Q68R69	YQKSTELLIRKLPFQR	FALSE	under,ok,under,ok,ok,ok,ok,ok,ok,ok,under,ok,ok,ok,ok,ok	under	WS	unassignable	65.66	102466864	65.79	100153056	65.79	76540712	H31_Y54-K64	H31_Y54K56S57T58K64
6161_Lumos7_ArgC_Human_PP	P68431	sp|P68431|H31_HUMAN	YRPGTVALRE	387.884	3	YRPGTVALRE	Y41R42P43G44T45V46A47L48R49E50	YRPGTVALRE	FALSE	under,ok,ok,ok,ok,ok,ok,ok,ok,ok	under	WS	unassignable	39.69	18259122	39.8	18995422	40	10636250	H31_Y41-T45	H31_Y41T45
6161_Lumos7_ArgC_Human_PP	P68431	sp|P68431|H31_HUMAN	YRPGTVALREIR	358.461	4	YRPGTVALREIR	Y41R42P43G44T45V46A47L48R49E50I51R52	YRPGTVALREIR	FALSE	under,ok,ok,ok,ok,ok,ok,ok,ok,ok,ok,ok	under	WS	unassignable	44.75	11714878464	44.93	10250292224	45.03	7626204160	H31_Y41-T45	H31_Y41T45
6161_Lumos7_ArgC_Human_PP	P68431	sp|P68431|H31_HUMAN	YRPGTVALREIR	477.612	3	YRPGTVALREIR	Y41R42P43G44T45V46A47L48R49E50I51R52	YRPGTVALREIR	FALSE	under,ok,ok,ok,ok,ok,ok,ok,ok,ok,ok,ok	under	WS	unassignable	44.75	23407661056	44.93	20270637056	45.03	14393843712	H31_Y41-T45	H31_Y41T45
6161_Lumos7_ArgC_Human_PP	P68431	sp|P68431|H31_HUMAN	YRPGTVALREIR	715.915	2	YRPGTVALREIR	Y41R42P43G44T45V46A47L48R49E50I51R52	YRPGTVALREIR	FALSE	under,ok,ok,ok,ok,ok,ok,ok,ok,ok,ok,ok	under	WS	unassignable	44.75	1401855744	44.93	1500433664	45.03	532152288	H31_Y41-T45	H31_Y41T45
6161_Lumos7_ArgC_Human_PP	P68431	sp|P68431|H31_HUMAN	YRPGTVALREIRR	793.966	2	YRPGTVALREIRR	Y41R42P43G44T45V46A47L48R49E50I51R52R53	YRPGTVALREIRR	FALSE	under,ok,ok,ok,ok,ok,ok,ok,ok,ok,ok,ok,ok	under	WS	unassignable	40.76	134786336	41.02	188101488	41.19	20923556	H31_Y41-T45	H31_Y41T45
6161_Lumos7_ArgC_Human_PP	P84243	sp|P84243|H33_HUMAN	K[+28.0313]SAPSTGGVKKPHR	370.22	4	Kme2SAPSTGGVKKPHR	K27me2S28A29P30S31T32G33G34V35K36K37P38H39R40	KSAPSTGGVKKPHR	FALSE	under,ok,ok,ok,ok,ok,ok,ok,ok,under,under,ok,ok,ok	under	RS	countable	16.08	120682960	15.8	122261000	16.04	133420136	H33_K27-K37	H33_K27me2S28S31T32K36K37
6161_Lumos7_ArgC_Human_PP	P84243	sp|P84243|H33_HUMAN	K[+28.0313]SAPSTGGVK[+28.0313]KPHR	753.449	2	Kme2SAPSTGGVKme2KPHR	K27me2S28A29P30S31T32G33G34V35K36me2K37P38H39R40	KSAPSTGGVKKPHR	FALSE	under,ok,ok,ok,ok,ok,ok,ok,ok,ok,under,ok,ok,ok	under	RS	countable	16.37	11209034	16.11	8261050	16.34	7058781	H33_K27-K37	H33_K27me2S28S31T32K36me2K37

## Sheet: Fig.2A Arg-C_PeptGroup
Checked	Confidence	Sequence	Modifications	Peptide length	Number of lysines		Number of peptide forms	Peptide forms which have both length and number of K below Q2 (according to TMA samples)	Peptide forms which have both length and number of K above Q3 (according to TMA samples)
TRUE	High	AAAGYDVEKNNSR		13	1
TRUE	High	AAAPPAEKAPVKKKAAKKAGGTPR		24	6
TRUE	High	AAGAGAAKRKATGPPVSELITKAVAASKER		30	4		923	101	316
TRUE	High	AAGGYDVEKNNSR		13	1
TRUE	High	AAGYDVEKNNSR		12	1		Peptide forms which have both length and number of K below Q1 (according to TMA samples)	Peptide forms which have both length and number of K between Q1 and Q2 (according to TMA samples)	Peptide forms which have both length and number of K between Q2 and Q3 (according to TMA samples)	Peptide forms which have both length and number of K above Q2 (according to TMA samples)
TRUE	High	AAKPKAAKPKAAKAKKAAAKKK		22	10
TRUE	High	AAKPKVVKPKKAAPKKK		17	8
TRUE	High	AAKRKASGPPVSELITKAVAASKER		25	4		21	80	197	513
TRUE	High	AAKRKASGPPVSELITKAVAASKER	1xMethyl [R/K]	25	4
TRUE	High	AAKRKATGPPVSELITKAVAASKER		25	4
TRUE	High	AALKKALAAAGYDVEKNNSR		20	3		Note:
TRUE	High	AARKSAPATGGVKKPHR	1xDimethyl [K4]; 2xMethyl [R3; K4]	17	3		Number of peptide forms presented in bar charts of Fig. 2A were selected based on ditribution of peptide lengths (#aa) and number of lysines per peptide (#) using
TRUE	High	AARKSAPATGGVKKPHR	Methyl [K]; 1xDimethyl [K4]; 1xTrimethyl [K4]	17	3		quartile values obtained for Arg-C Ultra-TMA samples (see the sheet Fig.2A Arg-C Ultra-TMA_PeptGroup).
TRUE	High	AAVLEYLTAEILELAGNAARDNKKTR		26	2		- Below Q2: peptide forms with length below 11 aa and number of lysines below 2 are presented.
TRUE	High	AGAGAAKRKATGPPVSELITKAVAASKER		29	4		- Above Q3: peptide forms with length above 14 aa and number of lysines above 3 are presented.
TRUE	High	AGAPVYLAAVLEYLTAEILELAGNAARDNKKTR		33	2
TRUE	High	AGEASRLAHYNKR		13	1
TRUE	High	AGGKAGKDSGKAKAKAVSR	3xAcetyl [K4; K7; K11]	19	5
TRUE	High	AGGKAGKDSGKAKAKAVSR	2xAcetyl [K]	19	5
TRUE	High	AGGKAGKDSGKAKAKAVSR	1xAcetyl [K]	19	5
TRUE	High	AGGKAGKDSGKAKAKAVSR		19	5
TRUE	High	AGGKAGKDSGKAKTKAVSR		19	5
TRUE	High	AGGKAGKDSGKAKTKAVSR	1xAcetyl [K]	19	5
TRUE	High	AGGKAGKDSGKAKTKAVSR	2xAcetyl [K4; K7]	19	5
TRUE	High	AGGKAGKDSGKAKTKAVSR	3xAcetyl [K4; K7; K11]	19	5
TRUE	High	AGGKAGKDSGKAKTKAVSRSQR		22	5
TRUE	High	AGGKAGKDSGKAKTKAVSRSQRAGLQFPVGR		31	5
TRUE	High	AGGTPRKASGPPVSELITKAVAASKER		27	3
TRUE	High	AGKRAPPTGGIKKPHR		16	3
TRUE	High	AGKRKASGPPVSELITKAVAASKER	1xMethyl [R/K]	25	4
TRUE	High	AGKRKASGPPVSELITKAVAASKER	2xMethyl [K/R]; 1xDimethyl [K]	25	4
TRUE	High	AGLQFPVG		8	0
TRUE	High	AGLQFPVGR		9	0
TRUE	High	AGLQFPVGRIHR		12	0
TRUE	High	AGLQFPVGRVH		11	0
TRUE	High	AGLQFPVGRVHR		12	0
TRUE	High	AGLQFPVGRVHR	1xMethyl [R9]	12	0
TRUE	High	AGLQFPVGRVHRLL		14	0
TRUE	High	AGLQFPVGRVHRLLR		15	0
TRUE	High	AGRVTLFPKDVQLAR	1xMethyl [K9]	15	1
TRUE	High	AGYDVEKNNSR		11	1
TRUE	High	AHYNKR		6	1
TRUE	High	AKAKSRSSRAGLQFPVGR		18	2
TRUE	High	AKAKTRSSRAGLQFPVG		17	2
TRUE	High	AKAKTRSSRAGLQFPVGR		18	2
TRUE	High	AKHAVSEGTKAVTKYTSAK		19	4
TRUE	High	AKHAVSEGTKAVTKYTSSK		19	4
TRUE	High	AKRKTVTAMDVVYALKR		17	3
TRUE	High	AKRVTIMPKDIQLAR		15	2
TRUE	High	AKRVTIMPKDIQLARR		16	2
TRUE	High	AKTRSSRAGLQFPVGR		16	1
TRUE	High	ALAAAGYDVEKNNSR		15	1
TRUE	High	ALAAGGYDVEKNNSR		15	1
TRUE	High	ALKKALAAAGYDVEKNNSR		19	3
TRUE	High	ALKKALAAGGYDVEKNNSR		19	3
TRUE	High	ALREIR		6	0
TRUE	High	AMDVVYALKR		10	1
TRUE	High	APAAAPPAEKAPVKKKAAKKAGGTPR		26	6
TRUE	High	APAAPAAAPPAEKAPVKKKAAKKAGGTPR		29	6
TRUE	High	APAAPAAPAPAEKTPVKKKAR		21	4
TRUE	High	APAAPAAPAPAEKTPVKKKARKSAGAAKR		29	6
TRUE	High	APAETATPAPVEKSPAKKKATKKAAGAGAAKR		32	7
TRUE	High	APRKQLATKAAR		12	2
TRUE	High	APRKQLATKAAR	1xAcetyl [K9]	12	2
TRUE	High	APVYLAAVLEYLTAEILELAGNAARDNKKTR		31	2
TRUE	High	ARTKQTARKSTGGKAPR	2xAcetyl [K9; K14]	17	3
TRUE	High	ARTKQTARKSTGGKAPR	1xAcetyl [K14]; 1xMethyl [K/R]	17	3
TRUE	High	ARTKQTARKSTGGKAPR	1xMethyl [K/R]	17	3
TRUE	High	ARTKQTARKSTGGKAPR		17	3
TRUE	High	ARTKQTARKSTGGKAPR	1xAcetyl [K14]	17	3
TRUE	High	ASGPPVSELITKAVAASKER		20	2
TRUE	High	ASGPPVSELITKAVAASKERSGVSLAALKKALAAAGYDVEKNNSR		45	5
TRUE	High	ATAGKRKASGPPVSELITKAVAASKER		27	4
TRUE	High	ATGGVKKPHR	1xDimethyl [K]; 2xMethyl [K6; K7]	10	2
TRUE	High	ATGGVKKPHR		10	2
TRUE	High	ATGPPVSELITKAVAASKER		20	2
TRUE	High	ATPAPVEKSPAKKKATKKAAGAGAAKR		27	7
TRUE	High	AVAASKERNGLSLAALKKALAAGGYDVEKNNSR		33	4
TRUE	High	AVAASKERSGVSLAALKKALAAAGYDVEKNNSR		33	4
TRUE	High	AVKPKAAKPKTAKPKAAKPKKAAAKKK		27	12
TRUE	High	AVKPKAAKPKVVKPKKAAPKKK		22	10
TRUE	High	AVLLPKKTESHHKAKGK		17	5
TRUE	High	AVLLPKKTESHHKTK		15	4
TRUE	High	AVSEGTKAVTKYTSAK		16	3
TRUE	High	AVSEGTKAVTKYTSSK		16	3
TRUE	High	AVTKYTSAK		9	2
TRUE	High	AVTKYTSSK		9	2
TRUE	High	AVTYTEHAKR		10	1
TRUE	High	AVTYTEHAKRKTVTAMDVVYALKR		24	3
TRUE	High	DAVTYTEHAKR		11	1
TRUE	High	DAVTYTEHAKRKTVTAMDVVYALKR		25	3
TRUE	High	DIQLAR		6	0
TRUE	High	DIQLARR		7	0
TRUE	High	DNIQGITKPAIR		12	1
TRUE	High	DNIQGITKPAIRR		13	1
TRUE	High	DNIQGITKPAIRRLAR		16	1
TRUE	High	DNKKTRIIPR		10	2
TRUE	High	DNKKTRIIPRHLQLAIR		17	2
TRUE	High	DVVYALKR		8	1
TRUE	High	DVVYALKRQGRTLYGFGG		18	1
TRUE	High	EELNKLLGKVTIAQGGVLPNIQAVLLPKKTESHHKAKGK		39	7
TRUE	High	EGTKAVTKYTSSK		13	3
TRUE	High	EIAQDFKTDLR		11	1
TRUE	High	EIQTAVR		7	0
TRUE	High	EIQTAVRLLLPG		12	0
TRUE	High	EIQTAVRLLLPGELAK		16	1
TRUE	High	EIQTAVRLLLPGELAKH		17	1
TRUE	High	EIQTAVRLLLPGELAKHAVSE		21	1
TRUE	High	EIQTAVRLLLPGELAKHAVSEG		22	1
TRUE	High	EIQTAVRLLLPGELAKHAVSEGTK		24	2
TRUE	High	EIQTAVRLLLPGELAKHAVSEGTKAVTK		28	3
TRUE	High	EIQTAVRLLLPGELAKHAVSEGTKAVTKY		29	3
TRUE	High	EIQTAVRLLLPGELAKHAVSEGTKAVTKYTS		31	3
TRUE	High	EIQTAVRLLLPGELAKHAVSEGTKAVTKYTSAK		33	4
TRUE	High	EIQTAVRLLLPGELAKHAVSEGTKAVTKYTSSK		33	4
TRUE	High	EIRRYQKSTELLIR		14	1
TRUE	High	ELAKHAVSEGTKAVTKYTSAK		21	4
TRUE	High	ELAKHAVSEGTKAVTKYTSSK		21	4
TRUE	High	ERNGLSLAALKKALAAGGYDVEKNNSR		27	3
TRUE	High	ERSGVSLAALKKALAAAGYDVEKNNSR		27	3
TRUE	High	ETAPAAPAAAPPAEKAPVKKKAAKKAGGTPR		31	6
TRUE	High	EVQTAVR		7	0
TRUE	High	EVQTAVRLLLPGELAKHAVSEGTKAVTKYTSSK	1xMethyl [R/K]	33	4
TRUE	High	EVQTAVRLLLPGELAKHAVSEGTKAVTKYTSSK		33	4
TRUE	High	FKTDLR		6	1
TRUE	High	FPVGRVHR		8	0
TRUE	High	FPVGRVHRLLR		11	0
TRUE	High	GAAKRKASGPPVSELITKAVAASKER		26	4
TRUE	High	GAPAAATAPAPTAHKAKKAAPGAAGSR		27	3
TRUE	High	GAPVYLAAVLEYLTAEILELAGNAARDNKKTR		32	2
TRUE	High	GATAGKRKASGPPVSELITKAVAASKER		28	4
TRUE	High	GEASRLAHYNKR		12	1
TRUE	High	GELAKHAVSEGTKAVTKYTSSK		22	4
TRUE	High	GGKAGKDSGKAKAKAVSR		18	5
TRUE	High	GGKAGKDSGKAKAKAVSR	1xAcetyl [K]; 1xDimethyl [K]	18	5
TRUE	High	GGKAGKDSGKAKTKAVSR		18	5
TRUE	High	GGKGLGKGGAKR	1xAcetyl [K11]	12	3
TRUE	High	GGKGLGKGGAKR	2xAcetyl [K11; K]	12	3
TRUE	High	GGTPRKASGPPVSELITKAVAASKER		26	3
TRUE	High	GGVIPHIHKSLIGKKGQQKTV		21	4
TRUE	High	GGVKKPHR		8	2
TRUE	High	GGVKKPHR	1xDimethyl [K4]	8	2
TRUE	High	GGVKRISGLIYEETR		15	1
TRUE	High	GGVKRISGLIYEETRGV		17	1
TRUE	High	GGVKRISGLIYEETRGVLKV		20	2
TRUE	High	GGVLPNIQAVLLPKKTESHHKAK		23	4
TRUE	High	GGVLPNIQAVLLPKKTESHHKAKGK		25	5
TRUE	High	GGYDVEKNNSR		11	1
TRUE	High	GITKPAIR		8	1
TRUE	High	GITKPAIRR		9	1
TRUE	High	GKAGKDSGKAKTKAVSR		17	5
TRUE	High	GKAGKDSGKAKTKAVSR	1xPhospho [S7]; 1xDimethyl [K]; 1xTrimethyl [K]	17	5
TRUE	High	GKAPRKQLATKAAR	3xAcetyl [K2; K6; K11]	14	3
TRUE	High	GKAPRKQLATKAAR	1xAcetyl [K]	14	3
TRUE	High	GKAPRKQLATKAAR		14	3
TRUE	High	GKAPRKQLATKAAR	2xAcetyl [K2; K]	14	3
TRUE	High	GKGGAKR	1xAcetyl [K6]	7	2
TRUE	High	GKGGKGLGKGGAKR		14	4
TRUE	High	GKGGKGLGKGGAKR	1xAcetyl [K]	14	4
TRUE	High	GKGGKGLGKGGAKR	2xAcetyl [K]	14	4
TRUE	High	GKGGKGLGKGGAKR	3xAcetyl [K13; K]	14	4
TRUE	High	GKGGKGLGKGGAKR	4xAcetyl [K2; K5; K9; K13]	14	4
TRUE	High	GKGGKGLGKGGAKRHR	1xAcetyl [K]	16	4
TRUE	High	GKGGKGLGKGGAKRHR	3xAcetyl [K]	16	4
TRUE	High	GKGGKGLGKGGAKRHR	4xAcetyl [K2; K5; K9; K13]	16	4
TRUE	High	GKGLGKGGAKR	1xAcetyl [K10]	11	3
TRUE	High	GKGLGKGGAKR	2xAcetyl [K6; K10]	11	3
TRUE	High	GKGLGKGGAKR	3xAcetyl [K2; K6; K10]	11	3
TRUE	High	GKQGGKARAKAKSR		14	4
TRUE	High	GKQGGKARAKAKTR		14	4
TRUE	High	GKVTIAQGGVLPNIQAVLLPKKTESHHKAKGK		32	6
TRUE	High	GLGKGGAKR	1xAcetyl [K8]	9	2
TRUE	High	GLGKGGAKR	2xAcetyl [K4; K8]	9	2
TRUE	High	GLQFPVGR		8	0
TRUE	High	GLQFPVGRVHR		11	0
TRUE	High	GLQFPVGRVHRLLR		14	0
TRUE	High	GLSLAALKKALAAGGYDVEKNNSR		24	3
TRUE	High	GMSLVALKKALAAAGYDVEKNNSR	1xDimethyl [K8]; 2xMethyl [K8; K9]	24	3
TRUE	High	GPPVSELITKAVAASKER		18	2
TRUE	High	GRGKGGKGLGKGGAKR		16	4
TRUE	High	GRGKGGKGLGKGGAKR	1xAcetyl [K15]	16	4
TRUE	High	GRTLYGFGG		9	0
TRUE	High	GTKAVTKYTSAK		12	3
TRUE	High	GTKAVTKYTSSK		12	3
TRUE	High	GTPRKASGPPVSELITKAVAASKER		25	3
TRUE	High	GTVALREIR		9	0
TRUE	High	GVIPHIHKSLIGKKGQQKTV		20	4
TRUE	High	GVKKPHR		7	2
TRUE	High	GVKRISGLIYEETR		14	1
TRUE	High	GVLKVFLE		8	1
TRUE	High	GVLKVFLENVIR		12	1
TRUE	High	GVLKVFLENVIRD		13	1
TRUE	High	GVLKVFLENVIRDAVTYTEHAKR		23	2
TRUE	High	GVLKVFLENVIRDAVTYTEHAKRK		24	3
TRUE	High	GVLKVFLENVIRDAVTYTEHAKRKTVTAMDVVYALKR		37	4
TRUE	High	GVLPNIQAVLLPKKTESHHKAK		22	4
TRUE	High	GVLPNIQAVLLPKKTESHHKAKGK		24	5
TRUE	High	GVLPNIQAVLLPKKTESHHKTK		22	4
TRUE	High	GVLPNIQAVLLPKKTESHKAKSK		23	5
TRUE	High	GVSLAALKKALAAAGYDVEKNNSR		24	3
TRUE	High	GVTIAQGGVLPNIQAVLLPKKTESHKPGKNK		31	5
TRUE	High	GYDVEKNNSR		10	1
TRUE	High	HAKRKTVTAMDVVYALKR		18	3
TRUE	High	HAVSEGTKAVTKYTSAK		17	3
TRUE	High	HAVSEGTKAVTKYTSSK		17	3
TRUE	High	HLKSRTTSHGR		11	1
TRUE	High	HLQLAIR		7	0
TRUE	High	HLQLAIRGDEELDSLIKATIAGGGVIPHIHKSLIGKKGQQKTV		43	5
TRUE	High	HLQLAIRNDEELNK		14	1
TRUE	High	HLQLAIRNDEELNKLLGGV		19	1
TRUE	High	HLQLAIRNDEELNKLLGR		18	1
TRUE	High	HRKVLRDNIQGITKPAIR		18	2
TRUE	High	HRKVLRDNIQGITKPAIR	1xMethyl [R/K]	18	2
TRUE	High	HRKVLRDNIQGITKPAIR	1xDimethyl [K3]; 2xMethyl [K3; R6]	18	2
TRUE	High	HRKVLRDNIQGITKPAIR	Methyl [R]; 1xDimethyl [K3]; 1xTrimethyl [K3]	18	2
TRUE	High	HRKVLRDNIQGITKPAIR	1xAcetyl [K3]; 1xMethyl [R/K]	18	2
TRUE	High	IAGEASR		7	0
TRUE	High	IAGEASRLAHYNK		13	1
TRUE	High	IAGEASRLAHYNKR		14	1
TRUE	High	IAGEASRLAHYNKRSTITSR		20	1
TRUE	High	IAQDFKTDLR		10	1
TRUE	High	IASEASRLAHYNKR		14	1
TRUE	High	IFERIAGEASR		11	0
TRUE	High	IFERIAGEASRLAHYNKR		18	1
TRUE	High	IHRHLKSR		8	1
TRUE	High	IHRHLKTR		8	1
TRUE	High	IIPRHLQLAIR		11	0
TRUE	High	IIPRHLQLAIRNDEELNK		18	1
TRUE	High	IIPRHLQLAIRNDEELNKLLGGV		23	1
TRUE	High	IIPRHLQLAIRNDEELNKLLGKVTIAQGGVLPNIQAVLLPKK		42	4
TRUE	High	IIPRHLQLAIRNDEELNKLLGR		22	1
TRUE	High	IKLGIKSL		8	2
TRUE	High	IKLGIKSLVSK		11	3
TRUE	High	IKLGIKSLVSKG		12	3
TRUE	High	IKLGIKSLVSKGTL		14	3
TRUE	High	IKLGIKSLVSKGTLVQ		16	3
TRUE	High	IKLGIKSLVSKGTLVQT		17	3
TRUE	High	IKLGIKSLVSKGTLVQTK		18	4
TRUE	High	IKLGIKSLVSKGTLVQTKG		19	4
TRUE	High	IKLGIKSLVSKGTLVQTKGT		20	4
TRUE	High	IKLGIKSLVSKGTLVQTKGTG		21	4
TRUE	High	IKLGIKSLVSKGTLVQTKGTGA		22	4
TRUE	High	IKLGIKSLVSKGTLVQTKGTGAS		23	4
TRUE	High	IKLGIKSLVSKGTLVQTKGTGASG		24	4
TRUE	High	IKLGIKSLVSKGTLVQTKGTGASGS		25	4
TRUE	High	IKLGIKSLVSKGTLVQTKGTGASGSF		26	4
TRUE	High	IKLGIKSLVSKGTLVQTKGTGASGSFK		27	5
TRUE	High	IKLGIKSLVSKGTLVQTKGTGASGSFKL		28	5
TRUE	High	IKLGIKSLVSKGTLVQTKGTGASGSFKLN		29	5
TRUE	High	IKLGIKSLVSKGTLVQTKGTGASGSFKLNK		30	6
TRUE	High	IKLGIKSLVSKGTLVQTKGTGASGSFKLNKK		31	7
TRUE	High	IKLGIKSLVSKGTLVQTKGTGASGSFKLNKKA		32	7
TRUE	High	IKLGLKSLVSKGTLVQTKGTGASGSFKLNKKAA		33	7
TRUE	High	IKLGLKSLVSKGTLVQTKGTGASGSFKLNKKAAS		34	7
TRUE	High	IKLGLKSLVSKGTLVQTKGTGASGSFKLNKKAASG		35	7
TRUE	High	IKLGLKSLVSKGTLVQTKGTGASGSFKLNKKAASGE		36	7
TRUE	High	IKLGLKSLVSKGTLVQTKGTGASGSFKLNKKAASGEAK		38	8
TRUE	High	IKLGLKSLVSKGTLVQTKGTGASGSFKLNKKAASGEAKPK		40	9
TRUE	High	IKLGLKSLVSKGTLVQTKGTGASGSFKLNKKAASGEAKPKAKK		43	11
TRUE	High	IKLGLKSLVSKGTLVQTKGTGASGSFKLNKKAASGEAKPKAKKAGA		46	11
TRUE	High	IKLGLKSLVSKGTLVQTKGTGASGSFKLNKKAASGEAKPKVK		42	10
TRUE	High	IKLGLKSLVSKGTLVQTKGTGASGSFKLNKKAASGEAKPKVKKAG		45	11
TRUE	High	IKLGLKSLVSKGTLVQTKGTGASGSFKLNKKAASGEAKPKVKKAGG		46	11
TRUE	High	ILELAGNAARDNKKTR		16	2
TRUE	High	IMPKDIQLAR		10	1
TRUE	High	IMPKDIQLARR		11	1
TRUE	High	IQAVLLPKKTESHHKAKGK		19	5
TRUE	High	IQGITKPAIR		10	1
TRUE	High	IQGITKPAIRR		11	1
TRUE	High	IQLARR		6	0
TRUE	High	IQTAVRLLLPGELAKHAVSEGTKAVTKYTSAK		32	4
TRUE	High	IQTAVRLLLPGELAKHAVSEGTKAVTKYTSSK		32	4
TRUE	High	IRRYQKSTELLIR		13	1
TRUE	High	ISGLIYEETR		10	0
TRUE	High	ISGLIYEETRGV		12	0
TRUE	High	ISGLIYEETRGVLKVFLENVIRDAVTYTEHAKR		33	2
TRUE	High	ITKAVAASKER		11	2
TRUE	High	ITSREIQTAVR		11	0
TRUE	High	KAASGEGKPKAKKAGAAKPR		20	6
TRUE	High	KALAAAGYDVEKNNSR		16	2
TRUE	High	KALAAGGYDVEKNNSR		16	2
TRUE	High	KAPRKQLATKAAR		13	3
TRUE	High	KAPRKQLATKAAR	1xAcetyl [K1]	13	3
TRUE	High	KAPRKQLATKAAR	2xAcetyl [K10; K]	13	3
TRUE	High	KARKSAGAAKRKASGPPVSELITKAVAASKER		32	6
TRUE	High	KASGPPVSE		9	1
TRUE	High	KASGPPVSELITK		13	2
TRUE	High	KASGPPVSELITK	1xMethyl [K1]	13	2
TRUE	High	KASGPPVSELITKAVAA		17	2
TRUE	High	KASGPPVSELITKAVAA	1xMethyl [K1]	17	2
TRUE	High	KASGPPVSELITKAVAASK	1xMethyl [K1]	19	3
TRUE	High	KASGPPVSELITKAVAASK		19	3
TRUE	High	KASGPPVSELITKAVAASKE		20	3
TRUE	High	KASGPPVSELITKAVAASKE	1xMethyl [K1]	20	3
TRUE	High	KASGPPVSELITKAVAASKER		21	3
TRUE	High	KASGPPVSELITKAVAASKER	1xMethyl [R/K]	21	3
TRUE	High	KASGPPVSELITKAVAASKER	1xAcetyl [K1]	21	3
TRUE	High	KASGPPVSELITKAVAASKERS		22	3
TRUE	High	KASGPPVSELITKAVAASKERS	Methyl [K]; 1xDimethyl [K19]	22	3
TRUE	High	KASGPPVSELITKAVAASKERSG		23	3
TRUE	High	KASGPPVSELITKAVAASKERSGVSLA		27	3
TRUE	High	KASGPPVSELITKAVAASKERSGVSLAALK		30	4
TRUE	High	KASGPPVSELITKAVAASKERSGVSLAALKK		31	5
TRUE	High	KASGPPVSELITKAVAASKERSGVSLAALKKALAAAG		37	5
TRUE	High	KASGPPVSELITKAVAASKERSGVSLAALKKALAAAGYD		39	5
TRUE	High	KASGPPVSELITKAVAASKERSGVSLAALKKALAAAGYDVEKNN		44	6
TRUE	High	KASGPPVSELITKAVAASKERSGVSLAALKKALAAAGYDVEKNNSR		46	6
TRUE	High	KATGPPVSE		9	1
TRUE	High	KATGPPVSELITK		13	2
TRUE	High	KATGPPVSELITKAVAA		17	2
TRUE	High	KATGPPVSELITKAVAASK		19	3
TRUE	High	KATGPPVSELITKAVAASKE		20	3
TRUE	High	KATGPPVSELITKAVAASKER		21	3
TRUE	High	KATGPPVSELITKAVAASKERN		22	3
TRUE	High	KATGPPVSELITKAVAASKERNG		23	3
TRUE	High	KATGPPVSELITKAVAASKERNGL		24	3
TRUE	High	KATGPPVSELITKAVAASKERNGLSLAALK		30	4
TRUE	High	KATGPPVSELITKAVAASKERNGLSLAALKK		31	5
TRUE	High	KATGPPVSELITKAVAASKERNGLSLAALKKALAAG		36	5
TRUE	High	KATGPPVSELITKAVAASKERNGLSLAALKKALAAGG		37	5
TRUE	High	KATGPPVSELITKAVAASKERNGLSLAALKKALAAGGYD		39	5
TRUE	High	KATGPPVSELITKAVAASKERNGLSLAALKKALAAGGYDVEKNNSR		46	6
TRUE	High	KDIQLAR		7	1
TRUE	High	KESYSIYVYKVLK		13	3
TRUE	High	KESYSIYVYKVLKQVHPD		18	3
TRUE	High	KESYSIYVYKVLKQVHPDTG		20	3
TRUE	High	KESYSIYVYKVLKQVHPDTGISSK		24	4
TRUE	High	KESYSVYVYK		10	2
TRUE	High	KESYSVYVYKVLK		13	3
TRUE	High	KESYSVYVYKVLKQVH		16	3
TRUE	High	KESYSVYVYKVLKQVHPD		18	3
TRUE	High	KESYSVYVYKVLKQVHPD	1xMethyl [K1]	18	3
TRUE	High	KESYSVYVYKVLKQVHPDT		19	3
TRUE	High	KESYSVYVYKVLKQVHPDTG		20	3
TRUE	High	KESYSVYVYKVLKQVHPDTGISSK		24	4
TRUE	High	KESYSVYVYKVLKQVHPDTGISSKAMGIMNSFVNDIFER		39	4
TRUE	High	KGGKGLGKGGAKR	2xAcetyl [K12; K]	13	4
TRUE	High	KGHYAERVGAGAPVYLAAVLEYLTAEILELAGNAARDNKKTR		42	3
TRUE	High	KGLGKGGAKR	2xAcetyl [K5; K9]	10	3
TRUE	High	KGLGKGGAKR	3xAcetyl [K1; K5; K9]	10	3
TRUE	High	KGNYAER		7	1
TRUE	High	KGNYAERVG		9	1
TRUE	High	KGNYAERVGA		10	1
TRUE	High	KGNYAERVGAG		11	1
TRUE	High	KGNYAERVGAGAPVYLAAVLE		21	1
TRUE	High	KGNYAERVGAGAPVYLAAVLEYLTAEILELAGNAAR		36	1
TRUE	High	KGNYAERVGAGAPVYLAAVLEYLTAEILELAGNAARDNKKTR		42	3
TRUE	High	KGNYAERVGAGAPVYMAAVLE		21	1
TRUE	High	KGNYAERVGAGAPVYMAAVLEYLTAEILELAGNAAR		36	1
TRUE	High	KGNYAERVGAGAPVYMAAVLEYLTAEILELAGNAARDNKKTR		42	3
TRUE	High	KGNYSERVG		9	1
TRUE	High	KGNYSERVGA		10	1
TRUE	High	KGNYSERVGAGAPVYLAAVLE		21	1
TRUE	High	KGNYSERVGAGAPVYLAAVLEYLTAEILELAGNAAR		36	1
TRUE	High	KGNYSERVGAGAPVYLAAVLEYLTAEILELAGNAARDNKKTR		42	3
TRUE	High	KHAVSEGTKAVTKYTSAK		18	4
TRUE	High	KHAVSEGTKAVTKYTSSK		18	4
TRUE	High	KLPFQR		6	1
TRUE	High	KLPFQRLVREIAQDFKTDLR		20	2
TRUE	High	KPAGAAKKPKKVAGAA		16	5
TRUE	High	KPAGAAKKPKKVAGAATPKK		20	7
TRUE	High	KPLATKAA	1xPhospho [T5]; 1xTrimethyl [K6]	8	2
TRUE	High	KQLATKA	1xAcetyl [K6]	7	2
TRUE	High	KQLATKAAR		9	2
TRUE	High	KQLATKAAR	1xAcetyl [K]	9	2
TRUE	High	KQLATKAAR	2xAcetyl [K1; K6]	9	2
TRUE	High	KQLATKAARK	1xMethyl [R/K]	10	3
TRUE	High	KQLATKAARK	1xAcetyl [K6]	10	3
TRUE	High	KQLATKAARK	1xAcetyl [K]; 1xDimethyl [K]; 2xMethyl [K/R]	10	3
TRUE	High	KQLATKAARKSAPA	1xAcetyl [K6]; 2xMethyl [R9; K10]; 1xDimethyl [K10]	14	3
TRUE	High	KQLATKAARKSAPATG		16	3
TRUE	High	KQLATKAARKSAPATG	1xMethyl [R/K]	16	3
TRUE	High	KQLATKAARKSAPATG	1xDimethyl [K10]; 2xMethyl [R9; K10]	16	3
TRUE	High	KQLATKAARKSAPATG	1xAcetyl [K6]	16	3
TRUE	High	KQLATKAARKSAPATG	1xAcetyl [K6]; 1xMethyl [R/K]	16	3
TRUE	High	KQLATKAARKSAPATG	1xAcetyl [K6]; 1xDimethyl [K10]; 2xMethyl [R9; K10]	16	3
TRUE	High	KQLATKAARKSAPATGGVKKPHR	1xAcetyl [K6]; 1xMethyl [R/K]	23	5
TRUE	High	KQLATKAARKSAPATGGVKKPHR	1xAcetyl [K6]; Methyl [K]; Dimethyl [K]; 1xTrimethyl [K1]	23	5
TRUE	High	KQLATKAARKSAPATGGVKKPHR	1xAcetyl [K6]; 1xDimethyl [K10]; 2xMethyl [R9; K10]	23	5
TRUE	High	KQLATKAARKSAPATGGVKKPHR		23	5
TRUE	High	KQLATKAARKSAPATGGVKKPHR	1xMethyl [K/R]	23	5
TRUE	High	KQLATKAARKSAPATGGVKKPHR	1xDimethyl [K10]; 2xMethyl [R9; K10]	23	5
TRUE	High	KQLATKVARK	1xAcetyl [K]	10	3
TRUE	High	KQLATKVARKSAPA		14	3
TRUE	High	KQLATKVARKSAPATGG		17	3
TRUE	High	KQLATKVARKSAPATGGVK		19	4
TRUE	High	KQLATKVARKSAPATGGVKKPHR		23	5
TRUE	High	KRKASGPPVSELITKAVAASKER		23	4
TRUE	High	KRKTVTAMDVVYALKR		16	3
TRUE	High	KRSRKESYSIYVYKVLKQVHPD		22	4
TRUE	High	KRSRKESYSVYVYK		14	3
TRUE	High	KRSTITSREIQTAVR		15	1
TRUE	High	KRVTIMPKDIQLAR		14	2
TRUE	High	KSAGAAKRKASGPPVSELITK		21	4
TRUE	High	KSAGAAKRKASGPPVSELITKAVAASK		27	5
TRUE	High	KSAGAAKRKASGPPVSELITKAVAASKER		29	5
TRUE	High	KSAPATGGVK		10	2
TRUE	High	KSAPATGGVK	1xMethyl [K]	10	2
TRUE	High	KSAPATGGVK	1xDimethyl [K1]	10	2
TRUE	High	KSAPATGGVK	1xTrimethyl [K1]; 1xMethyl [K10]; 1xDimethyl [K1]	10	2
TRUE	High	KSAPATGGVK	1xMethyl [K10]; 1xTrimethyl [K1]	10	2
TRUE	High	KSAPATGGVKKPHR		14	3
TRUE	High	KSAPATGGVKKPHR	1xMethyl [K]	14	3
TRUE	High	KSAPATGGVKKPHR	1xDimethyl [K]; 2xMethyl [K10; K11]	14	3
TRUE	High	KSAPATGGVKKPHR	1xAcetyl [K1]	14	3
TRUE	High	KSAPATGGVKKPHR	Methyl [K]; 1xDimethyl [K]; 1xTrimethyl [K1]	14	3
TRUE	High	KSAPATGGVKKPHR	1xAcetyl [K1]; 1xMethyl [K10]	14	3
TRUE	High	KSAPATGGVKKPHR	Dimethyl [K]; Methyl [K]; 1xTrimethyl [K1]	14	3
TRUE	High	KSAPATGGVKKPHR	Dimethyl [K]; 1xTrimethyl [K1]; Methyl [K]	14	3
TRUE	High	KSAPATGGVKKPHR	1xAcetyl [K1]; 1xDimethyl [K]; 2xMethyl [K10; K11]	14	3
TRUE	High	KSAPATGGVKKPHRYR	1xDimethyl [K1]	16	3
TRUE	High	KSAPATGGVKKPHRYR		16	3
TRUE	High	KSAPATGGVKKPHRYRPG	1xDimethyl [K1]	18	3
TRUE	High	KSAPATGGVKKPHRYRPGTVALREIR		26	3
TRUE	High	KSAPSTGGVK	1xMethyl [K10]; 1xDimethyl [K1]	10	2
TRUE	High	KSAPSTGGVKKPHR	1xDimethyl [K1]	14	3
TRUE	High	KSAPSTGGVKKPHR	2xDimethyl [K1; K10]	14	3
TRUE	High	KSTELLIR		8	1
TRUE	High	KSTGGKAPR	1xAcetyl [K6]	9	2
TRUE	High	KSTGGKAPR	1xAcetyl [K6]; 1xMethyl [K1]	9	2
TRUE	High	KSTGGKAPR	1xAcetyl [K6]; 1xDimethyl [K1]	9	2
TRUE	High	KSTGGKAPR	2xAcetyl [K1; K6]	9	2
TRUE	High	KSTGGKAPR	1xAcetyl [K6]; 1xTrimethyl [K1]	9	2
TRUE	High	KSTGGKAPRKQLA		13	3
TRUE	High	KSTGGKAPRKQLA	1xAcetyl [K6]	13	3
TRUE	High	KSTGGKAPRKQLATK		15	4
TRUE	High	KSTGGKAPRKQLATKAAR	1xTrimethyl [K1]; 1xMethyl [K/R]; 1xDimethyl [K1]	18	4
TRUE	High	KSTGGKAPRKQLATKAAR		18	4
TRUE	High	KSTGGKAPRKQLATKAAR	1xAcetyl [K]; 1xMethyl [K]	18	4
TRUE	High	KSTGGKAPRKQLATKAAR	Methyl [K]; Dimethyl [K]; 1xTrimethyl [K]	18	4
TRUE	High	KSTGGKAPRKQLATKAAR	1xAcetyl [K]; 1xDimethyl [K1]; 2xMethyl [K1; K6]	18	4
TRUE	High	KSTGGKAPRKQLATKAAR	2xAcetyl [K]	18	4
TRUE	High	KSTGGKAPRKQLATKAAR	1xAcetyl [K]; Methyl [K]; 1xDimethyl [K]; 1xTrimethyl [K]	18	4
TRUE	High	KSTGGKAPRKQLATKAAR	2xAcetyl [K]; 1xMethyl [K1]	18	4
TRUE	High	KSTGGKAPRKQLATKAAR	1xAcetyl [K15]; Methyl [K]; Dimethyl [K]; 1xTrimethyl [K]	18	4
TRUE	High	KSTGGKAPRKQLATKAAR	2xAcetyl [K]; 1xDimethyl [K]; 2xMethyl [K/R]	18	4
TRUE	High	KSTGGKAPRKQLATKAAR	3xAcetyl [K6; K]	18	4
TRUE	High	KSTGGKAPRKQLATKAAR	1xDimethyl [K]; 2xMethyl [K1; K6]	18	4
TRUE	High	KSTGGKAPRKQLATKAAR	3xAcetyl [K15; K]; 1xMethyl [K/R]	18	4
TRUE	High	KSTGGKAPRKQLATKAAR	3xAcetyl [K10; K15; K]; 1xDimethyl [K]	18	4
TRUE	High	KSTGGKAPRKQLATKAAR	4xAcetyl [K1; K6; K10; K15]	18	4
TRUE	High	KSTGGKAPRKQLATKAAR	1xMethyl [K1]	18	4
TRUE	High	KSTGGKAPRKQLATKAAR	1xAcetyl [K]	18	4
TRUE	High	KSTGGKAPRKQLATKAAR	2xAcetyl [K]; 1xMethyl [R9]; 1xDimethyl [K10]; 1xTrimethyl [K]	18	4
TRUE	High	KTSATVGPKAPSGGKKATQASQEY		24	4
TRUE	High	KTVTAMDVVYALKR		14	2
TRUE	High	KTVTAMDVVYALKRQG		16	2
TRUE	High	KTVTAMDVVYALKRQGR		17	2
TRUE	High	KTVTAMDVVYALKRQGRTLYG		21	2
TRUE	High	KTVTAMDVVYALKRQGRTLYGFG		23	2
TRUE	High	KTVTAMDVVYALKRQGRTLYGFGG		24	2
TRUE	High	KVLRDNIQ	1xDimethyl [K1]	8	1
TRUE	High	KVLRDNIQGITKPA	1xDimethyl [K1]; 2xMethyl [K1; R4]	14	2
TRUE	High	KVLRDNIQGITKPAIR	1xTrimethyl [K1]; 1xMethyl [R4]; 1xDimethyl [K1]	16	2
TRUE	High	KVLRDNIQGITKPAIR		16	2
TRUE	High	KVLRDNIQGITKPAIR	1xMethyl [R/K]	16	2
TRUE	High	KVLRDNIQGITKPAIR	2xMethyl [K1; R4]; 1xDimethyl [K1]	16	2
TRUE	High	KVLRDNIQGITKPAIRR	1xMethyl [R/K]	17	2
TRUE	High	KVLRDNIQGITKPAIRR		17	2
TRUE	High	KVLRDNIQGITKPAIRR	1xDimethyl [K1]; 2xMethyl [K1; R4]	17	2
TRUE	High	KVTIAQGGVLPNIQAVLLPKKTESHHKAKGK		31	6
TRUE	High	KVTIAQGGVLPNIQAVLLPKKTESHHKTK		29	5
TRUE	High	LAAAGYDVEKNNSR		14	1
TRUE	High	LAALKKALAAAGYDVEKNNSR		21	3
TRUE	High	LAGNASKDLKVKR		13	3
TRUE	High	LAHYNKR		7	1
TRUE	High	LAHYNKRSTITSR		13	1
TRUE	High	LAHYNKRSTITSREIQTAVR		20	1
TRUE	High	LAHYNKRSTITSREVQTAVR		20	1
TRUE	High	LAIRNDEELNKLLGKVTIAQGGVLPNIQAVLLPKKTESHHKAKGK		45	7
TRUE	High	LAKHAVSEGTKAVTKYTSAK		20	4
TRUE	High	LAKHAVSEGTKAVTKYTSSK		20	4
TRUE	High	LATKAAR	1xAcetyl [K4]	7	1
TRUE	High	LATKVARKSAPATGGVKKPHR		21	4
TRUE	High	LEYLTAEILELAGNAARDNKKTR		23	2
TRUE	High	LGERNGSSLAKIYTEAKKVPWFDQQNGR		28	3
TRUE	High	LGKGGAKR	2xAcetyl [K3; K7]	8	2
TRUE	High	LITKAVAASKER		12	2
TRUE	High	LITKAVAASKERNGLSLAALKKALAAGGYDVEKNNSR		37	5
TRUE	High	LITKAVAASKERSGVSLAALKKALAAAGYDVEKNNSR		37	5
TRUE	High	LIYEETR		7	0
TRUE	High	LLGKVTIAQGGVLPNIQAVLLPKKTESHHKAKGK		34	6
TRUE	High	LLGRVTIAQGGVLPNIQAVLLPKKTESHHKAKGK		34	5
TRUE	High	LLIRKLPFQR		10	1
TRUE	High	LLLPGELAK		9	1
TRUE	High	LLLPGELAKH		10	1
TRUE	High	LLLPGELAKHA		11	1
TRUE	High	LLLPGELAKHAVS		13	1
TRUE	High	LLLPGELAKHAVSE		14	1
TRUE	High	LLLPGELAKHAVSEG		15	1
TRUE	High	LLLPGELAKHAVSEGTK		17	2
TRUE	High	LLLPGELAKHAVSEGTKAVTK		21	3
TRUE	High	LLLPGELAKHAVSEGTKAVTKY		22	3
TRUE	High	LLLPGELAKHAVSEGTKAVTKYT		23	3
TRUE	High	LLLPGELAKHAVSEGTKAVTKYTS		24	3
TRUE	High	LLLPGELAKHAVSEGTKAVTKYTSAK		26	4
TRUE	High	LLLPGELAKHAVSEGTKAVTKYTSS		25	3
TRUE	High	LLLPGELAKHAVSEGTKAVTKYTSSK		26	4
TRUE	High	LLPGELAKHAVSEGTKAVTKYTSSK		25	4
TRUE	High	LLRKGHYAER		10	1
TRUE	High	LLRKGNYAER		10	1
TRUE	High	LLRKGNYAERVG		12	1
TRUE	High	LLRKGNYAERVGA		13	1
TRUE	High	LLRKGNYAERVGAG		14	1
TRUE	High	LLRKGNYAERVGAGAPVYLAAVLE		24	1
TRUE	High	LLRKGNYAERVGAGAPVYLAAVLEYLTAEILELAGNAAR		39	1
TRUE	High	LLRKGNYAERVGAGAPVYMAAVLEYLTAEILELAGNAAR		39	1
TRUE	High	LLRKGNYSER		10	1
TRUE	High	LLRKGNYSERVG		12	1
TRUE	High	LLRKGNYSERVGAG		14	1
TRUE	High	LLRKGNYSERVGAGAPVYLAAVLEYLTAEILELAGNAAR		39	1
TRUE	High	LPGELAKHAVSEGTKAVTKYTSAK		24	4
TRUE	High	LPGELAKHAVSEGTKAVTKYTSSK		24	4
TRUE	High	LQFPVGR		7	0
TRUE	High	LRKGNYAER		9	1
TRUE	High	LRKGNYSER		9	1
TRUE	High	LSLAALKKALAAGGYDVEKNNSR		23	3
TRUE	High	LVREIAQDF		9	0
TRUE	High	LVREIAQDFKTDLR		14	1
TRUE	High	LVREIAQDFKTDLR	1xMethyl [K10]	14	1
TRUE	High	LVREIAQDFKTDLRFQ		16	1
TRUE	High	LVTTGVLKQTKGVGASGSFR		20	2
TRUE	High	MDVVYALKR		9	1
TRUE	High	MPKDIQLAR		9	1
TRUE	High	MPKDIQLARR		10	1
TRUE	High	NDEELNKLLGGV		12	1
TRUE	High	NDEELNKLLGKVTIAQGGVLPNIQAVLLPKKTESHHKAKGK		41	7
TRUE	High	NDEELNKLLGKVTIAQGGVLPNIQAVLLPKKTESHHKTK		39	6
TRUE	High	NDEELNKLLGR		11	1
TRUE	High	NDEELNKLLGRVTIAQGGVLPNIQAVLLPKKTESHHKAKGK		41	6
TRUE	High	NGLSLAALKK		10	2
TRUE	High	NGLSLAALKKALAAG		15	2
TRUE	High	NGLSLAALKKALAAGG		16	2
TRUE	High	NGLSLAALKKALAAGGYD		18	2
TRUE	High	NGLSLAALKKALAAGGYDVEKNN		23	3
TRUE	High	NGLSLAALKKALAAGGYDVEKNNSR		25	3
TRUE	High	NGLSLAALKKALAAGGYDVEKNNSRIK		27	4
TRUE	High	NGLSLAALKKALAAGGYDVEKNNSRIKLGLK		31	5
TRUE	High	NGSSLAKIYTEAKKVPWFDQQNGR		24	3
TRUE	High	NIQGITKPAIR		11	1
TRUE	High	NIQGITKPAIRR		12	1
TRUE	High	NKRSTITSREIQTAVR		16	1
TRUE	High	NVIRDAVTYTEHAKR		15	1
TRUE	High	NVIRDAVTYTEHAKRKTVTAMDVVYALKR		29	3
TRUE	High	PAAAPPAEKAPVKKKAAKKAGGTPR		25	6
TRUE	High	PAAPAAAPPAEKAPVKKKAAKKAGGTPR		28	6
TRUE	High	PAAPAAAPPAEKAPVKKKAAKKAGGTPRKASGPPVSELITKAVAASKER		49	9
TRUE	High	PAAPAAPAPAEKTPVKKKAR		20	4
TRUE	High	PAAPAAPAPAEKTPVKKKAR	1xPhospho [T13]	20	4
TRUE	High	PAAPAAPAPAEKTPVKKKARKSAGAAKR		28	6
TRUE	High	PAAPAPAEKTPVKKKAR		17	4
TRUE	High	PAAPAPAEKTPVKKKARKSAGAAKR		25	6
TRUE	High	PAEKAPVKKKAAKKAGGTPR		20	6
TRUE	High	PAEKTPVKKKARKSAGAAKR		20	6
TRUE	High	PAETATPAPVEKSPAKKKATKKAAGAGAAKR		31	7
TRUE	High	PAKSAPAPKKGSKKAVTKAQKKDGKKR		27	10
TRUE	High	PAKSAPAPKKGSKKAVTKVQKKDGKKR		27	10
TRUE	High	PAPAEKTPVKKKAKKAGATAGKR		23	7
TRUE	High	PAPAEKTPVKKKAR		14	4
TRUE	High	PAPAEKTPVKKKARKSAGAAKR		22	6
TRUE	High	PAPVEKSPAKKKATKKAAGAGAAKR		25	7
TRUE	High	PATGGVKKPHR		11	2
TRUE	High	PATGGVKKPHR	1xMethyl [K7]	11	2
TRUE	High	PATGGVKKPHR	1xDimethyl [K7]	11	2
TRUE	High	PDPAKSAPA		9	1
TRUE	High	PDPAKSAPAPK		11	2
TRUE	High	PDPAKSAPAPKK		12	3
TRUE	High	PDPAKSAPAPKKG	1xAcetyl [K12]	13	3
TRUE	High	PDPAKSAPAPKKG		13	3
TRUE	High	PDPAKSAPAPKKGSK	1xAcetyl [K]; 1xMethyl [K5]	15	4
TRUE	High	PDPAKSAPAPKKGSKK		16	5
TRUE	High	PDPAKSAPAPKKGSKKAVTK		20	6
TRUE	High	PDPAKSAPAPKKGSKKAVTKAQKKD		25	8
TRUE	High	PDPAKSAPAPKKGSKKAVTKAQKKDGK		27	9
TRUE	High	PDPAKSAPAPKKGSKKAVTKAQKKDGKKR		29	10
TRUE	High	PDPAKSAPAPKKGSKKAVTKVQKKD		25	8
TRUE	High	PDPAKSAPAPKKGSKKAVTKVQKKDGK		27	9
TRUE	High	PDPAKSAPAPKKGSKKAVTKVQKKDGKKR		29	10
TRUE	High	PELAKSAPAPK		11	2
TRUE	High	PELAKSAPAPKK		12	3
TRUE	High	PELAKSAPAPKKG		13	3
TRUE	High	PELAKSAPAPKKGSK		15	4
TRUE	High	PELAKSAPAPKKGSKK		16	5
TRUE	High	PELAKSAPAPKKGSKKAVTK		20	6
TRUE	High	PELAKSAPAPKKGSKKAVTKAQKKD		25	8
TRUE	High	PELAKSAPAPKKGSKKAVTKAQKKDGK		27	9
TRUE	High	PELAKSAPAPKKGSKKAVTKAQKKDGKKR		29	10
TRUE	High	PEPAKSAPA		9	1
TRUE	High	PEPAKSAPAPK		11	2
TRUE	High	PEPAKSAPAPKK		12	3
TRUE	High	PEPAKSAPAPKK	1xAcetyl [K]	12	3
TRUE	High	PEPAKSAPAPKKG		13	3
TRUE	High	PEPAKSAPAPKKG	1xAcetyl [K12]	13	3
TRUE	High	PEPAKSAPAPKKGS		14	3
TRUE	High	PEPAKSAPAPKKGSK	1xAcetyl [K]	15	4
TRUE	High	PEPAKSAPAPKKGSK		15	4
TRUE	High	PEPAKSAPAPKKGSKK		16	5
TRUE	High	PEPAKSAPAPKKGSKKAVTK		20	6
TRUE	High	PEPAKSAPAPKKGSKKAVTKA		21	6
TRUE	High	PEPAKSAPAPKKGSKKAVTKAQ		22	6
TRUE	High	PEPAKSAPAPKKGSKKAVTKAQK		23	7
TRUE	High	PEPAKSAPAPKKGSKKAVTKAQKK		24	8
TRUE	High	PEPAKSAPAPKKGSKKAVTKAQKKD		25	8
TRUE	High	PEPAKSAPAPKKGSKKAVTKAQKKDG		26	8
TRUE	High	PEPAKSAPAPKKGSKKAVTKAQKKDGK		27	9
TRUE	High	PEPAKSAPAPKKGSKKAVTKAQKKDGKKR		29	10
TRUE	High	PEPSKSAPAPKKG		13	3
TRUE	High	PEPSKSAPAPKKGSKKAVTK		20	6
TRUE	High	PEPSKSAPAPKKGSKKAVTKAQKKDGKKR		29	10
TRUE	High	PEPTKSAPAPK		11	2
TRUE	High	PEPTKSAPAPKK		12	3
TRUE	High	PEPTKSAPAPKKG		13	3
TRUE	High	PEPTKSAPAPKKGSKK		16	5
TRUE	High	PEPTKSAPAPKKGSKKAVTK		20	6
TRUE	High	PEPTKSAPAPKKGSKKAVTKAQKKD		25	8
TRUE	High	PEPTKSAPAPKKGSKKAVTKAQKKDGK		27	9
TRUE	High	PEPTKSAPAPKKGSKKAVTKAQKKDGKKR		29	10
TRUE	High	PEPVKSAPVPK		11	2
TRUE	High	PEPVKSAPVPKK		12	3
TRUE	High	PEPVKSAPVPKKGSK		15	4
TRUE	High	PEPVKSAPVPKKGSKK		16	5
TRUE	High	PEPVKSAPVPKKGSKKAIN		19	5
TRUE	High	PEPVKSAPVPKKGSKKAINK		20	6
TRUE	High	PEPVKSAPVPKKGSKKAINKAQ		22	6
TRUE	High	PEPVKSAPVPKKGSKKAINKAQKKD		25	8
TRUE	High	PEPVKSAPVPKKGSKKAINKAQKKDGK		27	9
TRUE	High	PEPVKSAPVPKKGSKKAINKAQKKDGKKR		29	10
TRUE	High	PGELAKHAVSEGTKAVTKYTSAK		23	4
TRUE	High	PGELAKHAVSEGTKAVTKYTSSK		23	4
TRUE	High	PGTVALR		7	0
TRUE	High	PGTVALREIR		10	0
TRUE	High	PGTVALREIRR		11	0
TRUE	High	PKDIQLAR		8	1
TRUE	High	PKDIQLARR		9	1
TRUE	High	PKDVQLARR	1xMethyl [R8]	9	1
TRUE	High	PLAPTIPAPAEKTPVKKKAKKAGATAGKR		29	7
TRUE	High	PNIQAVLLPKKTESHHKAKGK		21	5
TRUE	High	PPAEKAPVKKKAAKKAGGTPR		21	6
TRUE	High	PPVSELITKAVAASKER		17	2
TRUE	High	PPVSELITKAVAASKERSGVSLAALKKALAAAGYDVEKNNSR		42	5
TRUE	High	PTIPAPAEKTPVKKKAKKAGATAGKR		26	7
TRUE	High	PVEKSPAKKKATKKAAGAGAAKR		23	7
TRUE	High	PVGRIHR		7	0
TRUE	High	PVGRVHR		7	0
TRUE	High	PVGRVHR	1xMethyl [R4]	7	0
TRUE	High	PVGRVHRLLR		10	0
TRUE	High	PVSELITKAVAASKER		16	2
TRUE	High	QAVLLPKKTESHHKAKGK		18	5
TRUE	High	QFPVGR		6	0
TRUE	High	QFPVGRVHR		9	0
TRUE	High	QGITKPAIR		9	1
TRUE	High	QGITKPAIRR		10	1
TRUE	High	QGRTLYG		7	0
TRUE	High	QGRTLYGF		8	0
TRUE	High	QGRTLYGFG		9	0
TRUE	High	QGRTLYGFGG		10	0
TRUE	High	QKSTELLIR		9	1
TRUE	High	QLATKAAR	1xAcetyl [K5]	8	1
TRUE	High	QTAVRLLLPGELAKHAVSEGTKAVTKYTSSK		31	4
TRUE	High	RAGLQFPVGR		10	0
TRUE	High	RDNIQGITKPAIRR		14	1
TRUE	High	RGAPAAATAPAPTAHKAKKAAPGAAGSR		28	3
TRUE	High	RGGVKRISGLIYEETR		16	1
TRUE	High	RGKGGKGLGKGGAKR	1xAcetyl [K14]	15	4
TRUE	High	RGKGGKGLGKGGAKR	2xAcetyl [K10; K14]	15	4
TRUE	High	RISGLIYEETR		11	0
TRUE	High	RKASGPPVSELITKAVAASKER	1xMethyl [K/R]	22	3
TRUE	High	RKASGPPVSELITKAVAASKER		22	3
TRUE	High	RKASGPPVSELITKAVAASKERSGVSLAALKKALAAAGYDVEKNNSR		47	6
TRUE	High	RKATGPPVSELITKAVAASKER		22	3
TRUE	High	RKATGPPVSELITKAVAASKERNGLSLAALKKALAAGGYDVEKNNSR		47	6
TRUE	High	RKQLATKAAR	1xAcetyl [K7]	10	2
TRUE	High	RKQLATKAAR	1xAcetyl [K2]; 1xMethyl [R1]	10	2
TRUE	High	RKSAPSTGGVKKPHR		15	3
TRUE	High	RKTVTAMDVVYALKR		15	2
TRUE	High	RLGERNGSSLAKIYTEAKKVPWFDQQNGR		29	3
TRUE	High	RLLLPGELAKHAVSEGTKAVTKYTSSK		27	4
TRUE	High	RNGLSLAALKKALAAGGYDVEKNNSR		26	3
TRUE	High	RPGTVALREIR		11	0
TRUE	High	RPGTVALREIRR		12	0
TRUE	High	RRYQKSTELLIR		12	1
TRUE	High	RSGVSLAALKKALAAAGYDVEKNNSR		26	3
TRUE	High	RSQRAGLQFPVGR		13	0
TRUE	High	RSTITSREIQTAVR		14	0
TRUE	High	RTLYGFGG		8	0
TRUE	High	RVTIAQGGVLPNIQAVLLPKKTESHHKAKGK		31	5
TRUE	High	RVTIMPKDIQLAR		13	1
TRUE	High	RVTIMPKDIQLARR		14	1
TRUE	High	RYQKSTELLIR		11	1
TRUE	High	RYQKSTELLIRK		12	2
TRUE	High	RYQKSTELLIRKLPFQR		17	2
TRUE	High	RYRPGTVALR		10	0
TRUE	High	RYRPGTVALREIR		13	0
TRUE	High	SAGAAKRKASGPPVSELITKAVAASKER		28	4
TRUE	High	SAPAPKKGSKKAVTKAQKKDGKKR		24	9
TRUE	High	SAPATGGVKKPHR		13	2
TRUE	High	SAPATGGVKKPHR	1xMethyl [K]	13	2
TRUE	High	SAPATGGVKKPHR	1xDimethyl [K9]; 2xMethyl [K/R]	13	2
TRUE	High	SELITKAVAASKER		14	2
TRUE	High	SETAPAAPAAAPPAEK		16	1
TRUE	High	SETAPAAPAAAPPAEKAPVK		20	2
TRUE	High	SETAPAAPAAAPPAEKAPVKKKAAKKAG		28	6
TRUE	High	SETAPAAPAAAPPAEKAPVKKKAAKKAGG		29	6
TRUE	High	SETAPAAPAAAPPAEKAPVKKKAAKKAGGTPR		32	6
TRUE	High	SETAPAAPAAPAPAEK		16	1
TRUE	High	SETAPAAPAAPAPAEKTPVK		20	2
TRUE	High	SETAPAAPAAPAPAEKTPVKKKAR		24	4
TRUE	High	SETAPAAPAAPAPAEKTPVKKKARK		25	5
TRUE	High	SETAPAAPAAPAPAEKTPVKKKARKSAGAAKR		32	6
TRUE	High	SETAPAETATPAPVEK		16	1
TRUE	High	SETAPAETATPAPVEKSPAK		20	2
TRUE	High	SETAPAETATPAPVEKSPAKKKA		23	4
TRUE	High	SETAPAETATPAPVEKSPAKKKATKKAAG		29	6
TRUE	High	SETAPAETATPAPVEKSPAKKKATKKAAGAGAAKR		35	7
TRUE	High	SETAPLAPTIPAPAEK		16	1
TRUE	High	SETAPLAPTIPAPAEKTPVKKKAKKAGATAGKR		33	7
TRUE	High	SFVNDIFERIAGEASR		16	0
TRUE	High	SGKAKTKAVSR		11	3
TRUE	High	SGPPVSELITKAVAASKER		19	2
TRUE	High	SGPPVSELITKAVAASKERSGVSLAALKKALAAAGYDVEKNNSR		44	5
TRUE	High	SGRGKGGKGL	2xAcetyl [K5; K8]	10	2
TRUE	High	SGRGKGGKGLGKG	3xAcetyl [K5; K8; K12]	13	3
TRUE	High	SGRGKGGKGLGKGG	1xAcetyl [K5]	14	3
TRUE	High	SGRGKGGKGLGKGGAK	2xAcetyl [K16; K]	16	4
TRUE	High	SGRGKGGKGLGKGGAKR	4xAcetyl [K5; K8; K12; K16]; 1xMethyl [R3]	17	4
TRUE	High	SGRGKGGKGLGKGGAKR	4xAcetyl [K5; K8; K12; K16]	17	4
TRUE	High	SGRGKGGKGLGKGGAKR	2xAcetyl [K5; K16]; 1xPhospho [S1]	17	4
TRUE	High	SGRGKGGKGLGKGGAKR	3xAcetyl [K]	17	4
TRUE	High	SGRGKGGKGLGKGGAKR	2xAcetyl [K5; K16]; 1xDimethyl [K]; 2xMethyl [R3; K8]	17	4
TRUE	High	SGRGKGGKGLGKGGAKR	3xAcetyl [K5; K8; K16]; 1xMethyl [R3]	17	4
TRUE	High	SGRGKGGKGLGKGGAKR	2xAcetyl [K]	17	4
TRUE	High	SGRGKGGKGLGKGGAKR	2xAcetyl [K16; K]; 1xMethyl [R/K]	17	4
TRUE	High	SGRGKGGKGLGKGGAKR	1xAcetyl [K5]; 1xMethyl [R3]	17	4
TRUE	High	SGRGKGGKGLGKGGAKR	1xAcetyl [K]	17	4
TRUE	High	SGRGKGGKGLGKGGAKR		17	4
TRUE	High	SGRGKGGKGLGKGGAKRHR	2xAcetyl [K5; K16]	19	4
TRUE	High	SGRGKQGGKAR	2xAcetyl [K5; K9]	11	2
TRUE	High	SGVSLAALK		9	1
TRUE	High	SGVSLAALKK		10	2
TRUE	High	SGVSLAALKKALAA		14	2
TRUE	High	SGVSLAALKKALAAA		15	2
TRUE	High	SGVSLAALKKALAAAG		16	2
TRUE	High	SGVSLAALKKALAAAGY		17	2
TRUE	High	SGVSLAALKKALAAAGYD		18	2
TRUE	High	SGVSLAALKKALAAAGYDVEK		21	3
TRUE	High	SGVSLAALKKALAAAGYDVEKN		22	3
TRUE	High	SGVSLAALKKALAAAGYDVEKNN		23	3
TRUE	High	SGVSLAALKKALAAAGYDVEKNNS		24	3
TRUE	High	SGVSLAALKKALAAAGYDVEKNNSR		25	3
TRUE	High	SGVSLAALKKALAAAGYDVEKNNSRIK		27	4
TRUE	High	SGVSLAALKKALAAAGYDVEKNNSRIKL		28	4
TRUE	High	SGVSLAALKKALAAAGYDVEKNNSRIKL	1xDimethyl [K]; 2xMethyl [R/K]	28	4
TRUE	High	SGVSLAALKKALAAAGYDVEKNNSRIKLG		29	4
TRUE	High	SGVSLAALKKALAAAGYDVEKNNSRIKLGLK		31	5
TRUE	High	SGVSLAALKKALAAAGYDVEKNNSRIKLGLKSLVSKG		37	6
TRUE	High	SKERNGLSLAALKKALAAGGYDVEKNNSR		29	4
TRUE	High	SKERSGVSLAALKKALAAAGYDVEKNNSR		29	4
TRUE	High	SLAALKKALAAAGYDVEKNNSR		22	3
TRUE	High	SLAALKKALAAGGYDVEKNNSR		22	3
TRUE	High	SLIGKKGQQKTV		12	3
TRUE	High	SPAKKKATKKAAGAGAAKR		19	6
TRUE	High	SQRAGLQFPVG		11	0
TRUE	High	SQRAGLQFPVGR		12	0
TRUE	High	SQRAGLQFPVGRIHR		15	0
TRUE	High	SRAGLQFPVGR		11	0
TRUE	High	SREIQTAVR		9	0
TRUE	High	SREIQTAVRLLLPGELAKHAVSEGTKAVTKYTSSK		35	4
TRUE	High	SRKESYSIYVYK		12	2
TRUE	High	SRKESYSIYVYKVLK		15	3
TRUE	High	SRKESYSIYVYKVLKQVH		18	3
TRUE	High	SRKESYSIYVYKVLKQVHPD		20	3
TRUE	High	SRKESYSIYVYKVLKQVHPDT		21	3
TRUE	High	SRKESYSIYVYKVLKQVHPDTG		22	3
TRUE	High	SRKESYSIYVYKVLKQVHPDTGISSK		26	4
TRUE	High	SRKESYSVYVYK		12	2
TRUE	High	SRKESYSVYVYKVL		14	2
TRUE	High	SRKESYSVYVYKVLK		15	3
TRUE	High	SRKESYSVYVYKVLKQ		16	3
TRUE	High	SRKESYSVYVYKVLKQVH		18	3
TRUE	High	SRKESYSVYVYKVLKQVHPD		20	3
TRUE	High	SRKESYSVYVYKVLKQVHPDT		21	3
TRUE	High	SRKESYSVYVYKVLKQVHPDTG		22	3
TRUE	High	SRKESYSVYVYKVLKQVHPDTGIS		24	3
TRUE	High	SRKESYSVYVYKVLKQVHPDTGISSK		26	4
TRUE	High	SRKESYSVYVYKVLKQVHPDTGISSKAMGIMNSFVNDIFER		41	4
TRUE	High	SRSSRAGLQFPVGR		14	0
TRUE	High	SSRAGLQF		8	0
TRUE	High	SSRAGLQFPVGR		12	0
TRUE	High	SSRAGLQFPVGRVH		14	0
TRUE	High	SSRAGLQFPVGRVHR		15	0
TRUE	High	STELLIR		7	0
TRUE	High	STGGKAPR	1xAcetyl [K5]	8	1
TRUE	High	STGGKAPRKQLATKAAR		17	3
TRUE	High	STGGKAPRKQLATKAAR	1xAcetyl [K]	17	3
TRUE	High	STGGKAPRKQLATKAAR	2xAcetyl [K5; K14]	17	3
TRUE	High	STISSREIQTAVRLLLPGELAKHAVSEGTKAVTKYTSSK		39	4
TRUE	High	STITSRE		7	0
TRUE	High	STITSREIQ		9	0
TRUE	High	STITSREIQTA		11	0
TRUE	High	STITSREIQTAVR		13	0
TRUE	High	STITSREIQTAVRLLL		16	0
TRUE	High	STITSREIQTAVRLLLPG		18	0
TRUE	High	STITSREIQTAVRLLLPGELAK		22	1
TRUE	High	STITSREIQTAVRLLLPGELAKH		23	1
TRUE	High	STITSREIQTAVRLLLPGELAKHAVSEG		28	1
TRUE	High	STITSREIQTAVRLLLPGELAKHAVSEGTK		30	2
TRUE	High	STITSREIQTAVRLLLPGELAKHAVSEGTKA		31	2
TRUE	High	STITSREIQTAVRLLLPGELAKHAVSEGTKAVTKYT		36	3
TRUE	High	STITSREIQTAVRLLLPGELAKHAVSEGTKAVTKYTSAK		39	4
TRUE	High	STITSREIQTAVRLLLPGELAKHAVSEGTKAVTKYTSSK		39	4
TRUE	High	STITSREVQ	1xMethyl [R6]	9	0
TRUE	High	STITSREVQTAVR		13	0
TRUE	High	STITSREVQTAVRLLLPGELAKHAVSEGTKAVTKYTSSK		39	4
TRUE	High	TAEILELAGNAARDNKKTR		19	2
TRUE	High	TAGKRKASGPPVSELITKAVAASKER		26	4
TRUE	High	TAKPKAAKPKKAAAKKK		17	8
TRUE	High	TAPAAPAAAPPAEKAPVKKKAAKKAGGTPR		30	6
TRUE	High	TAPAAPAAPAPAEKTPVKKKAR		22	4
TRUE	High	TAPAAPAAPAPAEKTPVKKKARKSAGAAKR		30	6
TRUE	High	TAPAETATPAPVEKSPAKKKATKKAAGAGAAKR		33	7
TRUE	High	TATPAPVEKSPAKKKATKKAAGAGAAKR		28	7
TRUE	High	TAVRLLLPGELAKHAVSEGTKAVTKYTSAK		30	4
TRUE	High	TAVRLLLPGELAKHAVSEGTKAVTKYTSSK		30	4
TRUE	High	TEHAKRKTVTAMDVVYALKR		20	3
TRUE	High	TENSTSAPAAKPKR		14	2
TRUE	High	TGGKAPRKQLATKAAR		16	3
TRUE	High	TGGKAPRKQLATKAAR	1xAcetyl [K13]	16	3
TRUE	High	TGGKAPRKQLATKAAR	2xAcetyl [K4; K13]	16	3
TRUE	High	TGGVKKPHR	1xDimethyl [K5]	9	2
TRUE	High	TGGVKKPHR		9	2
TRUE	High	TGGVKKPHRYRPGTVALREIR		21	2
TRUE	High	TGPPVSELITKAVAASKER		19	2
TRUE	High	TGPPVSELITKAVAASKERNGLSLAALKKALAAGGYDVEKNNSR		44	5
TRUE	High	TIMPKDIQLAR		11	1
TRUE	High	TIMPKDIQLARR		12	1
TRUE	High	TITSREIQTAVRLLLPGELAKHAVSEGTKAVTKYTSSK		38	4
TRUE	High	TKAARKSAPATGGVKKPHR	1xAcetyl [K]; 1xDimethyl [K]; 2xMethyl [R/K]	19	4
TRUE	High	TKAVAASKER		10	2
TRUE	High	TKAVSRSQRAGLQFPVGR		18	1
TRUE	High	TKAVTKYTSAK		11	3
TRUE	High	TKAVTKYTSSK		11	3
TRUE	High	TKKAAGAGAAKRKATGPPVSELITKAVAASKER		33	6
TRUE	High	TKPAIRR		7	1
TRUE	High	TKQTARKSTGGKAPR	1xAcetyl [K12]	15	3
TRUE	High	TKQTARKSTGGKAPR	2xAcetyl [K7; K12]	15	3
TRUE	High	TKQTARKSTGGKAPRKQLATKAAR		24	5
TRUE	High	TKVARKSAPATGGVKKPHR	1xAcetyl [K]	19	4
TRUE	High	TKVARKSAPATGGVKKPHR		19	4
TRUE	High	TKYTSAK		7	2
TRUE	High	TKYTSSK		7	2
TRUE	High	TPAPVEKSPAKKKATKKAAGAGAAKR		26	7
TRUE	High	TPRKASGPPVSELITKAVAASKER		24	3
TRUE	High	TPVKKKARKSAGAAKR		16	5
TRUE	High	TRIIPR		6	0
TRUE	High	TRSSRAGLQFPVGR		14	0
TRUE	High	TSREIQTAVR		10	0
TRUE	High	TTLTSREVQTAVRLLLPGELAK		22	1
TRUE	High	TTLTSREVQTAVRLLLPGELAKHAVSE		27	1
TRUE	High	TTLTSREVQTAVRLLLPGELAKHAVSEG		28	1
TRUE	High	TTLTSREVQTAVRLLLPGELAKHAVSEGTK		30	2
TRUE	High	TTLTSREVQTAVRLLLPGELAKHAVSEGTKAVTKY		35	3
TRUE	High	TTLTSREVQTAVRLLLPGELAKHAVSEGTKAVTKYTS		37	3
TRUE	High	TTLTSREVQTAVRLLLPGELAKHAVSEGTKAVTKYTSSK		39	4
TRUE	High	TTSHGRVGATAAVYSAAILE		20	0
TRUE	High	TTSHGRVGATAAVYSAAILEYLTAEVLELAGNASKDLKVKR		41	3
TRUE	High	TVALREIR		8	0
TRUE	High	TVTAMDVVYALKR		13	1
TRUE	High	TVTAMDVVYALKRQGR		16	1
TRUE	High	TVTAMDVVYALKRQGRTLYGFGG		23	1
TRUE	High	TYLKYSIKALVQNDTLLQVKGTGANGSFKLNR		32	4
TRUE	High	VARKSAPATGGVKKPHR		17	3
TRUE	High	VARKSAPATGGVKKPHR	1xMethyl [K/R]	17	3
TRUE	High	VGAGAPVYLAAVLE		14	0
TRUE	High	VGAGAPVYLAAVLEYLTAEILELAGNAARDNK		32	1
TRUE	High	VGAGAPVYLAAVLEYLTAEILELAGNAARDNKK		33	2
TRUE	High	VGAGAPVYLAAVLEYLTAEILELAGNAARDNKKTR		35	2
TRUE	High	VGAGAPVYLAAVLEYLTAEILELAGNAARDNKKTRIIPR		39	2
TRUE	High	VGAGAPVYMAAVLEYLTAEILELAGNAARDNKKTR		35	2
TRUE	High	VGATAAVYSAAILE		14	0
TRUE	High	VGATAAVYSAAILEYLTAEVLELAGNASKDLKVK		34	3
TRUE	High	VGATAAVYSAAILEYLTAEVLELAGNASKDLKVKR		35	3
TRUE	High	VGATAAVYSAAILEYLTAEVLELAGNASKDLKVKRITPR		39	3
TRUE	High	VGMSLVALKKALAAAGYDVEKNNSR		25	3
TRUE	High	VGRVHR		6	0
TRUE	High	VHRLLR		6	0
TRUE	High	VHRLLRKGHYAER		13	1
TRUE	High	VHRLLRKGNYAER		13	1
TRUE	High	VHRLLRKGNYSER		13	1
TRUE	High	VKRISGLIYEETR		13	1
TRUE	High	VLELAGNASKDLKVKR		16	3
TRUE	High	VLLPKKTESHHKAKGK		16	5
TRUE	High	VLPNIQAVLLPKKTESHHKAK		21	4
TRUE	High	VLPNIQAVLLPKKTESHHKAKGK		23	5
TRUE	High	VLPNIQAVLLPKKTESHHKTK		21	4
TRUE	High	VLRDNIQGITKPAIR		15	1
TRUE	High	VLRDNIQGITKPAIRR		16	1
TRUE	High	VRLLLPGELAKHAVSEGTKAVTKYTSSK		28	4
TRUE	High	VSEGTKAVTKYTSAK		15	3
TRUE	High	VSEGTKAVTKYTSSK		15	3
TRUE	High	VSELITKAVAASKER		15	2
TRUE	High	VSLAALKKALAAAGYDVEKNNSR		23	3
TRUE	High	VTIAQGGVLPNIQAVLLPKKTESHHK		26	3
TRUE	High	VTIAQGGVLPNIQAVLLPKKTESHHKAKGK		30	5
TRUE	High	VTIMPKDIQLAR		12	1
TRUE	High	VTIMPKDIQLARR		13	1
TRUE	High	VTIMPKDIQLARRIR		15	1
TRUE	High	VTKYTSSK		8	2
TRUE	High	VVYALKR		7	1
TRUE	High	VVYALKRQGRTLYGFGG		17	1
TRUE	High	VYALKR		6	1
TRUE	High	YDVEKNNSR		9	1
TRUE	High	YLTAEILELAGNAAR		15	0
TRUE	High	YLTAEILELAGNAARDNKKTR		21	2
TRUE	High	YNKRSTITSREIQTAVR		17	1
TRUE	High	YQKSTELLIR		10	1
TRUE	High	YQKSTELLIRK		11	2
TRUE	High	YQKSTELLIRKLPFQR		16	2
TRUE	High	YQKSTELLIRKLPFQRLVR		19	2
TRUE	High	YRPGTVAL		8	0
TRUE	High	YRPGTVALR		9	0
TRUE	High	YRPGTVALRE		10	0
TRUE	High	YRPGTVALREIR		12	0
TRUE	High	YRPGTVALREIRR		13	0

## Sheet: Fig.2B Arg-C pie chart
Sample	Protein Accession	Type	Intensity	Percentage
Arg-C_01	H4	assignable	2973946656	10.7659
Arg-C_01	H3.1	assignable	22044137243	29.1404
Arg-C_02	H4	assignable	3063701442	12.2722
Arg-C_02	H3.1	assignable	21599677738	31.7537
Arg-C_03	H4	assignable	2331248554	14.936
Arg-C_03	H3.1	assignable	17550045657	34.5938
Arg-C_01	H4	unassignable	24649690350	89.2341
Arg-C_01	H3.1	unassignable	53603761231	70.8596
Arg-C_02	H4	unassignable	21900857026	87.7278
Arg-C_02	H3.1	unassignable	46422925323	68.2463
Arg-C_03	H4	unassignable	13277049493	85.064
Arg-C_03	H3.1	unassignable	33181787130	65.4062

## Sheet: Fig.2A Arg-C Ultra PeptGroup
Checked	Confidence	Sequence	Modifications	Peptide length	Number of lysines		Number of peptide forms	Peptide forms which have both length and number of K below Q2 (according to TMA samples)	Peptide forms which have both length and number of K above Q3 (according to TMA samples)
TRUE	High	AAAPPAEKAPVKKKAAKKAGGTPR		24	6
TRUE	High	NDEELNKLLGKVTIAQGGVLPNIQAVLLPKKTESHHKAKG		40	6
TRUE	High	NDEELNKLLGKVTIAQGGVLPNIQAVLLPKKTESHHKAKGK		41	7		650	120	170
TRUE	High	NDEELNKLLGKVTIAQGGVLPNIQAVLLPKKTESHHKAKGK	1xDimethyl [K]; 2xMethyl [K30; K31]	41	7
TRUE	High	NDEELNKLLGKVTIAQGGVLPNIQAVLLPKKTESHHKT	1xAcetyl [K]; 2xDimethyl [K31; K37]; 1xMethyl [K30]; 1xTrimethyl [K]	38	5		Peptide formss which have both length and number of K below Q1 (according to TMA samples)	Peptide forms which have both length and number between Q1 and Q2 (according to TMA samples)	Peptide forms which have both length and number of K between Q2 and Q3 (according to TMA samples)	Peptide forms which have both length and number of K above Q2 (according to TMA samples)
TRUE	High	NDEELNKLLGKVTIAQGGVLPNIQAVLLPKKTESHHKT	1xMethyl [K]; Trimethyl [K]; 2xDimethyl [K]	38	5
TRUE	High	NDEELNKLLGKVTIAQGGVLPNIQAVLLPKKTESHHKTK		39	6
TRUE	High	NDEELNKLLGKVTIAQGGVLPNIQAVLLPKKTESHKAKSK		40	7		22	98	132	302
TRUE	High	NDEELNKLLGKVTIAQGGVLPNIQAVLLPKKTESHHKAK		39	6
TRUE	High	NDEELNKLLGKVTIAQGGVLPNIQAVLLPKKTESQKTKSK		40	7
TRUE	High	NDEELNKLLGR	1xMethyl [R11]; 1xDimethyl [K7]; 1xTrimethyl [K7]	11	1		Note:
TRUE	High	NDEELNKLLGRVTIAQGGVLPNIQAVLLPKKTESHHKAK		39	5		Number of peptide forms presented in bar charts of Fig. 2A were selected based on ditribution of peptide lengths (#aa) and number of lysines per peptide (#) using
TRUE	High	NDEELNKLLGRVTIAQGGVLPNIQAVLLPKKTESHHKAKGK		41	6		quartile values obtained for Arg-C Ultra-TMA samples (see the sheet Fig.2A Arg-C Ultra-TMA_PeptGroup).
TRUE	High	NEQVTR		6	0		- Below Q2: peptide forms with length below 11 aa and number of lysines below 2 are presented.
TRUE	High	NGLSLAALKK		10	2		- Above Q3: peptide forms with length above 14 aa and number of lysines above 3 are presented.
TRUE	High	NGLSLAALKKALAA		14	2
TRUE	High	NGLSLAALKKALAAG		15	2
TRUE	High	NDEELNKLLGR		11	1
TRUE	High	NGLSLAALKKALAAGG		16	2
TRUE	High	NDEELNKLLGKVTIAQGGVLPNIQAVLLPKKTESHHKA		38	5
TRUE	High	NDEELNKLLGKVTIAQGGVLPNIQAVLLPKKTESHH		36	4
TRUE	High	NDEELNKLLGKVTIA		15	2
TRUE	High	NDEELNKLLGKVTIAQ		16	2
TRUE	High	NDEELNKLLGKVTIAQG		17	2
TRUE	High	NDEELNKLLGKVTIAQGG		18	2
TRUE	High	NDEELNKLLGKVTIAQGGVL		20	2
TRUE	High	NDEELNKLLGKVTIAQGGVLPN		22	2
TRUE	High	NDEELNKLLGKVTIAQGGVLPNIQ		24	2
TRUE	High	NDEELNKLLGKVTIAQGGVLPNIQAVLLPKKTESHHK		37	5
TRUE	High	NDEELNKLLGKVTIAQGGVLPNIQA		25	2
TRUE	High	NDEELNKLLGKVTIAQGGVLPNIQAVLL		28	2
TRUE	High	NDEELNKLLGKVTIAQGGVLPNIQAVLLPK		30	3
TRUE	High	NDEELNKLLGKVTIAQGGVLPNIQAVLLPKK		31	4
TRUE	High	NDEELNKLLGKVTIAQGGVLPNIQAVLLPKKT		32	4
TRUE	High	NDEELNKLLGKVTIAQGGVLPNIQAVLLPKKTE		33	4
TRUE	High	NDEELNKLLGKVTIAQGGVLPNIQAVLLPKKTES		34	4
TRUE	High	NDEELNKLLGKVTIAQGGVLPNIQAVLLPKKTESH		35	4
TRUE	High	NDEELNKLLGKVTIAQGGVLPNIQAVL		27	2
TRUE	High	NGLSLAALKKALAAGGYD		18	2
TRUE	High	NGLSLAALKKALAAGGYDVEK		21	3
TRUE	High	NGLSLAALKKALAAGGYDVEKNN		23	3
TRUE	High	PDPAKSAPA		9	1
TRUE	High	PDPAKSAPAPK		11	2
TRUE	High	PDPAKSAPAPKK		12	3
TRUE	High	PDPAKSAPAPKKG		13	3
TRUE	High	PDPAKSAPAPKKGS		14	3
TRUE	High	PDPAKSAPAPKKGSKKAVTKAQKKD		25	8
TRUE	High	PDPAKSAPAPKKGSKKAVTKAQKKDGKKR		29	10
TRUE	High	PATGGVKKPHR	1xDimethyl [K7]; 2xMethyl [K7; K8]	11	2
TRUE	High	PDPAKSAPAPKKGSKKAVTKVQKKD		25	8
TRUE	High	PELAKSAPAPKKG		13	3
TRUE	High	PELAKSAPAPKKGSKKAVTKAQKKD		25	8
TRUE	High	PELAKSAPAPKKGSKKAVTKAQKKDGKKR		29	10
TRUE	High	PEPAKSAPA		9	1
TRUE	High	PEPAKSAPAP		10	1
TRUE	High	PEPAKSAPAPK		11	2
TRUE	High	PEPAKSAPAPKK		12	3
TRUE	High	PDPAKSAPAPKKGSKKAVTKVQKKDGKKR		29	10
TRUE	High	PATGGVKKPHR	1xMethyl [K]	11	2
TRUE	High	PATGGVKKPHR		11	2
TRUE	High	PAPVEKSPAKKKATKKAAGAGAAKR		25	7
TRUE	High	NGLSLAALKKALAAGGYDVEKNNSR		25	3
TRUE	High	NGLSLAALKKALAAGGYDVEKNNSR	1xTrimethyl [K21]; 1xMethyl [R25]; 1xDimethyl [K21]	25	3
TRUE	High	NGSSLAKIYTEAKKVPWFDQQNGR		24	3
TRUE	High	NIQGITKPAIR		11	1
TRUE	High	NSFVNDIFER		10	0
TRUE	High	PAAAPPAEKAPVKKKAAKKAGGTPR		25	6
TRUE	High	PAAPAAAPPAEKAPVKKKAAKKAGGTPR		28	6
TRUE	High	PAAPAAPAPAEKTPVKKKAR		20	4
TRUE	High	PAAPAAPAPAEKTPVKKKAR	1xPhospho [T13]	20	4
TRUE	High	PAAPAPAEKTPVKKKAR		17	4
TRUE	High	PAEKAPVKKKAAKKAGGTPR		20	6
TRUE	High	PAEKTPVKKKAR		12	4
TRUE	High	PAETATPAPVEKSPAKKKATKKAAGAGAAKR		31	7
TRUE	High	PAKSAPAPKKGSKKAVTKAQKKDGKKR		27	10
TRUE	High	PAKSAPAPKKGSKKAVTKVQKKDGKKR		27	10
TRUE	High	PAPAEKTPVKKKAKKAGATAGKR		23	7
TRUE	High	PAPAEKTPVKKKAR		14	4
TRUE	High	NDEELNKLLGK	1xAcetyl [K]; 1xDimethyl [K]	11	2
TRUE	High	PEPAKSAPAPKK	1xAcetyl [K]	12	3
TRUE	High	NDEELNKLLGK		11	2
TRUE	High	NDEELNKLLGGVTIAQGGVLPNIQAVLLPKKTSATVGPKAPS	2xAcetyl [K]; 1xDimethyl [K]	42	4
TRUE	High	ILEYLTAEVLELAGNASKDLKVKR		24	3
TRUE	High	LLLPGELAK		9	1
TRUE	High	LLLPGELAKH		10	1
TRUE	High	LLLPGELAKHA		11	1
TRUE	High	LLLPGELAKHAVS		13	1
TRUE	High	LLLPGELAKHAVSE		14	1
TRUE	High	LLLPGELAKHAVSEG		15	1
TRUE	High	ILELAGNAAR		10	0
TRUE	High	LLLPGELAKHAVSEGT		16	1
TRUE	High	LLLPGELAKHAVSEGTKA		18	2
TRUE	High	LLLPGELAKHAVSEGTKAVT		20	2
TRUE	High	LLLPGELAKHAVSEGTKAVTK		21	3
TRUE	High	LLLPGELAKHAVSEGTKAVTKY		22	3
TRUE	High	LLLPGELAKHAVSEGTKAVTKYT		23	3
TRUE	High	LLLPGELAKHAVSEGTKAVTKYTS		24	3
TRUE	High	LLLPGELAKHAVSEGTKAVTKYTSA		25	3
TRUE	High	LLLPGELAKHAVSEGTK		17	2
TRUE	High	LLLPGELAKHAVSEGTKAVTKYTSAK		26	4
TRUE	High	IIDPGGVIR		9	0
TRUE	High	LKVFLENVIR		10	1
TRUE	High	IKLGIKSLVSKGTLVQ		16	3
TRUE	High	IKLGIKSLVSKGTLVQTK		18	4
TRUE	High	IKLGIKSLVSKGTLVQTKG		19	4
TRUE	High	IKLGIKSLVSKGTLVQTKGT		20	4
TRUE	High	IKLGIKSLVSKGTLVQTKGTG		21	4
TRUE	High	IKLGIKSLVSKGTLVQTKGTGA		22	4
TRUE	High	IKLGIKSLVSKGTLVQTKGTGAS		23	4
TRUE	High	IIDPAAVIR		9	0
TRUE	High	IKLGIKSLVSKGTLVQTKGTGASG		24	4
TRUE	High	IKLGIKSLVSKGTLVQTKGTGASGSFK		27	5
TRUE	High	IKLGIKSLVSKGTLVQTKGTGASGSFKL		28	5
TRUE	High	IKLGIKSLVSKGTLVQTKGTGASGSFKLN		29	5
TRUE	High	IKLGIKSLVSKGTLVQTKGTGASGSFKLNK		30	6
TRUE	High	IKLGIKSLVSKGTLVQTKGTGASGSFKLNKKA		32	7
TRUE	High	IKLGLKSLVSKGTLVQTKGTGASGSFKLNKKAA		33	7
TRUE	High	IKLGLKSLVSKGTLVQTKGTGASGSFKLNKKAASG		35	7
TRUE	High	IKLGIKSLVSKGTLVQTKGTGASGS		25	4
TRUE	High	LLLPGELAKHAVSEGTKAVTKYTSS		25	3
TRUE	High	LLLPGELAKHAVSEGTKAVTKYTSSK		26	4
TRUE	High	LLPGELAKHAVSEGTKAVTKYTSAK		25	4
TRUE	High	NDEELNK		7	1
TRUE	High	NDEELNKL		8	1
TRUE	High	NDEELNKLL		9	1
TRUE	High	NDEELNKLLG		10	1
TRUE	High	NDEELNKLLGG		11	1
TRUE	High	NDEELNKLLGGV		12	1
TRUE	High	NDEELNKLLGGV	1xTrimethyl [K7]	12	1
TRUE	High	NASKDLKVKR		10	3
TRUE	High	NDEELNKLLGGVTIAQ		16	1
TRUE	High	NDEELNKLLGGVTIAQGG		18	1
TRUE	High	NDEELNKLLGGVTIAQGGVLPNIQAVLLPKK		31	3
TRUE	High	NDEELNKLLGGVTIAQGGVLPNIQAVLLPKKTE		33	3
TRUE	High	NDEELNKLLGGVTIAQGGVLPNIQAVLLPKKTESHKPG		38	4
TRUE	High	NDEELNKLLGGVTIAQGGVLPNIQAVLLPKKTESHKPGKN		40	5
TRUE	High	NDEELNKLLGGVTIAQGGVLPNIQAVLLPKKTESHKPGKNK		41	6
TRUE	High	NDEELNKLLGGVTIAQGGVLPNIQAVLLPKKTSA		34	3
TRUE	High	NDEELNKLLGGVTIAQG		17	1
TRUE	High	MPKDIQLAR		9	1
TRUE	High	MDVVYALKR		9	1
TRUE	High	LVTTGVLKQTKGVGASGSFR		20	2
TRUE	High	LLPGELAKHAVSEGTKAVTKYTSSK		25	4
TRUE	High	LITKAVAASKER		12	2
TRUE	High	LIYEETR		7	0
TRUE	High	IMPKDIQLAR		10	1
TRUE	High	LPGELAKHAVSEGTKAVTKYTSAK		24	4
TRUE	High	LPGELAKHAVSEGTKAVTKYTSSK		24	4
TRUE	High	LPNIQAVLLPKKTESHHKAKGK		22	5
TRUE	High	IQAVLLPKKTESHHKAKGK		19	5
TRUE	High	LQFPVGR		7	0
TRUE	High	IQGITKPAIR		10	1
TRUE	High	LQLAIR		6	0
TRUE	High	ISGLIYEETR		10	0
TRUE	High	ISGLIYEETR	1xMethyl [R10]	10	0
TRUE	High	ISGLIYEETRGVLKVFLENVIR		22	1
TRUE	High	ISGLIYEETRGVLKVFLENVIRDAVTYTEHAKR		33	2
TRUE	High	LSLAALKKALAAGGYDVEKNNSR		23	3
TRUE	High	ITKAVAASKER		11	2
TRUE	High	NDEELNKLLGGVTIAQGGVLPNIQAVLLPKKTSATVGPKAPSG		43	4
TRUE	High	PEPAKSAPAPKKG		13	3
TRUE	High	PEPAKSAPAPKKG	1xAcetyl [K12]	13	3
TRUE	High	PEPAKSAPAPKKGS		14	3
TRUE	High	TATPAPVEKSPAKKKATKKAAGAGAAKR		28	7
TRUE	High	TEHAKR		6	1
TRUE	High	TELLIR		6	0
TRUE	High	TFIIDPAAVIR		11	0
TRUE	High	TGASGSFKLNKKAASGEGKPKAKKAGAAKPR		31	8
TRUE	High	TGGKAPR	1xAcetyl [K4]	7	1
TRUE	High	TGGVKKPHR		9	2
TRUE	High	TAPAETATPAPVEKSPAKKKATKKAAGAGAAKR		33	7
TRUE	High	TGGVKKPHR	1xDimethyl [K5]; 2xMethyl [K5; K6]	9	2
TRUE	High	TKAVAASKER		10	2
TRUE	High	TKAVTKYTSAK		11	3
TRUE	High	TKAVTKYTSSK		11	3
TRUE	High	TKYTSAK		7	2
TRUE	High	TKYTSSK		7	2
TRUE	High	TIMPKDIQLAR		11	1
TRUE	High	TPAPVEKSPAKKKATKKAAGAGAAKR		26	7
TRUE	High	TGPPVSELITKAVAASKER		19	2
TRUE	High	TPVISGGPYEYR		12	0
TRUE	High	TAPAAPAAPAPAEKTPVKKKAR		22	4
TRUE	High	TAKPKAAKPKKAAAKKK		17	8
TRUE	High	SGVSLAALKKALAAAGYDVEKNN		23	3
TRUE	High	SGVSLAALKKALAAAGYDVEKNNS		24	3
TRUE	High	SGVSLAALKKALAAAGYDVEKNNSR		25	3
TRUE	High	SGVSLAALKKALAAAGYDVEKNNSR	1xMethyl [K/R]	25	3
TRUE	High	SGVSLAALKKALAAAGYDVEKNNSR	1xDimethyl [K21]	25	3
TRUE	High	SGVSLAALKKALAAAGYDVEKNNSR	1xMethyl [R25]; 1xDimethyl [K21]; 1xTrimethyl [K21]	25	3
TRUE	High	SKKAVTKAQKKDGKKR		16	7
TRUE	High	TAPAAPAAAPPAEKAPVKKKAAKKAGGTPR		30	6
TRUE	High	SLAALKKALAAAGYDVEKNNSR		22	3
TRUE	High	SLIGKKGQQKTV		12	3
TRUE	High	STELLIR		7	0
TRUE	High	STGGKAPR		8	1
TRUE	High	STGGKAPR	1xAcetyl [K5]	8	1
TRUE	High	STITSR		6	0
TRUE	High	TAEILELAGNAAR		13	0
TRUE	High	TAEVLELAGNASKDLKVKR		19	3
TRUE	High	SLAALKKALAAGGYDVEKNNSR		22	3
TRUE	High	TPVITGAPYEYR		12	0
TRUE	High	TTLTSREVQTAVRLLLPGELAKHAVSEGTKAVTKYTSSK		39	4
TRUE	High	TTSHGRVGATAAVYSAAILEYLTAEVLELAGNASKDLKVKR		41	3
TRUE	High	VTIAQGGVLPNIQAVLLPKKTESHHK		26	3
TRUE	High	VTIAQGGVLPNIQAVLLPKKTESHHKAK		28	4
TRUE	High	VTIAQGGVLPNIQAVLLPKKTESHHKAKG		29	4
TRUE	High	VTIAQGGVLPNIQAVLLPKKTESHHKAKGK		30	5
TRUE	High	VTIAQGGVLPNIQAVLLPKKTESHKPGKNK		30	5
TRUE	High	VTLFPKDVQLAR		12	1
TRUE	High	VTIMPKDIQLAR		12	1
TRUE	High	VTIAQGGVLPNIQAVLLPKKTESH		24	2
TRUE	High	VTYTEHAKR		9	1
TRUE	High	VVYALKR		7	1
TRUE	High	VYALKR		6	1
TRUE	High	YDVEKNNSR		9	1
TRUE	High	YLTAEVLELAGNASKDLKVKR		21	3
TRUE	High	YQKSTELLIR		10	1
TRUE	High	YQKSTELLIR	1xMethyl [R10]	10	1
TRUE	High	YQKSTELLIR	1xTrimethyl [K3]	10	1
TRUE	High	VTYTEHAKR	1xTrimethyl [K8]	9	1
TRUE	High	VTIAQGGVLPNIQAVLLPKKTES		23	2
TRUE	High	VTIAQGGVLPNIQAVLLPKKTE		22	2
TRUE	High	VTIAQGGVLPNIQAVLLPKK		20	2
TRUE	High	TYTEHAKR		8	1
TRUE	High	VFLENVIR		8	0
TRUE	High	VGAGAPVYLAAVLEYLTAEILELAGNAARDNKKTR		35	2
TRUE	High	VGATAAVYSAAILEYLTAEVLELAGNASKDLKVKR		35	3
TRUE	High	VGMSLVALKKALAAAGYDVEKNNSR		25	3
TRUE	High	VKKPHR	1xDimethyl [K2]	6	2
TRUE	High	VLELAGNASKDLKVKR		16	3
TRUE	High	VLKVFLENVIR		11	1
TRUE	High	VLLPKKTESHHKAKGK		16	5
TRUE	High	VLPNIQAVLLPKKTESHHKAKGK		23	5
TRUE	High	VLPNIQAVLLPKKTESHHKTK		21	4
TRUE	High	VNDIFER		7	0
TRUE	High	VSEGTKAVTKYTSSK		15	3
TRUE	High	VSELITKAVAASKER		15	2
TRUE	High	VSLAALKKALAAAGYDVEKNNSR		23	3
TRUE	High	VTKYTSSK		8	2
TRUE	High	VTIAQGGVLPNIQAVLLPK		19	1
TRUE	High	SGVSLAALKKALAAAGYDVEKN		22	3
TRUE	High	SGVSLAALKKALAAAGYDVEK		21	3
TRUE	High	SGVSLAALKKALAAAGYD		18	2
TRUE	High	SGVSLAALKKALAAAGY		17	2
TRUE	High	PGTLALR	1xMethyl [R7]	7	0
TRUE	High	PGTVALR		7	0
TRUE	High	PGTVALR	1xMethyl [R7]	7	0
TRUE	High	PKDIQLAR		8	1
TRUE	High	PKDIQLAR	1xMethyl [K2]	8	1
TRUE	High	PLAPTIPAPAEKTPVKKKAKKAGATAGKR		29	7
TRUE	High	PNIQAVLLPKKTESHHKAK		19	4
TRUE	High	PGELAKHAVSEGTKAVTKYTSSK		23	4
TRUE	High	PNIQAVLLPKKTESHHKAKGK		21	5
TRUE	High	PNIQAVLLPKKTESHKAKSK		20	5
TRUE	High	PPAEKAPVKKKAAKKAGGTPR		21	6
TRUE	High	PPVSELITKAVAASKER		17	2
TRUE	High	PTIPAPAEKTPVKKKAKKAGATAGKR		26	7
TRUE	High	PVSELITKAVAASKER		16	2
TRUE	High	QAVLLPKKTESHHKAKGK		18	5
TRUE	High	QDFKTDLR		8	1
TRUE	High	PNIQAVLLPKKTESHHKTK		19	4
TRUE	High	PGELAKHAVSEGTKAVTKYTSAK		23	4
TRUE	High	PEPVKSAPVPKKGSKKAINKAQKKDGKKR		29	10
TRUE	High	PEPVKSAPVPKKGSKKAINKAQKKDG		26	8
TRUE	High	PEPAKSAPAPKKGSK		15	4
TRUE	High	PEPAKSAPAPKKGSKKAVTK		20	6
TRUE	High	PEPAKSAPAPKKGSKKAVTKA		21	6
TRUE	High	PEPAKSAPAPKKGSKKAVTKAQK		23	7
TRUE	High	PEPAKSAPAPKKGSKKAVTKAQKKD		25	8
TRUE	High	PEPAKSAPAPKKGSKKAVTKAQKKDG		26	8
TRUE	High	PEPAKSAPAPKKGSKKAVTKAQKKDGKKR		29	10
TRUE	High	PEPAKSAPAPKKGSKKAVTKAQKKDGKKR	1xAcetyl [K]	29	10
TRUE	High	PEPSKSAPAPKKG		13	3
TRUE	High	PEPSKSAPAPKKGSKKAVTKAQKKDGKKR		29	10
TRUE	High	PEPTKSAPAPK		11	2
TRUE	High	PEPTKSAPAPKK		12	3
TRUE	High	PEPTKSAPAPKKG		13	3
TRUE	High	PEPTKSAPAPKKGSKKAVTKAQKKDGKKR		29	10
TRUE	High	PEPVKSAPVPKKG		13	3
TRUE	High	PEPVKSAPVPKKGSKKAIN		19	5
TRUE	High	PEPVKSAPVPKKGSKKAINKAQKKD		25	8
TRUE	High	QDFKTDLR	1xMethyl [K4]	8	1
TRUE	High	IKLGIKSLVSKG		12	3
TRUE	High	QFPVGR		6	0
TRUE	High	QKSTELLIR		9	1
TRUE	High	SETAPAAPAAAPPAEKAPVKKKAAKKAGGTPR		32	6
TRUE	High	SETAPAAPAAPAPAEK		16	1
TRUE	High	SETAPAAPAAPAPAEKTPVKKKAR		24	4
TRUE	High	SETAPAAPAAPAPAEKTPVKKKAR	1xPhospho [T17]	24	4
TRUE	High	SETAPAETATPAPVEK		16	1
TRUE	High	SETAPAETATPAPVEKSPAKKKA		23	4
TRUE	High	SETAPAETATPAPVEKSPAKKKATKKAAG		29	6
TRUE	High	SETAPAAPAAAPPAEKAPVKKKAAKKAGG		29	6
TRUE	High	SETAPAETATPAPVEKSPAKKKATKKAAGAGAAKR		35	7
TRUE	High	SFVNDIFER		9	0
TRUE	High	SGPPVSELITKAVAASKER		19	2
TRUE	High	SGRGKGGKGLGKGGAKR	1xAcetyl [K]; 1xMethyl [R/K]	17	4
TRUE	High	SGRGKGGKGLGKGGAKR	2xAcetyl [K]; 1xMethyl [K/R]	17	4
TRUE	High	SGVSLAALKK		10	2
TRUE	High	SGVSLAALKKALAAA		15	2
TRUE	High	SGVSLAALKKALAAAG		16	2
TRUE	High	SETAPLAPTIPAPAEKTPVKKKAKKAGATAGKR		33	7
TRUE	High	SETAPAAPAAAPPAEK		16	1
TRUE	High	SELITKAVAASKER		14	2
TRUE	High	SEGTKAVTKYTSSK		14	3
TRUE	High	QLATKAAR		8	1
TRUE	High	QLATKAAR	1xAcetyl [K5]	8	1
TRUE	High	QSIQKYIKSHYKVGENADSQIKLSIKR		27	5
TRUE	High	RDAVTYTEHAKR		12	1
TRUE	High	RDNIQGITKPAIR		13	1
TRUE	High	REIAQDFKTDLR		12	1
TRUE	High	RGVLKVFLENVIR		13	1
TRUE	High	RKPLATKAAR	1xAcetyl [K7]; 1xDimethyl [K2]; 2xMethyl [R1; K2]	10	2
TRUE	High	RLLLPGELAKHAVSEGTKAVTKYTSSK		27	4
TRUE	High	RRYQKSTELLIR	2xMethyl [R1; R2]	12	1
TRUE	High	RTLYGFGG		8	0
TRUE	High	RVGAGAPVYLAAVLEYLTAEILELAGNAAR		30	0
TRUE	High	RYQKSTELLIR		11	1
TRUE	High	SAPAPKKGSKKAVTKAQKKDGKKR		24	9
TRUE	High	SAPAPKKGSKKAVTKVQKKDGKKR		24	9
TRUE	High	SAPATGGVKKPHR		13	2
TRUE	High	SAPATGGVKKPHR	1xDimethyl [K9]; 2xMethyl [K9; K10]	13	2
TRUE	High	QGITKPAIR		9	1
TRUE	High	IKLGIKSLVSK		11	3
TRUE	High	IKKPHR	1xMethyl [K2]	6	2
TRUE	High	LGKGGAKR	2xAcetyl [K3; K7]	8	2
TRUE	High	FVNDIFER		8	0
TRUE	High	GAGSSEPVTGLDAK		14	1
TRUE	High	GAPAAATAPAPTAHKAKKAAPGAAGSR		27	3
TRUE	High	GAPVYLAAVLEYLTAEILELAGNAAR		26	0
TRUE	High	GDEELDSLIKATIAG		15	1
TRUE	High	GDEELDSLIKATIAGG		16	1
TRUE	High	GDEELDSLIKATIAGGG		17	1
TRUE	High	FQSSAVMALQEACEAYLVGLFEDTNLCAIHAKR		33	1
TRUE	High	GDEELDSLIKATIAGGGVIPHIHK		24	2
TRUE	High	GDEELDSLIKATIAGGGVIPHIHKSLIGKKGQQK		34	5
TRUE	High	GDEELDSLIKATIAGGGVIPHIHKSLIGKKGQQKTA		36	5
TRUE	High	GDEELDSLIKATIAGGGVIPHIHKSLIGKKGQQKTA	2xMethyl [K]; 1xDimethyl [K34]	36	5
TRUE	High	GDEELDSLIKATIAGGGVIPHIHKSLIGKKGQQKTV		36	5
TRUE	High	GELAKHAVSEGTKAVTKYTSSK		22	4
TRUE	High	GGGVIPHIHKSLIGKKGQQKTV		22	4
TRUE	High	GGKAGKDSGKAKTKAVSR		18	5
TRUE	High	GDEELDSLIKATIAGGGVIPHIHKSLIG		28	2
TRUE	High	GGKGLGKGGAKR		12	3
TRUE	High	FQSAAIGALQEASEAYLVGLFEDTNLCAIHAKR		33	1
TRUE	High	FLQFGAQGSPFLK		13	1
TRUE	High	EIAQEFKTDLR		11	1
TRUE	High	EILELAGNASR		11	0
TRUE	High	ELITKAVAASKER		13	2
TRUE	High	ELNKLLGR		8	1
TRUE	High	EIQTAVR		7	0
TRUE	High	EIQTAVR	1xMethyl [R7]	7	0
TRUE	High	EIQTAVRLLLPGELAKHAVSEGTKAVTKYTSSK		33	4
TRUE	High	FQSAAIGALQEASEAYLVGL		20	0
TRUE	High	EPAKSAPAPKKGSKKAVTKAQKKDGKKR		28	10
TRUE	High	EVQTAVR		7	0
TRUE	High	EYLTAEILELAGNAAR		16	0
TRUE	High	EYLTAEVLELAGNASKDLKVKR		22	3
TRUE	High	FEDTNLCAIHAKR		13	1
TRUE	High	FKTDLR		6	1
TRUE	High	FKTDLR	1xMethyl [K2]	6	1
TRUE	High	FIIDPAAVIR		10	0
TRUE	High	ETAPAAPAAPAPAEKTPVKKKAR		23	4
TRUE	High	GGKGLGKGGAKR	1xAcetyl [K11]	12	3
TRUE	High	GGKGLGKGGAKR	2xAcetyl [K11; K]	12	3
TRUE	High	GGKGLGKGGAKR	3xAcetyl [K3; K7; K11]	12	3
TRUE	High	GKGLGKGGAKR	2xAcetyl [K2; K10]	11	3
TRUE	High	GKGLGKGGAKR	3xAcetyl [K2; K6; K10]	11	3
TRUE	High	GKQGGKAR	1xAcetyl [K2]	8	2
TRUE	High	GKQGGKAR	2xAcetyl [K2; K6]	8	2
TRUE	High	GKTGGKAR	1xAcetyl [K2]	8	2
TRUE	High	GKVTIAQGGVLPNIQAVLLPKKTESHHKAKGK		32	6
TRUE	High	GLDAASYYAPVR		12	0
TRUE	High	GKGLGKGGAKR	1xAcetyl [K10]	11	3
TRUE	High	GLGKGGAKR	1xAcetyl [K8]	9	2
TRUE	High	GLIYEETR		8	0
TRUE	High	GLQFPVGR		8	0
TRUE	High	GLSLAALKKALAAGGYDVEKNNSR		24	3
TRUE	High	GITKPAIR		8	1
TRUE	High	GMSLVALKKALAAAGYDVEKNNSR	1xDimethyl [K8]; 2xMethyl [K8; K9]	24	3
TRUE	High	GMSLVALKKALAAAGYDVEKNNSR	1xAcetyl [K]; 1xMethyl [K]	24	3
TRUE	High	GPPVSELITKAVAASKER		18	2
TRUE	High	GLGKGGAKR	2xAcetyl [K4; K8]	9	2
TRUE	High	GKGLGKGGAKR		11	3
TRUE	High	GKGGKGLGKGGAKR	4xAcetyl [K2; K5; K9; K13]	14	4
TRUE	High	GKGGKGLGKGGAKR	3xAcetyl [K13; K]	14	4
TRUE	High	GGVKKPHR		8	2
TRUE	High	GGVKKPHR	1xMethyl [K4]	8	2
TRUE	High	GGVKKPHR	1xDimethyl [K4]	8	2
TRUE	High	GGVKRISGLIYEETRGVLKVFLENVIR		27	2
TRUE	High	GGVLPNIQAVLLPKKTESHHKAKGK		25	5
TRUE	High	GGVLPNIQAVLLPKKTESHHKTK		23	4
TRUE	High	GKAGKDSGKAKTKAVSR		17	5
TRUE	High	GKGGAKR	1xAcetyl [K6]	7	2
TRUE	High	GKGGKGLGK		9	3
TRUE	High	GKGGKGLGKG		10	3
TRUE	High	GKGGKGLGKG	2xAcetyl [K2; K9]	10	3
TRUE	High	GKGGKGLGKGG		11	3
TRUE	High	GKGGKGLGKGG	1xAcetyl [K]	11	3
TRUE	High	GKGGKGLGKGG	2xAcetyl [K2; K9]	11	3
TRUE	High	GKGGKGLGKGGAKR		14	4
TRUE	High	GKGGKGLGKGGAKR	1xAcetyl [K]	14	4
TRUE	High	GKGGKGLGKGGAKR	2xAcetyl [K]	14	4
TRUE	High	EIAQDFKTDLR	1xTrimethyl [K7]; 1xMethyl [R11]; 1xDimethyl [K7]	11	1
TRUE	High	EIAQDFKTDLR	1xAcetyl [K7]	11	1
TRUE	High	EIAQDFKTDLR	1xDimethyl [K7]; 2xMethyl [K7; R11]	11	1
TRUE	High	EIAQDFKTDLR	1xMethyl [R/K]	11	1
TRUE	High	ALKKALAAAGYDVEKNNSR		19	3
TRUE	High	AINKAQKKDGKKR		13	5
TRUE	High	AMDVVYALKR		10	1
TRUE	High	APAAAPPAEKAPVKKKAAKKAGGTPR		26	6
TRUE	High	APAAPAAAPPAEKAPVKKKAAKKAGGTPR		29	6
TRUE	High	APAAPAAPAPAEKTPVKKKAR		21	4
TRUE	High	APAAPAPAEKTPVKKKAR		18	4
TRUE	High	ALAAGGYDVEKNNSR		15	1
TRUE	High	APAETATPAPVEKSPAKKKATKKAAGAGAAKR		32	7
TRUE	High	AQDFKTDLR		9	1
TRUE	High	AQDFKTDLR	1xMethyl [K5]	9	1
TRUE	High	AQDFKTDLR	1xDimethyl [K5]	9	1
TRUE	High	AQGSPFLK		8	1
TRUE	High	ASGPPVSELITKAVAASKER		20	2
TRUE	High	ATAAVYSAAILEYLTAEVLELAGNASKDLKVKR		33	3
TRUE	High	ATGGVKKPHR		10	2
TRUE	High	APVYLAAVLEYLTAEILELAGNAAR		25	0
TRUE	High	ALAAAGYDVEKNNSR		15	1
TRUE	High	AKHAVSEGTKAVTKYTSSK		19	4
TRUE	High	AKHAVSEGTKAVTKYTSAK		19	4
TRUE	High	AAGYDVEKNNSR		12	1
TRUE	High	AALKKALAAAGYDVEKNNSR		20	3
TRUE	High	AAPAAPAPAEKTPVKKKAR		19	4
TRUE	High	AASYYAPVR		9	0
TRUE	High	ADVTPADFSEWSK		13	1
TRUE	High	AGGKAGKDSGKAKAKAVSR		19	5
TRUE	High	AGGKAGKDSGKAKAKAVSR	1xAcetyl [K]	19	5
TRUE	High	AGGKAGKDSGKAKAKAVSR	2xAcetyl [K4; K7]	19	5
TRUE	High	AGGKAGKDSGKAKTKAVSR		19	5
TRUE	High	AGGKAGKDSGKAKTKAVSR	1xAcetyl [K]	19	5
TRUE	High	AGGKAGKDSGKAKTKAVSR	2xAcetyl [K4; K7]	19	5
TRUE	High	AGGKAGKDSGKAKTKAVSR	3xAcetyl [K4; K7; K11]	19	5
TRUE	High	AGLQFPVG		8	0
TRUE	High	AGLQFPVGR		9	0
TRUE	High	AGLQFPVGR	1xMethyl [R9]	9	0
TRUE	High	AHYNKR		6	1
TRUE	High	AKASKKSTDHPKYSDMIVAAIQAEKNR		27	5
TRUE	High	ATGGVKKPHR	1xMethyl [K]	10	2
TRUE	High	GPSLGASSHQHSR		13	0
TRUE	High	ATGGVKKPHR	1xDimethyl [K]; 2xMethyl [K6; K7]	10	2
TRUE	High	AVAASKER		8	1
TRUE	High	DLRFQSAAIGALQEASEAYLVGLFEDTNLCAIHAKR		36	1
TRUE	High	DNIQGITKPA		10	1
TRUE	High	DNIQGITKPAIR		12	1
TRUE	High	DNIQGITKPAIR	1xMethyl [K8]	12	1
TRUE	High	DNIQGITKPAIR	1xTrimethyl [K8]; 1xMethyl [R12]; 1xDimethyl [K8]	12	1
TRUE	High	DVVYALKR		8	1
TRUE	High	EELNKLLGR		9	1
TRUE	High	DIQLAR		6	0
TRUE	High	EGTKAVTKYTSSK		13	3
TRUE	High	ELAKHAVSEGTKAVTKYTSSK		21	4
TRUE	High	EIAQDFK		7	1
TRUE	High	EIAQDFKT		8	1
TRUE	High	EIAQDFKTD		9	1
TRUE	High	EIAQDFKTD	1xMethyl [K7]	9	1
TRUE	High	EIAQDFKTDL		10	1
TRUE	High	EIAQDFKTDLR		11	1
TRUE	High	ELAKHAVSEGTKAVTKYTSAK		21	4
TRUE	High	DGLDAASYYAPVR		13	0
TRUE	High	DFKTDLR	1xMethyl [K3]	7	1
TRUE	High	DFKTDLR		7	1
TRUE	High	AVLEYLTAEILELAGNAAR		19	0
TRUE	High	AVLLPKKTESHHKAKGK		17	5
TRUE	High	AVSEGTKAVTKYTSAK		16	3
TRUE	High	AVSEGTKAVTKYTSSK		16	3
TRUE	High	AVTKAQKKDGKKR		13	5
TRUE	High	AVTKYTSAK		9	2
TRUE	High	AVTKYTSSK		9	2
TRUE	High	AVTYTEHAKR		10	1
TRUE	High	DAVTYTEH		8	0
TRUE	High	DAVTYTEHA		9	0
TRUE	High	DAVTYTEHAK		10	1
TRUE	High	DAVTYTEHAKR		11	1
TRUE	High	DAVTYTEHAKR	1xMethyl [R/K]	11	1
TRUE	High	DAVTYTEHAKR	1xDimethyl [K10]; 2xMethyl [K10; R11]	11	1
TRUE	High	DAVTYTEHAKR	1xTrimethyl [K10]; 1xMethyl [R11]; 1xDimethyl [K10]	11	1
TRUE	High	DAVTYTEHAKRKTVTAMDVVYALKR		25	3
TRUE	High	DEELNKLLGR		10	1
TRUE	High	ATGPPVSELITKAVAASKER		20	2
TRUE	High	YRPGTVALR		9	0
TRUE	High	GSKKAVTKAQKKDGKKR		17	7
TRUE	High	GTFIIDPGGVIR		12	0
TRUE	High	KSAPATGGVK	1xDimethyl [K1]	10	2
TRUE	High	KSAPATGGVKKPHR		14	3
TRUE	High	KSAPATGGVKKPHR	1xMethyl [K]	14	3
TRUE	High	KSAPATGGVKKPHR	1xDimethyl [K]; 2xMethyl [K10; K11]	14	3
TRUE	High	KSAPATGGVKKPHR	1xAcetyl [K1]	14	3
TRUE	High	KSAPATGGVKKPHR	1xMethyl [K]; 1xDimethyl [K]; 1xTrimethyl [K1]	14	3
TRUE	High	KSAPATGGVKKPHR	1xAcetyl [K1]; 1xMethyl [K]	14	3
TRUE	High	KSAPATGG	1xDimethyl [K1]	8	1
TRUE	High	KSAPATGGVKKPHR	Dimethyl [K]; Methyl [K]; 1xTrimethyl [K1]	14	3
TRUE	High	KSAPATGGVKKPHR	Dimethyl [K]; 1xTrimethyl [K1]; Methyl [K]	14	3
TRUE	High	KSAPATGGVKKPHR	2xTrimethyl [K1; K11]	14	3
TRUE	High	KSAPATGGVKKPHR	1xPhospho [S2]; 1xDimethyl [K1]	14	3
TRUE	High	KSAPSTGGVKKPHR		14	3
TRUE	High	KSAPSTGGVKKPHR	1xDimethyl [K1]	14	3
TRUE	High	KSAPSTGGVKKPHR	1xAcetyl [K1]	14	3
TRUE	High	KSAPSTGGVKKPHR	1xMethyl [K10]; 1xDimethyl [K1]; 1xTrimethyl [K10]	14	3
TRUE	High	KSAPATGGVKKPHR	1xAcetyl [K1]; 1xDimethyl [K]; 2xMethyl [K10; K11]	14	3
TRUE	High	KSAPSTGGVKKPHR	1xAcetyl [K1]; 1xMethyl [K10]	14	3
TRUE	High	KQLATKVAR	1xAcetyl [K6]; 1xMethyl [R9]	9	2
TRUE	High	KQLATKAAR	2xAcetyl [K1; K6]	9	2
TRUE	High	KHAVSEGTKAVTKYTSSK		18	4
TRUE	High	KKLEGGGER		9	2
TRUE	High	KLPFQR		6	1
TRUE	High	KLPFSR		6	1
TRUE	High	KLQKSTHLLIR		11	2
TRUE	High	KNSKKKNQPGKYSQLVVETIR		21	5
TRUE	High	KPAGAAKKPKKVAGAA		16	5
TRUE	High	KQLATKVAR	1xAcetyl [K6]	9	2
TRUE	High	KPAGAAKKPKKVAGAATPKK		20	7
TRUE	High	KPLATKAA	1xPhospho [T5]; 1xTrimethyl [K6]	8	2
TRUE	High	KQLATKA	1xAcetyl [K6]	7	2
TRUE	High	KQLATKAA	1xAcetyl [K6]	8	2
TRUE	High	KQLATKAAR		9	2
TRUE	High	KQLATKAAR	1xMethyl [K1]	9	2
TRUE	High	KQLATKAAR	1xAcetyl [K]	9	2
TRUE	High	KQLATKAAR	1xAcetyl [K6]; 1xMethyl [R9]	9	2
TRUE	High	KPAGAAKKPKKVAGAATPKKSIKK		24	9
TRUE	High	KSAPSTGGVKKPHR	Methyl [K]; Dimethyl [K]; 1xTrimethyl [K]	14	3
TRUE	High	KSAPSTGGVKKPHR	1xDimethyl [K]; 1xTrimethyl [K1]; 2xMethyl [K10; K11]	14	3
TRUE	High	KSSKNPKKP	1xAcetyl [K]; 1xDimethyl [K]	9	4
TRUE	High	IAGEASR		7	0
TRUE	High	IAGEASR	1xMethyl [R7]	7	0
TRUE	High	LAHYNKR		7	1
TRUE	High	LAKHAVSEGTKAVTKYTSSK		20	4
TRUE	High	LAKSDEPKK	1xDimethyl [K3]	9	3
TRUE	High	IAQDFKTDLR		10	1
TRUE	High	IAQDFKTDLR	1xMethyl [K6]	10	1
TRUE	High	LAALKKALAAAGYDVEKNNSR		21	3
TRUE	High	IASEASR		7	0
TRUE	High	LENVIR		6	0
TRUE	High	LEYLTAEVLELAGNASKDLKVKR		23	3
TRUE	High	LFLQFGAQGSPFLK		14	1
TRUE	High	LFLQFGAQGSPFLK	1xDeamidated [Q]	14	1
TRUE	High	LGGNEQVTR		9	0
TRUE	High	LGGNEQVTR	1xDeamidated [Q6]	9	0
TRUE	High	LGKGGAKR	1xAcetyl [K7]	8	2
TRUE	High	LATKAAR		7	1
TRUE	High	KVTIAQGGVLPNIQAVLLPKKTESHHKAKGK		31	6
TRUE	High	KVLRDNIQGITKPAIR	1xDimethyl [K1]; 2xMethyl [K1; R4]	16	2
TRUE	High	KVFLENVIR		9	1
TRUE	High	KSTELLIR		8	1
TRUE	High	KSTGGKAPR		9	2
TRUE	High	KSTGGKAPR	1xMethyl [K1]	9	2
TRUE	High	KSTGGKAPR	1xAcetyl [K]	9	2
TRUE	High	KSTGGKAPR	1xTrimethyl [K1]	9	2
TRUE	High	KSTGGKAPR	1xAcetyl [K6]; 1xMethyl [K1]	9	2
TRUE	High	KSTGGKAPR	1xAcetyl [K6]; 1xDimethyl [K1]	9	2
TRUE	High	KSTGGKAPR	2xAcetyl [K1; K6]	9	2
TRUE	High	KSTGGKAPR	1xAcetyl [K6]; 1xTrimethyl [K1]	9	2
TRUE	High	KSTGGKAPR	1xAcetyl [K6]; 1xPhospho [S2]	9	2
TRUE	High	KSTGGKAPR	1xAcetyl [K6]; 1xPhospho [S2]; 1xMethyl [K1]	9	2
TRUE	High	KSTGGKAPR	1xAcetyl [K6]; 1xPhospho [S2]; 1xDimethyl [K1]	9	2
TRUE	High	KSTGGKAPR	2xAcetyl [K1; K6]; 1xPhospho [S/T]	9	2
TRUE	High	KSTGGKAPR	1xAcetyl [K6]; 1xPhospho [S2]; 1xTrimethyl [K1]	9	2
TRUE	High	KTVTAMDVVYALKR		14	2
TRUE	High	KTVTAMDVVYALKR	1xTrimethyl [K13]	14	2
TRUE	High	KTVTAMDVVYALKRQGRTLYGFGG		24	2
TRUE	High	KHAVSEGTKAVTKYTSAK		18	4
TRUE	High	KGNYSER		7	1
TRUE	High	KGNYAERVGAGAPVYLAAVLEYLTAEILELAGNAAR		36	1
TRUE	High	KGNYAER	1xMethyl [R7]	7	1
TRUE	High	HLQLAVR		7	0
TRUE	High	KAAKAR	2xAcetyl [K1; K4]	6	2
TRUE	High	KAGAAKPR	1xTrimethyl [K6]; 1xMethyl [R8]; 1xDimethyl [K6]	8	2
TRUE	High	KAGATAGKR	2xAcetyl [K1; K8]; 1xMethyl [R9]	9	2
TRUE	High	KALAAAGYDVEKNNSR		16	2
TRUE	High	KALAAGGYDVEKNNSR		16	2
TRUE	High	KASGPPVSELITK		13	2
TRUE	High	HLQLAIR		7	0
TRUE	High	KASGPPVSELITKAVA		16	2
TRUE	High	KASGPPVSELITKAVAA		17	2
TRUE	High	KASGPPVSELITKAVAA	1xMethyl [K1]	17	2
TRUE	High	KASGPPVSELITKAVAASK		19	3
TRUE	High	KASGPPVSELITKAVAASKE		20	3
TRUE	High	KASGPPVSELITKAVAASKE	1xMethyl [K1]	20	3
TRUE	High	KASGPPVSELITKAVAASKER		21	3
TRUE	High	KASGPPVSELITKAVAASKER	1xMethyl [K]	21	3
TRUE	High	KASGPPVSELITKAVA	1xMethyl [K1]	16	2
TRUE	High	HAVSEGTKAVTKYTSSK		17	3
TRUE	High	HAVSEGTKAVTKYTSAK		17	3
TRUE	High	GYDVEKNNSR		10	1
TRUE	High	GTKAVTKYTSAK		12	3
TRUE	High	GTKAVTKYTSSK		12	3
TRUE	High	GVKKPHR		7	2
TRUE	High	GVKKPHR	1xMethyl [K3]	7	2
TRUE	High	GVKKPHR	1xDimethyl [K3]	7	2
TRUE	High	GVLKVFLE		8	1
TRUE	High	GVLKVFLEN		9	1
TRUE	High	GVLKVFLENVIR		12	1
TRUE	High	GVLKVFLENVIR	1xMethyl [R12]	12	1
TRUE	High	GVLKVFLENVIR	1xAcetyl [K4]	12	1
TRUE	High	GVLKVFLENVIR	1xTrimethyl [K4]	12	1
TRUE	High	GVLKVFLENVIRDAVTYTEHAKR		23	2
TRUE	High	GVIPHIHKSLIGKKGQQKTV		20	4
TRUE	High	GVLPNIQAVLLPKKTESHHKAKGK		24	5
TRUE	High	GVLPNIQAVLLPKKTESHHKTK		22	4
TRUE	High	GVLPNIQAVLLPKKTESHKPGKNK		24	5
TRUE	High	GVSLAALKKALAAAGYDVEKNNSR		24	3
TRUE	High	KASGPPVSELITKAVAASKER	1xDimethyl [K19]	21	3
TRUE	High	GTFIIDPAAVIR		12	0
TRUE	High	KASGPPVSELITKAVAASKER	1xAcetyl [K1]	21	3
TRUE	High	KASGPPVSELITKAVAASKER	1xMethyl [K1]; 1xTrimethyl [K19]	21	3
TRUE	High	KESYSVYVYKVLKQVHPD		18	3
TRUE	High	KESYSVYVYKVLKQVHPDT		19	3
TRUE	High	KESYSVYVYKVLKQVHPDTG		20	3
TRUE	High	KESYSVYVYKVLKQVHPDTGISSK		24	4
TRUE	High	KESYSVYVYKVLKQVHPDTGISSKA		25	4
TRUE	High	KESYSVYVYKVLKQVHPDTGISSKAMGIMNSFVNDIFER		39	4
TRUE	High	KESYSVYVYKVLKQVHPDTGISSKAMGIMNSFVNDIFER	1xMethyl [K1]	39	4
TRUE	High	KESYSVYVYKVLKQVH		16	3
TRUE	High	KGGKGLGKGGAKR		13	4
TRUE	High	KGGKGLGKGGAKR	2xAcetyl [K]	13	4
TRUE	High	KGHYAER		7	1
TRUE	High	KGLGKGGAKR		10	3
TRUE	High	KGLGKGGAKR	1xAcetyl [K9]	10	3
TRUE	High	KGLGKGGAKR	2xAcetyl [K1; K9]	10	3
TRUE	High	KGLGKGGAKR	3xAcetyl [K1; K5; K9]	10	3
TRUE	High	KGNYAER		7	1
TRUE	High	KGGKGLGKGGAKR	1xAcetyl [K12]	13	4
TRUE	High	KESYSVYVYKVLKQ		14	3
TRUE	High	KESYSVYVYKVLK		13	3
TRUE	High	KESYSVYVYKVL		12	2
TRUE	High	KATGPPVSELITK		13	2
TRUE	High	KATGPPVSELITKAVA		16	2
TRUE	High	KATGPPVSELITKAVAA		17	2
TRUE	High	KATGPPVSELITKAVAASK		19	3
TRUE	High	KATGPPVSELITKAVAASKE		20	3
TRUE	High	KATGPPVSELITKAVAASKER		21	3
TRUE	High	KATGPPVSELITKAVAASKER	1xTrimethyl [K19]; 1xMethyl [R21]; 1xDimethyl [K19]	21	3
TRUE	High	KAVTKAQKKDGKKR		14	6
TRUE	High	KESYSIYVYK		10	2
TRUE	High	KESYSIYVYKVLK		13	3
TRUE	High	KESYSIYVYKVLKQ		14	3
TRUE	High	KESYSIYVYKVLKQVH		16	3
TRUE	High	KESYSIYVYKVLKQVHPD		18	3
TRUE	High	KESYSIYVYKVLKQVHPDT		19	3
TRUE	High	KESYSIYVYKVLKQVHPDTG		20	3
TRUE	High	KESYSIYVYKVLKQVHPDTGISSKAMGIMNSFVNDIFER		39	4
TRUE	High	KESYSVYVYK		10	2
TRUE	High	KASGPPVSELITKAVAASKER	1xTrimethyl [K19]; 1xMethyl [R21]; 1xDimethyl [K19]	21	3
TRUE	High	YTEHAKR		7	1

## Sheet: Fig.2B Arg-C Ultra
Library Name	Protein Accession	Protein Name	Peptide Modified Sequence Monoisotopic Masses	Precursor Mz	Precursor Charge	Sequence with modif	Sequence with natural modif	Sequence without modif	n_term	all_amino_labels	label	sequence	desired?	Peptide Retention Time+AB_Arg-C_Ultra_01	Total Area MS1+AB_Arg-C_Ultra_01	Peptide Retention Time+AB_Arg-C_Ultra_02	Total Area MS1+AB_Arg-C_Ultra_02	Peptide Retention Time+AB_Arg-C_Ultra_03	Total Area MS1+AB_Arg-C_Ultra_03	Protein segment	Sequence identifier
6161_Lumos7_241029	P62805	sp|P62805|H4_HUMAN	AVTYTEHAKR	392.544	3	AVTYTEHAKR	A69V70T71Y72T73E74H75A76K77R78	AVTYTEHAKR	FALSE	under,ok,ok,ok,ok,ok,ok,ok,under,ok	under	AS	countable	18.08	32064158	18.17	40170160	18.28	11975430	H4_T71-K77	H4_T71Y72T73K77
6161_Lumos7_241029	P62805	sp|P62805|H4_HUMAN	AVTYTEHAKR	588.312	2	AVTYTEHAKR	A69V70T71Y72T73E74H75A76K77R78	AVTYTEHAKR	FALSE	under,ok,ok,ok,ok,ok,ok,ok,under,ok	under	AS	countable	18.08	5946095	18.17	9648149	18.28	1773620	H4_T71-K77	H4_T71Y72T73K77
6161_Lumos7_241029	P62805	sp|P62805|H4_HUMAN	DAVTYTEH	468.209	2	DAVTYTEH	D68A69V70T71Y72T73E74H75	DAVTYTEH	FALSE	under,ok,ok,ok,ok,ok,ok,ok	under	WS	unassignable	27.22	30720210	27.35	35342264	27.32	6484422	H4_T71-T73	H4_T71Y72T73
6161_Lumos7_241029	P62805	sp|P62805|H4_HUMAN	DAVTYTEHA	503.727	2	DAVTYTEHA	D68A69V70T71Y72T73E74H75A76	DAVTYTEHA	FALSE	under,ok,ok,ok,ok,ok,ok,ok,ok	under	WS	unassignable	33.37	13235185	33.35	21427266	33.6	6167585	H4_T71-T73	H4_T71Y72T73
6161_Lumos7_241029	P62805	sp|P62805|H4_HUMAN	DAVTYTEHAK	378.852	3	DAVTYTEHAK	D68A69V70T71Y72T73E74H75A76K77	DAVTYTEHAK	FALSE	under,ok,ok,ok,ok,ok,ok,ok,ok,under	under	WS	unassignable	26.37	7507297	26.32	17561156	26.51	2843669	H4_T71-K77	H4_T71Y72T73K77
6161_Lumos7_241029	P62805	sp|P62805|H4_HUMAN	DAVTYTEHAKR	430.886	3	DAVTYTEHAKR	D68A69V70T71Y72T73E74H75A76K77R78	DAVTYTEHAKR	FALSE	under,ok,ok,ok,ok,ok,ok,ok,ok,under,ok	under	RS	countable	23.82	45727342592	23.78	63677698048	24.25	18720049152	H4_T71-K77	H4_T71Y72T73K77
6161_Lumos7_241029	P62805	sp|P62805|H4_HUMAN	DAVTYTEHAKR	645.825	2	DAVTYTEHAKR	D68A69V70T71Y72T73E74H75A76K77R78	DAVTYTEHAKR	FALSE	under,ok,ok,ok,ok,ok,ok,ok,ok,under,ok	under	RS	countable	23.82	5113108992	23.78	7847712256	24.25	914113856	H4_T71-K77	H4_T71Y72T73K77
6161_Lumos7_241029	P62805	sp|P62805|H4_HUMAN	DAVTYTEHAK[+28.0313]R	440.23	3	DAVTYTEHAKme2R	D68A69V70T71Y72T73E74H75A76K77me2R78	DAVTYTEHAKR	FALSE	under,ok,ok,ok,ok,ok,ok,ok,ok,ok,ok	under	RS	countable	31.65	4017520	31.6	7972267	32.12	720372	H4_T71-K77	H4_T71Y72T73K77me2
6161_Lumos7_241029	P62805	sp|P62805|H4_HUMAN	DAVTYTEHAK[+42.04695]R	444.902	3	DAVTYTEHAKme3R	D68A69V70T71Y72T73E74H75A76K77me3R78	DAVTYTEHAKR	FALSE	under,ok,ok,ok,ok,ok,ok,ok,ok,ok,ok	under	RS	countable	35.39	57655352	35.23	108677232	36.04	460543	H4_T71-K77	H4_T71Y72T73K77me3
6161_Lumos7_241029	P62805	sp|P62805|H4_HUMAN	DAVTYTEHAK[+42.04695]R	666.849	2	DAVTYTEHAKme3R	D68A69V70T71Y72T73E74H75A76K77me3R78	DAVTYTEHAKR	FALSE	under,ok,ok,ok,ok,ok,ok,ok,ok,ok,ok	under	RS	countable	35.39	5342020	35.23	12771788	36.04	53689	H4_T71-K77	H4_T71Y72T73K77me3
6161_Lumos7_241029	P62805	sp|P62805|H4_HUMAN	DNIQGITKPA	528.788	2	DNIQGITKPA	D24N25I26Q27G28I29T30K31P32A33	DNIQGITKPA	FALSE	under,ok,ok,ok,ok,ok,ok,under,ok,ok	under	AS	countable	39.98	12681085	39.95	15796632	40.2	3106094	H4_T30-K31	H4_T30K31
6161_Lumos7_241029	P62805	sp|P62805|H4_HUMAN	DNIQGITKPAIR	442.589	3	DNIQGITKPAIR	D24N25I26Q27G28I29T30K31P32A33I34R35	DNIQGITKPAIR	FALSE	under,ok,ok,ok,ok,ok,ok,under,ok,ok,ok,ok	under	RS	countable	46.04	28397838336	45.97	27791568896	46.42	10060718080	H4_T30-K31	H4_T30K31
6161_Lumos7_241029	P62805	sp|P62805|H4_HUMAN	DNIQGITKPAIR	663.38	2	DNIQGITKPAIR	D24N25I26Q27G28I29T30K31P32A33I34R35	DNIQGITKPAIR	FALSE	under,ok,ok,ok,ok,ok,ok,under,ok,ok,ok,ok	under	RS	countable	46.04	20077836288	45.97	36305616896	46.42	6986466304	H4_T30-K31	H4_T30K31
6161_Lumos7_241029	P62805	sp|P62805|H4_HUMAN	DNIQGITK[+42.04695]PAIR	684.404	2	DNIQGITKme3PAIR	D24N25I26Q27G28I29T30K31me3P32A33I34R35	DNIQGITKPAIR	FALSE	under,ok,ok,ok,ok,ok,ok,ok,ok,ok,ok,ok	under	RS	countable	63.45	6002196	63.48	13627437	63.42	0	H4_T30-K31	H4_T30K31me3
6161_Lumos7_241029	P62805	sp|P62805|H4_HUMAN	DVVYALKR	482.285	2	DVVYALKR	D85V86V87Y88A89L90K91R92	DVVYALKR	FALSE	under,ok,ok,ok,ok,ok,under,ok	under	WS	unassignable	58.28	133992272	58.1	131001432	59.07	46746328	H4_Y88-K91	H4_Y88K91
6161_Lumos7_241029	P62805	sp|P62805|H4_HUMAN	GGKGLGKGGAKR	362.556	3	GGKGLGKGGAKR	G6G7K8G9L10G11K12G13G14A15K16R17	GGKGLGKGGAKR	FALSE	under,ok,under,ok,ok,ok,under,ok,ok,ok,under,ok	under	WS	unassignable	11.84	19164918	11.89	24903614	11.79	3355046	H4_K8-K16	H4_K8K12K16
6161_Lumos7_241029	P62805	sp|P62805|H4_HUMAN	GGKGLGKGGAKR	543.331	2	GGKGLGKGGAKR	G6G7K8G9L10G11K12G13G14A15K16R17	GGKGLGKGGAKR	FALSE	under,ok,under,ok,ok,ok,under,ok,ok,ok,under,ok	under	WS	unassignable	11.84	15117557	11.89	18784000	11.79	2380519	H4_K8-K16	H4_K8K12K16
6161_Lumos7_241029	P62805	sp|P62805|H4_HUMAN	GGKGLGKGGAK[+42.010565]R	376.56	3	GGKGLGKGGAKacR	G6G7K8G9L10G11K12G13G14A15K16acR17	GGKGLGKGGAKR	FALSE	under,ok,under,ok,ok,ok,under,ok,ok,ok,ok,ok	under	WS	unassignable	13.66	61190512	14.01	80654528	13.78	34869076	H4_K8-K16	H4_K8K12K16ac
6161_Lumos7_241029	P62805	sp|P62805|H4_HUMAN	GGKGLGKGGAK[+42.010565]R	564.336	2	GGKGLGKGGAKacR	G6G7K8G9L10G11K12G13G14A15K16acR17	GGKGLGKGGAKR	FALSE	under,ok,under,ok,ok,ok,under,ok,ok,ok,ok,ok	under	WS	unassignable	13.66	35420548	14.01	39678368	13.78	18501884	H4_K8-K16	H4_K8K12K16ac
6161_Lumos7_241029	P62805	sp|P62805|H4_HUMAN	GGKGLGK[+42.010565]GGAK[+42.010565]R	390.563	3	GGKGLGKacGGAKacR	G6G7K8G9L10G11K12acG13G14A15K16acR17	GGKGLGKGGAKR	FALSE	under,ok,under,ok,ok,ok,ok,ok,ok,ok,ok,ok	under	WS	unassignable	20.64	6214246	20.71	9996914	20.98	2439433	H4_K8-K16	H4_K8K12acK16ac
6161_Lumos7_241029	P62805	sp|P62805|H4_HUMAN	GGKGLGK[+42.010565]GGAK[+42.010565]R	585.341	2	GGKGLGKacGGAKacR	G6G7K8G9L10G11K12acG13G14A15K16acR17	GGKGLGKGGAKR	FALSE	under,ok,under,ok,ok,ok,ok,ok,ok,ok,ok,ok	under	WS	unassignable	20.64	24346578	20.71	33785668	20.98	10951874	H4_K8-K16	H4_K8K12acK16ac
6161_Lumos7_241029	P62805	sp|P62805|H4_HUMAN	GGK[+42.010565]GLGKGGAK[+42.010565]R	585.341	2	GGKacGLGKGGAKacR	G6G7K8acG9L10G11K12G13G14A15K16acR17	GGKGLGKGGAKR	FALSE	under,ok,ok,ok,ok,ok,under,ok,ok,ok,ok,ok	under	WS	unassignable	20.21	7094322	20.29	8948138	20.58	2143417	H4_K8-K16	H4_K8acK12K16ac
6161_Lumos7_241029	P62805	sp|P62805|H4_HUMAN	GGK[+42.010565]GLGK[+42.010565]GGAK[+42.010565]R	606.346	2	GGKacGLGKacGGAKacR	G6G7K8acG9L10G11K12acG13G14A15K16acR17	GGKGLGKGGAKR	FALSE	under,ok,ok,ok,ok,ok,ok,ok,ok,ok,ok,ok	under	WS	unassignable	35.54	2528375	35.53	4811247	35.8	963205	H4_K8-K16	H4_K8acK12acK16ac
6161_Lumos7_241029	P62805	sp|P62805|H4_HUMAN	GITKPAIR	428.274	2	GITKPAIR	G28I29T30K31P32A33I34R35	GITKPAIR	FALSE	under,ok,ok,under,ok,ok,ok,ok	under	AS	countable	48.5	12601010	48.48	13751516	48.85	3925194	H4_T30-K31	H4_T30K31
6161_Lumos7_241029	P62805	sp|P62805|H4_HUMAN	GKGGKGLGK	401.251	2	GKGGKGLGK	G4K5G6G7K8G9L10G11K12	GKGGKGLGK	FALSE	under,under,ok,ok,under,ok,ok,ok,under	under	WS	unassignable	12.01	13571660	12.18	7545094	11.92	5251571	H4_K5-K12	H4_K5K8K12
6161_Lumos7_241029	P62805	sp|P62805|H4_HUMAN	GKGGKGLGKG	429.761	2	GKGGKGLGKG	G4K5G6G7K8G9L10G11K12G13	GKGGKGLGKG	FALSE	under,under,ok,ok,under,ok,ok,ok,under,ok	under	WS	unassignable	12.14	61648248	12.35	22665338	12.01	17667418	H4_K5-K12	H4_K5K8K12
6161_Lumos7_241029	P62805	sp|P62805|H4_HUMAN	GKGGKGLGKGG	458.272	2	GKGGKGLGKGG	G4K5G6G7K8G9L10G11K12G13G14	GKGGKGLGKGG	FALSE	under,under,ok,ok,under,ok,ok,ok,under,ok,ok	under	WS	unassignable	12.13	27193390	12.31	38027048	12.01	9990703	H4_K5-K12	H4_K5K8K12
6161_Lumos7_241029	P62805	sp|P62805|H4_HUMAN	GKGGKGLGKGGAKR	424.262	3	GKGGKGLGKGGAKR	G4K5G6G7K8G9L10G11K12G13G14A15K16R17	GKGGKGLGKGGAKR	FALSE	under,under,ok,ok,under,ok,ok,ok,under,ok,ok,ok,under,ok	under	RS	countable	11.84	1571616896	11.89	1978611328	11.79	265293952	H4_K5-K16	H4_K5K8K12K16
6161_Lumos7_241029	P62805	sp|P62805|H4_HUMAN	GKGGKGLGKGGAKR	635.889	2	GKGGKGLGKGGAKR	G4K5G6G7K8G9L10G11K12G13G14A15K16R17	GKGGKGLGKGGAKR	FALSE	under,under,ok,ok,under,ok,ok,ok,under,ok,ok,ok,under,ok	under	RS	countable	11.84	901068288	11.89	1040421376	11.79	132069056	H4_K5-K16	H4_K5K8K12K16
6161_Lumos7_241029	P62805	sp|P62805|H4_HUMAN	GKGGKGLGKGGAK[+42.010565]R	438.265	3	GKGGKGLGKGGAKacR	G4K5G6G7K8G9L10G11K12G13G14A15K16acR17	GKGGKGLGKGGAKR	FALSE	under,under,ok,ok,under,ok,ok,ok,under,ok,ok,ok,ok,ok	under	RS	countable	13.73	5556272640	14.01	5320632832	13.8	2201702400	H4_K5-K16	H4_K5K8K12K16ac
6161_Lumos7_241029	P62805	sp|P62805|H4_HUMAN	GKGGKGLGKGGAK[+42.010565]R	656.894	2	GKGGKGLGKGGAKacR	G4K5G6G7K8G9L10G11K12G13G14A15K16acR17	GKGGKGLGKGGAKR	FALSE	under,under,ok,ok,under,ok,ok,ok,under,ok,ok,ok,ok,ok	under	RS	countable	13.73	2356064000	14.01	2414360832	13.8	467538752	H4_K5-K16	H4_K5K8K12K16ac
6161_Lumos7_241029	P62805	sp|P62805|H4_HUMAN	GKGGKGLGK[+42.010565]GGAKR	438.265	3	GKGGKGLGKacGGAKR	G4K5G6G7K8G9L10G11K12acG13G14A15K16R17	GKGGKGLGKGGAKR	FALSE	under,under,ok,ok,under,ok,ok,ok,ok,ok,ok,ok,under,ok	under	RS	countable	14.69	196296384	14.84	222405408	14.83	72158536	H4_K5-K16	H4_K5K8K12acK16
6161_Lumos7_241029	P62805	sp|P62805|H4_HUMAN	GKGGKGLGK[+42.010565]GGAKR	656.894	2	GKGGKGLGKacGGAKR	G4K5G6G7K8G9L10G11K12acG13G14A15K16R17	GKGGKGLGKGGAKR	FALSE	under,under,ok,ok,under,ok,ok,ok,ok,ok,ok,ok,under,ok	under	RS	countable	14.69	55342328	14.84	82968904	14.83	15511009	H4_K5-K16	H4_K5K8K12acK16
6161_Lumos7_241029	P62805	sp|P62805|H4_HUMAN	GKGGKGLGK[+42.010565]GGAK[+42.010565]R	452.269	3	GKGGKGLGKacGGAKacR	G4K5G6G7K8G9L10G11K12acG13G14A15K16acR17	GKGGKGLGKGGAKR	FALSE	under,under,ok,ok,under,ok,ok,ok,ok,ok,ok,ok,ok,ok	under	RS	countable	20.6	2609083136	20.71	3939553792	20.98	912120128	H4_K5-K16	H4_K5K8K12acK16ac
6161_Lumos7_241029	P62805	sp|P62805|H4_HUMAN	GKGGKGLGK[+42.010565]GGAK[+42.010565]R	677.899	2	GKGGKGLGKacGGAKacR	G4K5G6G7K8G9L10G11K12acG13G14A15K16acR17	GKGGKGLGKGGAKR	FALSE	under,under,ok,ok,under,ok,ok,ok,ok,ok,ok,ok,ok,ok	under	RS	countable	20.6	320289952	20.71	483030944	20.98	79030216	H4_K5-K16	H4_K5K8K12acK16ac
6161_Lumos7_241029	P62805	sp|P62805|H4_HUMAN	GKGGK[+42.010565]GLGKGGAK[+42.010565]R	452.269	3	GKGGKacGLGKGGAKacR	G4K5G6G7K8acG9L10G11K12G13G14A15K16acR17	GKGGKGLGKGGAKR	FALSE	under,under,ok,ok,ok,ok,ok,ok,under,ok,ok,ok,ok,ok	under	RS	countable	20.17	806987072	20.29	1126503552	20.56	212934624	H4_K5-K16	H4_K5K8acK12K16ac
6161_Lumos7_241029	P62805	sp|P62805|H4_HUMAN	GKGGK[+42.010565]GLGKGGAK[+42.010565]R	677.899	2	GKGGKacGLGKGGAKacR	G4K5G6G7K8acG9L10G11K12G13G14A15K16acR17	GKGGKGLGKGGAKR	FALSE	under,under,ok,ok,ok,ok,ok,ok,under,ok,ok,ok,ok,ok	under	RS	countable	20.17	123299080	20.29	173496512	20.56	31295418	H4_K5-K16	H4_K5K8acK12K16ac
6161_Lumos7_241029	P62805	sp|P62805|H4_HUMAN	GKGGK[+42.010565]GLGK[+42.010565]GGAKR	452.269	3	GKGGKacGLGKacGGAKR	G4K5G6G7K8acG9L10G11K12acG13G14A15K16R17	GKGGKGLGKGGAKR	FALSE	under,under,ok,ok,ok,ok,ok,ok,ok,ok,ok,ok,under,ok	under	RS	countable	21.81	48026452	21.95	53285476	22.24	13662891	H4_K5-K16	H4_K5K8acK12acK16/H4_K5acK8K12acK16
6161_Lumos7_241029	P62805	sp|P62805|H4_HUMAN	GKGGK[+42.010565]GLGK[+42.010565]GGAKR	677.899	2	GKGGKacGLGKacGGAKR	G4K5G6G7K8acG9L10G11K12acG13G14A15K16R17	GKGGKGLGKGGAKR	FALSE	under,under,ok,ok,ok,ok,ok,ok,ok,ok,ok,ok,under,ok	under	RS	countable	21.81	6376418	21.95	6600172	22.24	1851489	H4_K5-K16	H4_K5K8acK12acK16/H4_K5acK8K12acK16
6161_Lumos7_241029	P62805	sp|P62805|H4_HUMAN	GKGLGKGGAKR	514.82	2	GKGLGKGGAKR	G7K8G9L10G11K12G13G14A15K16R17	GKGLGKGGAKR	FALSE	under,under,ok,ok,ok,under,ok,ok,ok,under,ok	under	WS	unassignable	11.96	6228157	12.14	22459724	11.88	8123219	H4_K8-K16	H4_K8K12K16
6161_Lumos7_241029	P62805	sp|P62805|H4_HUMAN	GKGLGKGGAK[+42.010565]R	357.552	3	GKGLGKGGAKacR	G7K8G9L10G11K12G13G14A15K16acR17	GKGLGKGGAKR	FALSE	under,under,ok,ok,ok,under,ok,ok,ok,ok,ok	under	WS	unassignable	14.89	94275008	15.07	145479728	15.05	37189928	H4_K8-K16	H4_K8K12K16ac
6161_Lumos7_241029	P62805	sp|P62805|H4_HUMAN	GKGLGKGGAK[+42.010565]R	535.825	2	GKGLGKGGAKacR	G7K8G9L10G11K12G13G14A15K16acR17	GKGLGKGGAKR	FALSE	under,under,ok,ok,ok,under,ok,ok,ok,ok,ok	under	WS	unassignable	14.89	24215642	15.07	50221500	15.05	6409455	H4_K8-K16	H4_K8K12K16ac
6161_Lumos7_241029	P62805	sp|P62805|H4_HUMAN	GK[+42.010565]GGKGLGKGG	479.277	2	GKacGGKGLGKGG	G4K5acG6G7K8G9L10G11K12G13G14	GKGGKGLGKGG	FALSE	under,ok,ok,ok,under,ok,ok,ok,under,ok,ok	under	WS	unassignable	17.26	3055041	17.41	4622833	17.49	712649	H4_K5-K12	H4_K5acK8K12
6161_Lumos7_241029	P62805	sp|P62805|H4_HUMAN	GK[+42.010565]GGKGLGKGGAK[+42.010565]R	452.269	3	GKacGGKGLGKGGAKacR	G4K5acG6G7K8G9L10G11K12G13G14A15K16acR17	GKGGKGLGKGGAKR	FALSE	under,ok,ok,ok,under,ok,ok,ok,under,ok,ok,ok,ok,ok	under	RS	countable	19.16	541466624	19.25	747433920	19.59	186594528	H4_K5-K16	H4_K5acK8K12K16ac
6161_Lumos7_241029	P62805	sp|P62805|H4_HUMAN	GK[+42.010565]GGKGLGKGGAK[+42.010565]R	677.899	2	GKacGGKGLGKGGAKacR	G4K5acG6G7K8G9L10G11K12G13G14A15K16acR17	GKGGKGLGKGGAKR	FALSE	under,ok,ok,ok,under,ok,ok,ok,under,ok,ok,ok,ok,ok	under	RS	countable	19.16	71550152	19.25	137126432	19.59	19618724	H4_K5-K16	H4_K5acK8K12K16ac
6161_Lumos7_241029	P62805	sp|P62805|H4_HUMAN	GK[+42.010565]GGKGLGK[+42.010565]GG	500.283	2	GKacGGKGLGKacGG	G4K5acG6G7K8G9L10G11K12acG13G14	GKGGKGLGKGG	FALSE	under,ok,ok,ok,under,ok,ok,ok,ok,ok,ok	under	WS	unassignable	29.58	3263758	29.64	6567442	29.75	1264100	H4_K5-K12	H4_K5acK8K12ac
6161_Lumos7_241029	P62805	sp|P62805|H4_HUMAN	GK[+42.010565]GGKGLGK[+42.010565]GGAK[+42.010565]R	466.272	3	GKacGGKGLGKacGGAKacR	G4K5acG6G7K8G9L10G11K12acG13G14A15K16acR17	GKGGKGLGKGGAKR	FALSE	under,ok,ok,ok,under,ok,ok,ok,ok,ok,ok,ok,ok,ok	under	RS	countable	30.47	967629504	30.51	1207998848	30.82	301671776	H4_K5-K16	H4_K5acK8K12acK16ac/H4_K5K8acK12acK16ac
6161_Lumos7_241029	P62805	sp|P62805|H4_HUMAN	GK[+42.010565]GGK[+42.010565]GLGKGGAK[+42.010565]R	466.272	3	GKacGGKacGLGKGGAKacR	G4K5acG6G7K8acG9L10G11K12G13G14A15K16acR17	GKGGKGLGKGGAKR	FALSE	under,ok,ok,ok,ok,ok,ok,ok,under,ok,ok,ok,ok,ok	under	RS	countable	28.8	215923136	28.76	290114240	29.08	67267872	H4_K5-K16	H4_K5acK8acK12K16ac
6161_Lumos7_241029	P62805	sp|P62805|H4_HUMAN	GK[+42.010565]GGK[+42.010565]GLGKGGAK[+42.010565]R	698.905	2	GKacGGKacGLGKGGAKacR	G4K5acG6G7K8acG9L10G11K12G13G14A15K16acR17	GKGGKGLGKGGAKR	FALSE	under,ok,ok,ok,ok,ok,ok,ok,under,ok,ok,ok,ok,ok	under	RS	countable	28.8	38242104	28.76	48554944	29.08	7682807	H4_K5-K16	H4_K5acK8acK12K16ac
6161_Lumos7_241029	P62805	sp|P62805|H4_HUMAN	GK[+42.010565]GGK[+42.010565]GLGK[+42.010565]GGAK[+42.010565]R	480.276	3	GKacGGKacGLGKacGGAKacR	G4K5acG6G7K8acG9L10G11K12acG13G14A15K16acR17	GKGGKGLGKGGAKR	FALSE	under,ok,ok,ok,ok,ok,ok,ok,ok,ok,ok,ok,ok,ok	under	RS	countable	39.31	91695056	39.28	94020216	39.55	24580034	H4_K5-K16	H4_K5acK8acK12acK16ac
6161_Lumos7_241029	P62805	sp|P62805|H4_HUMAN	GK[+42.010565]GGK[+42.010565]GLGK[+42.010565]GGAK[+42.010565]R	719.91	2	GKacGGKacGLGKacGGAKacR	G4K5acG6G7K8acG9L10G11K12acG13G14A15K16acR17	GKGGKGLGKGGAKR	FALSE	under,ok,ok,ok,ok,ok,ok,ok,ok,ok,ok,ok,ok,ok	under	RS	countable	39.31	195628832	39.28	259280064	39.55	66921536	H4_K5-K16	H4_K5acK8acK12acK16ac
6161_Lumos7_241029	P62805	sp|P62805|H4_HUMAN	GK[+42.010565]GLGKGGAK[+42.010565]R	371.556	3	GKacGLGKGGAKacR	G7K8acG9L10G11K12G13G14A15K16acR17	GKGLGKGGAKR	FALSE	under,ok,ok,ok,ok,under,ok,ok,ok,ok,ok	under	WS	unassignable	23.66	11274051	23.61	11009937	24.11	3413397	H4_K8-K16	H4_K8acK12K16ac
6161_Lumos7_241029	P62805	sp|P62805|H4_HUMAN	GK[+42.010565]GLGK[+42.010565]GGAK[+42.010565]R	577.836	2	GKacGLGKacGGAKacR	G7K8acG9L10G11K12acG13G14A15K16acR17	GKGLGKGGAKR	FALSE	under,ok,ok,ok,ok,ok,ok,ok,ok,ok,ok	under	WS	unassignable	35.54	7280571	35.52	10062087	35.8	2061379	H4_K8-K16	H4_K8acK12acK16ac
6161_Lumos7_241029	P62805	sp|P62805|H4_HUMAN	GLGKGGAK[+42.010565]R	443.267	2	GLGKGGAKacR	G9L10G11K12G13G14A15K16acR17	GLGKGGAKR	FALSE	under,ok,ok,under,ok,ok,ok,ok,ok	under	WS	unassignable	16.84	14530782	16.99	20888834	17.05	3971797	H4_K12-K16	H4_K12K16ac
6161_Lumos7_241029	P62805	sp|P62805|H4_HUMAN	GLGK[+42.010565]GGAK[+42.010565]R	464.272	2	GLGKacGGAKacR	G9L10G11K12acG13G14A15K16acR17	GLGKGGAKR	FALSE	under,ok,ok,ok,ok,ok,ok,ok,ok	under	WS	unassignable	28.93	13095391	29	15090949	29.09	3434457	H4_K12-K16	H4_K12acK16ac
6161_Lumos7_241029	P62805	sp|P62805|H4_HUMAN	GLIYEETR	490.756	2	GLIYEETR	G48L49I50Y51E52E53T54R55	GLIYEETR	FALSE	under,ok,ok,ok,ok,ok,ok,ok	under	WS	unassignable	44.3	5268896	44.13	10699260	44.8	2295782	H4_Y51-T54	H4_Y51T54
6161_Lumos7_241029	P62805	sp|P62805|H4_HUMAN	GVLKVFLEN	509.8	2	GVLKVFLEN	G56V57L58K59V60F61L62E63N64	GVLKVFLEN	FALSE	under,ok,ok,under,ok,ok,ok,ok,ok	under	WS	unassignable	73.37	7084750	73.15	11282212	73.5	3853936	H4_K59	H4_K59
6161_Lumos7_241029	P62805	sp|P62805|H4_HUMAN	GVLKVFLENVIR	462.954	3	GVLKVFLENVIR	G56V57L58K59V60F61L62E63N64V65I66R67	GVLKVFLENVIR	FALSE	under,ok,ok,under,ok,ok,ok,ok,ok,ok,ok,ok	under	RS	countable	90.78	9260284928	89.83	20316928000	92	6883321856	H4_K59	H4_K59
6161_Lumos7_241029	P62805	sp|P62805|H4_HUMAN	GVLKVFLENVIR	693.927	2	GVLKVFLENVIR	G56V57L58K59V60F61L62E63N64V65I66R67	GVLKVFLENVIR	FALSE	under,ok,ok,under,ok,ok,ok,ok,ok,ok,ok,ok	under	RS	countable	90.78	8419570688	89.83	19849811968	92	6568644096	H4_K59	H4_K59
6161_Lumos7_241029	P62805	sp|P62805|H4_HUMAN	GVLK[+42.010565]VFLENVIR	714.932	2	GVLKacVFLENVIR	G56V57L58K59acV60F61L62E63N64V65I66R67	GVLKVFLENVIR	FALSE	under,ok,ok,ok,ok,ok,ok,ok,ok,ok,ok,ok	under	RS	countable	115.37	2555710	115.38	11074983	115.27	1896200	H4_K59	H4_K59ac
6161_Lumos7_241029	P62805	sp|P62805|H4_HUMAN	GVLK[+42.04695]VFLENVIR	476.969	3	GVLKme3VFLENVIR	G56V57L58K59me3V60F61L62E63N64V65I66R67	GVLKVFLENVIR	FALSE	under,ok,ok,ok,ok,ok,ok,ok,ok,ok,ok,ok	under	RS	countable	98.36	22508566	97.47	53642848	99.82	285434	H4_K59	H4_K59me3
6161_Lumos7_241029	P62805	sp|P62805|H4_HUMAN	IQGITKPAIR	366.233	3	IQGITKPAIR	I26Q27G28I29T30K31P32A33I34R35	IQGITKPAIR	FALSE	under,ok,ok,ok,ok,under,ok,ok,ok,ok	under	AS	countable	40.6	27878726	40.55	39601676	40.97	7531631	H4_T30-K31	H4_T30K31
6161_Lumos7_241029	P62805	sp|P62805|H4_HUMAN	IQGITKPAIR	548.845	2	IQGITKPAIR	I26Q27G28I29T30K31P32A33I34R35	IQGITKPAIR	FALSE	under,ok,ok,ok,ok,under,ok,ok,ok,ok	under	AS	countable	40.6	7244337	40.55	10205197	40.97	1499301	H4_T30-K31	H4_T30K31
6161_Lumos7_241029	P62805	sp|P62805|H4_HUMAN	ISGLIYEETR	394.212	3	ISGLIYEETR	I46S47G48L49I50Y51E52E53T54R55	ISGLIYEETR	FALSE	under,ok,ok,ok,ok,ok,ok,ok,ok,ok	under	RS	countable	54.68	7629436	54.62	842745	56.48	154852	H4_S47-T54	H4_S47Y51T54
6161_Lumos7_241029	P62805	sp|P62805|H4_HUMAN	ISGLIYEETR	590.814	2	ISGLIYEETR	I46S47G48L49I50Y51E52E53T54R55	ISGLIYEETR	FALSE	under,ok,ok,ok,ok,ok,ok,ok,ok,ok	under	RS	countable	54.68	32059826176	54.62	37513752576	56.48	14214659072	H4_S47-T54	H4_S47Y51T54
6161_Lumos7_241029	P62805	sp|P62805|H4_HUMAN	ISGLIYEETRGVLKVFLENVIR	850.155	3	ISGLIYEETRGVLKVFLENVIR	I46S47G48L49I50Y51E52E53T54R55G56V57L58K59V60F61L62E63N64V65I66R67	ISGLIYEETRGVLKVFLENVIR	FALSE	under,ok,ok,ok,ok,ok,ok,ok,ok,ok,ok,ok,ok,under,ok,ok,ok,ok,ok,ok,ok,ok	under	WS	unassignable	115.37	2738774	115.29	20291100	115.41	9784022	H4_S47-K59	H4_S47Y51T54K59
6161_Lumos7_241029	P62805	sp|P62805|H4_HUMAN	KGGKGLGKGGAKR	405.254	3	KGGKGLGKGGAKR	K5G6G7K8G9L10G11K12G13G14A15K16R17	KGGKGLGKGGAKR	FALSE	under,ok,ok,under,ok,ok,ok,under,ok,ok,ok,under,ok	under	AS	countable	11.8	13371503	11.88	5912563	11.75	3606903	H4_K5-K16	H4_K5K8K12K16
6161_Lumos7_241029	P62805	sp|P62805|H4_HUMAN	KGGKGLGKGGAK[+42.010565]R	628.383	2	KGGKGLGKGGAKacR	K5G6G7K8G9L10G11K12G13G14A15K16acR17	KGGKGLGKGGAKR	FALSE	under,ok,ok,under,ok,ok,ok,under,ok,ok,ok,ok,ok	under	AS	countable	13.49	9557994	13.69	12729033	13.7	2095903	H4_K5-K16	H4_K5K8K12K16ac
6161_Lumos7_241029	P62805	sp|P62805|H4_HUMAN	KGGK[+42.010565]GLGKGGAK[+42.010565]R	433.261	3	KGGKacGLGKGGAKacR	K5G6G7K8acG9L10G11K12G13G14A15K16acR17	KGGKGLGKGGAKR	FALSE	under,ok,ok,ok,ok,ok,ok,under,ok,ok,ok,ok,ok	under	AS	countable	20.04	4391333	20.16	6631896	20.45	1478404	H4_K5-K16	H4_K5K8acK12K16ac
6161_Lumos7_241029	P62805	sp|P62805|H4_HUMAN	KGLGKGGAKR	486.309	2	KGLGKGGAKR	K8G9L10G11K12G13G14A15K16R17	KGLGKGGAKR	FALSE	under,ok,ok,ok,under,ok,ok,ok,under,ok	under	WS	unassignable	11.87	2917398	12.01	12247301	11.83	4451838	H4_K8-K16	H4_K8K12K16
6161_Lumos7_241029	P62805	sp|P62805|H4_HUMAN	KGLGKGGAK[+42.010565]R	507.314	2	KGLGKGGAKacR	K8G9L10G11K12G13G14A15K16acR17	KGLGKGGAKR	FALSE	under,ok,ok,ok,under,ok,ok,ok,ok,ok	under	WS	unassignable	14.64	11647578	14.8	22020692	14.78	3216241	H4_K8-K16	H4_K8K12K16ac
6161_Lumos7_241029	P62805	sp|P62805|H4_HUMAN	KTVTAMDVVYALKR	399.48	4	KTVTAMDVVYALKR	K79T80V81T82A83M84D85V86V87Y88A89L90K91R92	KTVTAMDVVYALKR	FALSE	under,ok,ok,ok,ok,ok,ok,ok,ok,ok,ok,ok,under,ok	under	WS	unassignable	69.53	47906988	69	1569551488	70.05	313474816	H4_K79-K91	H4_K79T80T82Y88K91
6161_Lumos7_241029	P62805	sp|P62805|H4_HUMAN	KTVTAMDVVYALKR	532.304	3	KTVTAMDVVYALKR	K79T80V81T82A83M84D85V86V87Y88A89L90K91R92	KTVTAMDVVYALKR	FALSE	under,ok,ok,ok,ok,ok,ok,ok,ok,ok,ok,ok,under,ok	under	WS	unassignable	69.53	257937696	69	6712892416	70.05	1307112576	H4_K79-K91	H4_K79T80T82Y88K91
6161_Lumos7_241029	P62805	sp|P62805|H4_HUMAN	KTVTAMDVVYALKR	797.953	2	KTVTAMDVVYALKR	K79T80V81T82A83M84D85V86V87Y88A89L90K91R92	KTVTAMDVVYALKR	FALSE	under,ok,ok,ok,ok,ok,ok,ok,ok,ok,ok,ok,under,ok	under	WS	unassignable	69.53	3310982	69	199427840	70.05	22436996	H4_K79-K91	H4_K79T80T82Y88K91
6161_Lumos7_241029	P62805	sp|P62805|H4_HUMAN	KTVTAMDVVYALKRQGRTLYGFGG	658.607	4	KTVTAMDVVYALKRQGRTLYGFGG	K79T80V81T82A83M84D85V86V87Y88A89L90K91R92Q93G94R95T96L97Y98G99F100G101G102	KTVTAMDVVYALKRQGRTLYGFGG	FALSE	under,ok,ok,ok,ok,ok,ok,ok,ok,ok,ok,ok,under,ok,ok,ok,ok,ok,ok,ok,ok,ok,ok,ok	under	WS	unassignable	87	0	87.3	84363360	87.75	11213	H4_K79-Y98	H4_K79T80T82Y88K91T96Y98
6161_Lumos7_241029	P62805	sp|P62805|H4_HUMAN	KTVTAMDVVYALKRQGRTLYGFGG	877.807	3	KTVTAMDVVYALKRQGRTLYGFGG	K79T80V81T82A83M84D85V86V87Y88A89L90K91R92Q93G94R95T96L97Y98G99F100G101G102	KTVTAMDVVYALKRQGRTLYGFGG	FALSE	under,ok,ok,ok,ok,ok,ok,ok,ok,ok,ok,ok,under,ok,ok,ok,ok,ok,ok,ok,ok,ok,ok,ok	under	WS	unassignable	87	0	87.3	17317112	87.75	0	H4_K79-Y98	H4_K79T80T82Y88K91T96Y98
6161_Lumos7_241029	P62805	sp|P62805|H4_HUMAN	KTVTAMDVVYALK[+42.04695]R	409.992	4	KTVTAMDVVYALKme3R	K79T80V81T82A83M84D85V86V87Y88A89L90K91me3R92	KTVTAMDVVYALKR	FALSE	under,ok,ok,ok,ok,ok,ok,ok,ok,ok,ok,ok,ok,ok	under	WS	unassignable	77.98	0	78.91	5306685	77.66	284	H4_K79-K91	H4_K79T80T82Y88K91me3
6161_Lumos7_241029	P62805	sp|P62805|H4_HUMAN	KTVTAMDVVYALK[+42.04695]R	546.32	3	KTVTAMDVVYALKme3R	K79T80V81T82A83M84D85V86V87Y88A89L90K91me3R92	KTVTAMDVVYALKR	FALSE	under,ok,ok,ok,ok,ok,ok,ok,ok,ok,ok,ok,ok,ok	under	WS	unassignable	77.98	0	78.91	13030334	77.66	0	H4_K79-K91	H4_K79T80T82Y88K91me3
6161_Lumos7_241029	P62805	sp|P62805|H4_HUMAN	K[+28.0313]VLRDNIQGITKPAIR	463.289	4	Kme2VLRDNIQGITKPAIR	K20me2V21L22R23D24N25I26Q27G28I29T30K31P32A33I34R35	KVLRDNIQGITKPAIR	FALSE	under,ok,ok,ok,ok,ok,ok,ok,ok,ok,ok,under,ok,ok,ok,ok	under	WS	unassignable	46.9	13844849	46.7	14810316	47.62	4796491	H4_K20-K31	H4_K20me2T30K31
6161_Lumos7_241029	P62805	sp|P62805|H4_HUMAN	K[+42.010565]GLGKGGAK[+42.010565]R	352.549	3	KacGLGKGGAKacR	K8acG9L10G11K12G13G14A15K16acR17	KGLGKGGAKR	FALSE	under,ok,ok,ok,under,ok,ok,ok,ok,ok	under	WS	unassignable	22.92	5610548	22.93	7383533	23.33	2206157	H4_K8-K16	H4_K8acK12K16ac
6161_Lumos7_241029	P62805	sp|P62805|H4_HUMAN	K[+42.010565]GLGK[+42.010565]GGAK[+42.010565]R	549.325	2	KacGLGKacGGAKacR	K8acG9L10G11K12acG13G14A15K16acR17	KGLGKGGAKR	FALSE	under,ok,ok,ok,ok,ok,ok,ok,ok,ok	under	WS	unassignable	34.98	4912488	35.02	9699096	35.22	1214142	H4_K8-K16	H4_K8acK12acK16ac
6161_Lumos7_241029	P62805	sp|P62805|H4_HUMAN	LGKGGAK[+42.010565]R	414.756	2	LGKGGAKacR	L10G11K12G13G14A15K16acR17	LGKGGAKR	FALSE	under,ok,under,ok,ok,ok,ok,ok	under	WS	unassignable	20.17	6908704	20.29	8713532	20.54	2385092	H4_K12-K16	H4_K12K16ac
6161_Lumos7_241029	P62805	sp|P62805|H4_HUMAN	LGK[+42.010565]GGAK[+42.010565]R	435.761	2	LGKacGGAKacR	L10G11K12acG13G14A15K16acR17	LGKGGAKR	FALSE	under,ok,ok,ok,ok,ok,ok,ok	under	WS	unassignable	25.6	6222367	25.59	11929950	25.93	2311235	H4_K12-K16	H4_K12acK16ac
6161_Lumos7_241029	P62805	sp|P62805|H4_HUMAN	LIYEETR	462.245	2	LIYEETR	L49I50Y51E52E53T54R55	LIYEETR	FALSE	under,ok,ok,ok,ok,ok,ok	under	WS	unassignable	37.13	30249820	37.01	65560240	37.41	10855938	H4_Y51-T54	H4_Y51T54
6161_Lumos7_241029	P62805	sp|P62805|H4_HUMAN	MDVVYALKR	365.539	3	MDVVYALKR	M84D85V86V87Y88A89L90K91R92	MDVVYALKR	FALSE	under,ok,ok,ok,ok,ok,ok,under,ok	under	WS	unassignable	70.01	0	68.98	21880828	70.06	3558836	H4_Y88-K91	H4_Y88K91
6161_Lumos7_241029	P62805	sp|P62805|H4_HUMAN	MDVVYALKR	547.805	2	MDVVYALKR	M84D85V86V87Y88A89L90K91R92	MDVVYALKR	FALSE	under,ok,ok,ok,ok,ok,ok,under,ok	under	WS	unassignable	70.01	305547	68.98	42379640	70.06	7089728	H4_Y88-K91	H4_Y88K91
6161_Lumos7_241029	P62805	sp|P62805|H4_HUMAN	NIQGITKPAIR	404.247	3	NIQGITKPAIR	N25I26Q27G28I29T30K31P32A33I34R35	NIQGITKPAIR	FALSE	under,ok,ok,ok,ok,ok,under,ok,ok,ok,ok	under	AS	countable	43.49	39848340	43.43	61698076	43.99	6724189	H4_T30-K31	H4_T30K31
6161_Lumos7_241029	P62805	sp|P62805|H4_HUMAN	NIQGITKPAIR	605.867	2	NIQGITKPAIR	N25I26Q27G28I29T30K31P32A33I34R35	NIQGITKPAIR	FALSE	under,ok,ok,ok,ok,ok,under,ok,ok,ok,ok	under	AS	countable	43.49	35651404	43.43	33673656	43.99	17738394	H4_T30-K31	H4_T30K31
6161_Lumos7_241029	P62805	sp|P62805|H4_HUMAN	QGITKPAIR	492.303	2	QGITKPAIR	Q27G28I29T30K31P32A33I34R35	QGITKPAIR	FALSE	under,ok,ok,ok,under,ok,ok,ok,ok	under	AS	countable	46.21	389844640	45.77	380281184	46.39	134662272	H4_T30-K31	H4_T30K31
6161_Lumos7_241029	P62805	sp|P62805|H4_HUMAN	RDAVTYTEHAKR	362.442	4	RDAVTYTEHAKR	R67D68A69V70T71Y72T73E74H75A76K77R78	RDAVTYTEHAKR	FALSE	under,ok,ok,ok,ok,ok,ok,ok,ok,ok,under,ok	under	WS	unassignable	20.04	3891289	20.12	4520664	20.45	1374690	H4_T71-K77	H4_T71Y72T73K77
6161_Lumos7_241029	P62805	sp|P62805|H4_HUMAN	RDNIQGITKPAIR	371.219	4	RDNIQGITKPAIR	R23D24N25I26Q27G28I29T30K31P32A33I34R35	RDNIQGITKPAIR	FALSE	under,ok,ok,ok,ok,ok,ok,ok,under,ok,ok,ok,ok	under	WS	unassignable	40.44	61210800	40.33	71632824	40.88	17985758	H4_T30-K31	H4_T30K31
6161_Lumos7_241029	P62805	sp|P62805|H4_HUMAN	RDNIQGITKPAIR	494.623	3	RDNIQGITKPAIR	R23D24N25I26Q27G28I29T30K31P32A33I34R35	RDNIQGITKPAIR	FALSE	under,ok,ok,ok,ok,ok,ok,ok,under,ok,ok,ok,ok	under	WS	unassignable	40.44	103144616	40.33	142154080	40.88	32672476	H4_T30-K31	H4_T30K31
6161_Lumos7_241029	P62805	sp|P62805|H4_HUMAN	RDNIQGITKPAIR	741.431	2	RDNIQGITKPAIR	R23D24N25I26Q27G28I29T30K31P32A33I34R35	RDNIQGITKPAIR	FALSE	under,ok,ok,ok,ok,ok,ok,ok,under,ok,ok,ok,ok	under	WS	unassignable	40.44	5338976	40.33	7102348	40.88	868956	H4_T30-K31	H4_T30K31
6161_Lumos7_241029	P62805	sp|P62805|H4_HUMAN	TEHAKR	371.204	2	TEHAKR	T73E74H75A76K77R78	TEHAKR	FALSE	under,ok,ok,ok,under,ok	under	WS	unassignable	23.82	235144528	23.73	261273808	24.25	27010032	H4_T73-K77	H4_T73K77
6161_Lumos7_241029	P62805	sp|P62805|H4_HUMAN	TYTEHAKR	503.259	2	TYTEHAKR	T71Y72T73E74H75A76K77R78	TYTEHAKR	FALSE	under,ok,ok,ok,ok,ok,under,ok	under	AS	countable	23.89	1196949760	23.7	1698619008	24.25	482947936	H4_T71-K77	H4_T71Y72T73K77
6161_Lumos7_241029	P62805	sp|P62805|H4_HUMAN	VFLENVIR	495.293	2	VFLENVIR	V60F61L62E63N64V65I66R67	VFLENVIR	FALSE	under,ok,ok,ok,ok,ok,ok,ok	under	WS	unassignable	70.11	220933200	70.05	246145296	70.51	120240424	H4_	H4_
6161_Lumos7_241029	P62805	sp|P62805|H4_HUMAN	VLKVFLENVIR	443.947	3	VLKVFLENVIR	V57L58K59V60F61L62E63N64V65I66R67	VLKVFLENVIR	FALSE	under,ok,under,ok,ok,ok,ok,ok,ok,ok,ok	under	AS	countable	78.67	3699974	78.48	4554593	79.25	3140674	H4_K59	H4_K59
6161_Lumos7_241029	P62805	sp|P62805|H4_HUMAN	VTYTEHAKR	368.865	3	VTYTEHAKR	V70T71Y72T73E74H75A76K77R78	VTYTEHAKR	FALSE	under,ok,ok,ok,ok,ok,ok,under,ok	under	AS	countable	23.86	154597280	23.78	178240592	24.25	40848728	H4_T71-K77	H4_T71Y72T73K77
6161_Lumos7_241029	P62805	sp|P62805|H4_HUMAN	VTYTEHAKR	552.793	2	VTYTEHAKR	V70T71Y72T73E74H75A76K77R78	VTYTEHAKR	FALSE	under,ok,ok,ok,ok,ok,ok,under,ok	under	AS	countable	23.86	923717696	23.78	1251709312	24.25	367196160	H4_T71-K77	H4_T71Y72T73K77
6161_Lumos7_241029	P62805	sp|P62805|H4_HUMAN	VVYALKR	424.771	2	VVYALKR	V86V87Y88A89L90K91R92	VVYALKR	FALSE	under,ok,ok,ok,ok,under,ok	under	WS	unassignable	33.19	40997136	33.26	56703952	33.6	12931913	H4_Y88-K91	H4_Y88K91
6161_Lumos7_241029	P62805	sp|P62805|H4_HUMAN	YTEHAKR	452.735	2	YTEHAKR	Y72T73E74H75A76K77R78	YTEHAKR	FALSE	under,ok,ok,ok,ok,under,ok	under	WS	unassignable	23.89	222213968	23.94	285970912	24.38	75144776	H4_Y72-K77	H4_Y72T73K77
6161_Lumos7_241029	P68431	sp|P68431|H31_HUMAN	AQDFKTDLR	547.285	2	AQDFKTDLR	A75Q76D77F78K79T80D81L82R83	AQDFKTDLR	FALSE	under,ok,ok,ok,under,ok,ok,ok,ok	under	AS	countable	50.95	796494848	50.63	974061248	51.58	380088736	H31_K79-T80	H31_K79T80
6161_Lumos7_241029	P68431	sp|P68431|H31_HUMAN	AQDFK[+14.01565]TDLR	554.293	2	AQDFKme1TDLR	A75Q76D77F78K79me1T80D81L82R83	AQDFKTDLR	FALSE	under,ok,ok,ok,ok,ok,ok,ok,ok	under	AS	countable	51.89	82874040	51.8	85530816	52.43	37593332	H31_K79-T80	H31_K79me1T80
6161_Lumos7_241029	P68431	sp|P68431|H31_HUMAN	AQDFK[+28.0313]TDLR	561.301	2	AQDFKme2TDLR	A75Q76D77F78K79me2T80D81L82R83	AQDFKTDLR	FALSE	under,ok,ok,ok,ok,ok,ok,ok,ok	under	AS	countable	52.19	12000778	52.16	10083555	52.77	4074117	H31_K79-T80	H31_K79me2T80
6161_Lumos7_241029	P68431	sp|P68431|H31_HUMAN	ATGGVKKPHR	525.812	2	ATGGVKKPHR	A31T32G33G34V35K36K37P38H39R40	ATGGVKKPHR	FALSE	under,ok,ok,ok,ok,under,under,ok,ok,ok	under	WS	unassignable	14.95	55942276	15.11	58693116	15.18	23241138	H31_T32-K37	H31_T32K36K37
6161_Lumos7_241029	P68431	sp|P68431|H31_HUMAN	ATGGVK[+14.01565]KPHR	532.82	2	ATGGVKme1KPHR	A31T32G33G34V35K36me1K37P38H39R40	ATGGVKKPHR	FALSE	under,ok,ok,ok,ok,ok,under,ok,ok,ok	under	WS	unassignable	15.55	10512606	15.67	17545924	15.66	7475108	H31_T32-K37	H31_T32K36me1K37
6161_Lumos7_241029	P68431	sp|P68431|H31_HUMAN	ATGGVK[+28.0313]KPHR	539.828	2	ATGGVKme2KPHR	A31T32G33G34V35K36me2K37P38H39R40	ATGGVKKPHR	FALSE	under,ok,ok,ok,ok,ok,under,ok,ok,ok	under	WS	unassignable	15.55	21104924	15.63	24156394	15.62	6737783	H31_T32-K37	H31_T32K36me2K37
6161_Lumos7_241029	P68431	sp|P68431|H31_HUMAN	DFKTDLR	447.738	2	DFKTDLR	D77F78K79T80D81L82R83	DFKTDLR	FALSE	under,ok,under,ok,ok,ok,ok	under	WS	unassignable	37.9	7685365	37.8	10255210	38.29	1383991	H31_K79-T80	H31_K79T80
6161_Lumos7_241029	P68431	sp|P68431|H31_HUMAN	EIAQDFK	425.719	2	EIAQDFK	E73I74A75Q76D77F78K79	EIAQDFK	FALSE	under,ok,ok,ok,ok,ok,under	under	AS	countable	36.19	19739912	36.16	30229868	36.45	6690353	H31_K79	H31_K79
6161_Lumos7_241029	P68431	sp|P68431|H31_HUMAN	EIAQDFKTD	533.756	2	EIAQDFKTD	E73I74A75Q76D77F78K79T80D81	EIAQDFKTD	FALSE	under,ok,ok,ok,ok,ok,under,ok,ok	under	AS	countable	40.4	64510788	40.38	75996016	40.6	18504738	H31_K79-T80	H31_K79T80
6161_Lumos7_241029	P68431	sp|P68431|H31_HUMAN	EIAQDFKTDLR	445.902	3	EIAQDFKTDLR	E73I74A75Q76D77F78K79T80D81L82R83	EIAQDFKTDLR	FALSE	under,ok,ok,ok,ok,ok,under,ok,ok,ok,ok	under	RS	countable	50.82	24809031680	50.75	31945881600	51.46	12370722816	H31_K79-T80	H31_K79T80
6161_Lumos7_241029	P68431	sp|P68431|H31_HUMAN	EIAQDFKTDLR	668.349	2	EIAQDFKTDLR	E73I74A75Q76D77F78K79T80D81L82R83	EIAQDFKTDLR	FALSE	under,ok,ok,ok,ok,ok,under,ok,ok,ok,ok	under	RS	countable	50.82	8372208128	50.75	12357049344	51.46	3624043264	H31_K79-T80	H31_K79T80
6161_Lumos7_241029	P68431	sp|P68431|H31_HUMAN	EIAQDFK[+14.01565]TD	540.764	2	EIAQDFKme1TD	E73I74A75Q76D77F78K79me1T80D81	EIAQDFKTD	FALSE	under,ok,ok,ok,ok,ok,ok,ok,ok	under	AS	countable	41.27	5121480	41.36	7132821	41.5	1911980	H31_K79-T80	H31_K79me1T80
6161_Lumos7_241029	P68431	sp|P68431|H31_HUMAN	EIAQDFK[+14.01565]TDLR	450.574	3	EIAQDFKme1TDLR	E73I74A75Q76D77F78K79me1T80D81L82R83	EIAQDFKTDLR	FALSE	under,ok,ok,ok,ok,ok,ok,ok,ok,ok,ok	under	RS	countable	51.89	2591846144	51.8	2868383232	52.43	1122171264	H31_K79-T80	H31_K79me1T80
6161_Lumos7_241029	P68431	sp|P68431|H31_HUMAN	EIAQDFK[+14.01565]TDLR	675.357	2	EIAQDFKme1TDLR	E73I74A75Q76D77F78K79me1T80D81L82R83	EIAQDFKTDLR	FALSE	under,ok,ok,ok,ok,ok,ok,ok,ok,ok,ok	under	RS	countable	51.89	887267200	51.8	888134656	52.43	321836224	H31_K79-T80	H31_K79me1T80
6161_Lumos7_241029	P68431	sp|P68431|H31_HUMAN	EIAQDFK[+28.0313]TDLR	682.364	2	EIAQDFKme2TDLR	E73I74A75Q76D77F78K79me2T80D81L82R83	EIAQDFKTDLR	FALSE	under,ok,ok,ok,ok,ok,ok,ok,ok,ok,ok	under	RS	countable	52.19	107854088	52.16	97283944	52.77	34301076	H31_K79-T80	H31_K79me2T80
6161_Lumos7_241029	P68431	sp|P68431|H31_HUMAN	EIAQDFK[+42.010565]TDLR	689.354	2	EIAQDFKacTDLR	E73I74A75Q76D77F78K79acT80D81L82R83	EIAQDFKTDLR	FALSE	under,ok,ok,ok,ok,ok,ok,ok,ok,ok,ok	under	RS	countable	57.43	6824342	57.33	10032877	57.97	550456	H31_K79-T80	H31_K79acT80
6161_Lumos7_241029	P68431	sp|P68431|H31_HUMAN	EIAQDFK[+42.04695]TDLR	459.917	3	EIAQDFKme3TDLR	E73I74A75Q76D77F78K79me3T80D81L82R83	EIAQDFKTDLR	FALSE	under,ok,ok,ok,ok,ok,ok,ok,ok,ok,ok	under	RS	countable	68.98	32864648	68.85	46086644	69.42	271463	H31_K79-T80	H31_K79me3T80
6161_Lumos7_241029	P68431	sp|P68431|H31_HUMAN	EIAQDFK[+42.04695]TDLR	689.372	2	EIAQDFKme3TDLR	E73I74A75Q76D77F78K79me3T80D81L82R83	EIAQDFKTDLR	FALSE	under,ok,ok,ok,ok,ok,ok,ok,ok,ok,ok	under	RS	countable	68.98	7323172	68.85	11221385	69.42	127565	H31_K79-T80	H31_K79me3T80
6161_Lumos7_241029	P68431	sp|P68431|H31_HUMAN	FKTDLR	390.224	2	FKTDLR	F78K79T80D81L82R83	FKTDLR	FALSE	under,under,ok,ok,ok,ok	under	AS	countable	30.55	41393440	30.59	53732700	30.78	10607600	H31_K79-T80	H31_K79T80
6161_Lumos7_241029	P68431	sp|P68431|H31_HUMAN	FQSSAVMALQEACEAYLVGLFEDTNLCAIHAKR	907.945	4	FQSSAVMALQEACEAYLVGLFEDTNLCAIHAKR	F84Q85S86S87A88V89M90A91L92Q93E94A95C96E97A98Y99L100V101G102L103F104E105D106T107N108L109C110A111I112H113A114K115R116	FQSSAVMALQEACEAYLVGLFEDTNLCAIHAKR	FALSE	under,ok,ok,ok,ok,ok,ok,ok,ok,ok,ok,ok,ok,ok,ok,ok,ok,ok,ok,ok,ok,ok,ok,ok,ok,ok,ok,ok,ok,ok,ok,under,ok	under	WS	unassignable	115.61	8661573	115.6	8126213	115.58	40493788	H31_S86-K115	H31_S86S87Y99T107K115
6161_Lumos7_241029	P68431	sp|P68431|H31_HUMAN	FQSSAVMALQEACEAYLVGLFEDTNLCAIHAKR	1210.26	3	FQSSAVMALQEACEAYLVGLFEDTNLCAIHAKR	F84Q85S86S87A88V89M90A91L92Q93E94A95C96E97A98Y99L100V101G102L103F104E105D106T107N108L109C110A111I112H113A114K115R116	FQSSAVMALQEACEAYLVGLFEDTNLCAIHAKR	FALSE	under,ok,ok,ok,ok,ok,ok,ok,ok,ok,ok,ok,ok,ok,ok,ok,ok,ok,ok,ok,ok,ok,ok,ok,ok,ok,ok,ok,ok,ok,ok,under,ok	under	WS	unassignable	115.61	1223468	115.6	915701	115.58	7333657	H31_S86-K115	H31_S86S87Y99T107K115
6161_Lumos7_241029	P68431	sp|P68431|H31_HUMAN	GGVKKPHR	439.77	2	GGVKKPHR	G33G34V35K36K37P38H39R40	GGVKKPHR	FALSE	under,ok,ok,under,under,ok,ok,ok	under	WS	unassignable	15.23	93800248	15.4	68319696	15.36	52887416	H31_K36-K37	H31_K36K37
6161_Lumos7_241029	P68431	sp|P68431|H31_HUMAN	GVKKPHR	411.259	2	GVKKPHR	G34V35K36K37P38H39R40	GVKKPHR	FALSE	under,ok,under,under,ok,ok,ok	under	WS	unassignable	11.97	17332364	12.14	33215962	11.88	10487672	H31_K36-K37	H31_K36K37
6161_Lumos7_241029	P68431	sp|P68431|H31_HUMAN	GVK[+28.0313]KPHR	425.275	2	GVKme2KPHR	G34V35K36me2K37P38H39R40	GVKKPHR	FALSE	under,ok,ok,under,ok,ok,ok	under	WS	unassignable	12.1	16104905	12.35	27889018	12.01	7752802	H31_K36-K37	H31_K36me2K37
6161_Lumos7_241029	P68431	sp|P68431|H31_HUMAN	IAQDFKTDLR	402.887	3	IAQDFKTDLR	I74A75Q76D77F78K79T80D81L82R83	IAQDFKTDLR	FALSE	under,ok,ok,ok,ok,under,ok,ok,ok,ok	under	AS	countable	50.84	4109887	50.62	5101154	51.4	135981	H31_K79-T80	H31_K79T80
6161_Lumos7_241029	P68431	sp|P68431|H31_HUMAN	IAQDFKTDLR	603.827	2	IAQDFKTDLR	I74A75Q76D77F78K79T80D81L82R83	IAQDFKTDLR	FALSE	under,ok,ok,ok,ok,under,ok,ok,ok,ok	under	AS	countable	50.84	29064564	50.62	27604508	51.4	16970790	H31_K79-T80	H31_K79T80
6161_Lumos7_241029	P68431	sp|P68431|H31_HUMAN	IAQDFK[+14.01565]TDLR	610.835	2	IAQDFKme1TDLR	I74A75Q76D77F78K79me1T80D81L82R83	IAQDFKTDLR	FALSE	under,ok,ok,ok,ok,ok,ok,ok,ok,ok	under	AS	countable	51.89	8625377	51.8	8250263	52.47	3674876	H31_K79-T80	H31_K79me1T80
6161_Lumos7_241029	P68431	sp|P68431|H31_HUMAN	IMPKDIQLAR	592.845	2	IMPKDIQLAR	I119M120P121K122D123I124Q125L126A127R128	IMPKDIQLAR	FALSE	under,ok,ok,under,ok,ok,ok,ok,ok,ok	under	WS	unassignable	62.77	2116157	62.63	132576832	63.09	19960812	H31_K122	H31_K122
6161_Lumos7_241029	P68431	sp|P68431|H31_HUMAN	KLPFQR	394.743	2	KLPFQR	K64L65P66F67Q68R69	KLPFQR	FALSE	under,ok,ok,ok,ok,ok	under	RS	countable	41.22	16874048512	40.95	25701453824	42.06	6026149888	H31_K64	H31_K64
6161_Lumos7_241029	P68431	sp|P68431|H31_HUMAN	KQLATKAAR	493.809	2	KQLATKAAR	K18Q19L20A21T22K23A24A25R26	KQLATKAAR	FALSE	under,ok,ok,ok,ok,under,ok,ok,ok	under	RS	countable	13.4	2593337088	13.61	3767539712	13.52	1311689600	H31_K18-K23	H31_K18T22K23
6161_Lumos7_241029	P68431	sp|P68431|H31_HUMAN	KQLATK[+42.010565]AAR	514.814	2	KQLATKacAAR	K18Q19L20A21T22K23acA24A25R26	KQLATKAAR	FALSE	under,ok,ok,ok,ok,ok,ok,ok,ok	under	RS	countable	21.33	3721304832	21.4	5139821568	21.67	1022182080	H31_K18-K23	H31_K18T22K23ac
6161_Lumos7_241029	P68431	sp|P68431|H31_HUMAN	KSAPATGGVKKPHR	359.214	4	KSAPATGGVKKPHR	K27S28A29P30A31T32G33G34V35K36K37P38H39R40	KSAPATGGVKKPHR	FALSE	under,ok,ok,ok,ok,ok,ok,ok,ok,under,under,ok,ok,ok	under	RS	countable	14.61	1748553216	14.75	2441360128	14.78	820410816	H31_K27-K37	H31_K27S28T32K36K37
6161_Lumos7_241029	P68431	sp|P68431|H31_HUMAN	KSAPATGGVKKPHR	717.42	2	KSAPATGGVKKPHR	K27S28A29P30A31T32G33G34V35K36K37P38H39R40	KSAPATGGVKKPHR	FALSE	under,ok,ok,ok,ok,ok,ok,ok,ok,under,under,ok,ok,ok	under	RS	countable	14.61	167646832	14.75	264169856	14.78	27797984	H31_K27-K37	H31_K27S28T32K36K37
6161_Lumos7_241029	P68431	sp|P68431|H31_HUMAN	KSAPATGGVK[+14.01565]KPHR	362.718	4	KSAPATGGVKme1KPHR	K27S28A29P30A31T32G33G34V35K36me1K37P38H39R40	KSAPATGGVKKPHR	FALSE	under,ok,ok,ok,ok,ok,ok,ok,ok,ok,under,ok,ok,ok	under	RS	countable	14.78	618397248	14.94	718288768	14.93	383177728	H31_K27-K37	H31_K27S28T32K36me1K37
6161_Lumos7_241029	P68431	sp|P68431|H31_HUMAN	KSAPATGGVK[+14.01565]KPHR	483.288	3	KSAPATGGVKme1KPHR	K27S28A29P30A31T32G33G34V35K36me1K37P38H39R40	KSAPATGGVKKPHR	FALSE	under,ok,ok,ok,ok,ok,ok,ok,ok,ok,under,ok,ok,ok	under	RS	countable	14.78	297173184	14.94	317068224	14.93	73757424	H31_K27-K37	H31_K27S28T32K36me1K37
6161_Lumos7_241029	P68431	sp|P68431|H31_HUMAN	KSAPATGGVK[+14.01565]KPHR	724.428	2	KSAPATGGVKme1KPHR	K27S28A29P30A31T32G33G34V35K36me1K37P38H39R40	KSAPATGGVKKPHR	FALSE	under,ok,ok,ok,ok,ok,ok,ok,ok,ok,under,ok,ok,ok	under	RS	countable	14.78	66123012	14.94	74334232	14.93	17723106	H31_K27-K37	H31_K27S28T32K36me1K37
6161_Lumos7_241029	P68431	sp|P68431|H31_HUMAN	KSAPATGGVK[+28.0313]KPHR	366.222	4	KSAPATGGVKme2KPHR	K27S28A29P30A31T32G33G34V35K36me2K37P38H39R40	KSAPATGGVKKPHR	FALSE	under,ok,ok,ok,ok,ok,ok,ok,ok,ok,under,ok,ok,ok	under	RS	countable	14.82	1283732736	15.01	1659564288	15.04	743580864	H31_K27-K37	H31_K27S28T32K36me2K37
6161_Lumos7_241029	P68431	sp|P68431|H31_HUMAN	KSAPATGGVK[+28.0313]KPHR	487.96	3	KSAPATGGVKme2KPHR	K27S28A29P30A31T32G33G34V35K36me2K37P38H39R40	KSAPATGGVKKPHR	FALSE	under,ok,ok,ok,ok,ok,ok,ok,ok,ok,under,ok,ok,ok	under	RS	countable	14.82	526458656	15.01	700558848	15.04	151196544	H31_K27-K37	H31_K27S28T32K36me2K37
6161_Lumos7_241029	P68431	sp|P68431|H31_HUMAN	KSAPATGGVK[+28.0313]KPHR	731.436	2	KSAPATGGVKme2KPHR	K27S28A29P30A31T32G33G34V35K36me2K37P38H39R40	KSAPATGGVKKPHR	FALSE	under,ok,ok,ok,ok,ok,ok,ok,ok,ok,under,ok,ok,ok	under	RS	countable	14.82	99485088	15.01	113116440	15.04	40435792	H31_K27-K37	H31_K27S28T32K36me2K37
6161_Lumos7_241029	P68431	sp|P68431|H31_HUMAN	KSTELLIR	480.298	2	KSTELLIR	K56S57T58E59L60L61I62R63	KSTELLIR	FALSE	under,ok,ok,ok,ok,ok,ok,ok	under	WS	unassignable	40.36	4827623	40.29	7496604	40.73	1320977	H31_K56-T58	H31_K56S57T58
6161_Lumos7_241029	P68431	sp|P68431|H31_HUMAN	KSTGGKAPR	451.264	2	KSTGGKAPR	K9S10T11G12G13K14A15P16R17	KSTGGKAPR	FALSE	under,ok,ok,ok,ok,under,ok,ok,ok	under	RS	countable	11.67	762512192	11.68	119245728	11.67	14994594	H31_K9-K14	H31_K9S10T11K14
6161_Lumos7_241029	P68431	sp|P68431|H31_HUMAN	KSTGGK[+42.010565]APR	472.27	2	KSTGGKacAPR	K9S10T11G12G13K14acA15P16R17	KSTGGKAPR	FALSE	under,ok,ok,ok,ok,ok,ok,ok,ok	under	RS	countable	14.05	1952085888	14.2	2181755904	14.21	720022144	H31_K9-K14	H31_K9S10T11K14ac
6161_Lumos7_241029	P68431	sp|P68431|H31_HUMAN	K[+14.01565]QLATKAAR	500.817	2	Kme1QLATKAAR	K18me1Q19L20A21T22K23A24A25R26	KQLATKAAR	FALSE	under,ok,ok,ok,ok,under,ok,ok,ok	under	RS	countable	13.75	8525418	14.03	7328139	13.91	2573893	H31_K18-K23	H31_K18me1T22K23
6161_Lumos7_241029	P68431	sp|P68431|H31_HUMAN	K[+14.01565]SAPATGGVKKPHR	362.718	4	Kme1SAPATGGVKKPHR	K27me1S28A29P30A31T32G33G34V35K36K37P38H39R40	KSAPATGGVKKPHR	FALSE	under,ok,ok,ok,ok,ok,ok,ok,ok,under,under,ok,ok,ok	under	RS	countable	15.05	2324137984	15.23	2897234176	15.24	1147534208	H31_K27-K37	H31_K27me1S28T32K36K37
6161_Lumos7_241029	P68431	sp|P68431|H31_HUMAN	K[+14.01565]SAPATGGVKKPHR	483.288	3	Kme1SAPATGGVKKPHR	K27me1S28A29P30A31T32G33G34V35K36K37P38H39R40	KSAPATGGVKKPHR	FALSE	under,ok,ok,ok,ok,ok,ok,ok,ok,under,under,ok,ok,ok	under	RS	countable	15.05	779890112	15.23	1186376192	15.24	171850016	H31_K27-K37	H31_K27me1S28T32K36K37
6161_Lumos7_241029	P68431	sp|P68431|H31_HUMAN	K[+14.01565]SAPATGGVKKPHR	724.428	2	Kme1SAPATGGVKKPHR	K27me1S28A29P30A31T32G33G34V35K36K37P38H39R40	KSAPATGGVKKPHR	FALSE	under,ok,ok,ok,ok,ok,ok,ok,ok,under,under,ok,ok,ok	under	RS	countable	15.05	139621024	15.23	268240768	15.24	34733484	H31_K27-K37	H31_K27me1S28T32K36K37
6161_Lumos7_241029	P68431	sp|P68431|H31_HUMAN	K[+14.01565]SAPATGGVK[+28.0313]KPHR	738.444	2	Kme1SAPATGGVKme2KPHR	K27me1S28A29P30A31T32G33G34V35K36me2K37P38H39R40	KSAPATGGVKKPHR	FALSE	under,ok,ok,ok,ok,ok,ok,ok,ok,ok,under,ok,ok,ok	under	RS	countable	15.55	294994560	15.62	597043008	15.66	65991332	H31_K27-K37	H31_K27me1S28T32K36me2K37
6161_Lumos7_241029	P68431	sp|P68431|H31_HUMAN	K[+14.01565]STGGKAPR	458.272	2	Kme1STGGKAPR	K9me1S10T11G12G13K14A15P16R17	KSTGGKAPR	FALSE	under,ok,ok,ok,ok,under,ok,ok,ok	under	RS	countable	11.71	354138592	11.75	101906160	11.62	35649112	H31_K9-K14	H31_K9me1S10T11K14
6161_Lumos7_241029	P68431	sp|P68431|H31_HUMAN	K[+14.01565]STGGK[+42.010565]APR	479.277	2	Kme1STGGKacAPR	K9me1S10T11G12G13K14acA15P16R17	KSTGGKAPR	FALSE	under,ok,ok,ok,ok,ok,ok,ok,ok	under	RS	countable	14.27	490320800	14.46	975771648	14.47	222050304	H31_K9-K14	H31_K9me1S10T11K14ac
6161_Lumos7_241029	P68431	sp|P68431|H31_HUMAN	K[+28.0313]SAPATGGVK	472.282	2	Kme2SAPATGGVK	K27me2S28A29P30A31T32G33G34V35K36	KSAPATGGVK	FALSE	under,ok,ok,ok,ok,ok,ok,ok,ok,under	under	WS	unassignable	15.38	6590802	15.62	9186369	15.53	1371427	H31_K27-K36	H31_K27me2S28T32K36
6161_Lumos7_241029	P68431	sp|P68431|H31_HUMAN	K[+28.0313]SAPATGGVKKPHR	366.222	4	Kme2SAPATGGVKKPHR	K27me2S28A29P30A31T32G33G34V35K36K37P38H39R40	KSAPATGGVKKPHR	FALSE	under,ok,ok,ok,ok,ok,ok,ok,ok,under,under,ok,ok,ok	under	RS	countable	15.21	10024091648	15.36	13230364672	15.4	5034899456	H31_K27-K37	H31_K27me2S28T32K36K37
6161_Lumos7_241029	P68431	sp|P68431|H31_HUMAN	K[+28.0313]SAPATGGVKKPHR	487.96	3	Kme2SAPATGGVKKPHR	K27me2S28A29P30A31T32G33G34V35K36K37P38H39R40	KSAPATGGVKKPHR	FALSE	under,ok,ok,ok,ok,ok,ok,ok,ok,under,under,ok,ok,ok	under	RS	countable	15.21	3435092480	15.36	5165009920	15.4	767602816	H31_K27-K37	H31_K27me2S28T32K36K37
6161_Lumos7_241029	P68431	sp|P68431|H31_HUMAN	K[+28.0313]SAPATGGVKKPHR	731.436	2	Kme2SAPATGGVKKPHR	K27me2S28A29P30A31T32G33G34V35K36K37P38H39R40	KSAPATGGVKKPHR	FALSE	under,ok,ok,ok,ok,ok,ok,ok,ok,under,under,ok,ok,ok	under	RS	countable	15.21	671896576	15.36	1221977856	15.4	201509728	H31_K27-K37	H31_K27me2S28T32K36K37
6161_Lumos7_241029	P68431	sp|P68431|H31_HUMAN	K[+28.0313]SAPATGGVK[+14.01565]KPHR	369.726	4	Kme2SAPATGGVKme1KPHR	K27me2S28A29P30A31T32G33G34V35K36me1K37P38H39R40	KSAPATGGVKKPHR	FALSE	under,ok,ok,ok,ok,ok,ok,ok,ok,ok,under,ok,ok,ok	under	RS	countable	15.54	5331920896	15.65	6789584896	15.66	2767344896	H31_K27-K37	H31_K27me2S28T32K36me1K37
6161_Lumos7_241029	P68431	sp|P68431|H31_HUMAN	K[+28.0313]SAPATGGVK[+14.01565]KPHR	492.632	3	Kme2SAPATGGVKme1KPHR	K27me2S28A29P30A31T32G33G34V35K36me1K37P38H39R40	KSAPATGGVKKPHR	FALSE	under,ok,ok,ok,ok,ok,ok,ok,ok,ok,under,ok,ok,ok	under	RS	countable	15.54	1899851904	15.65	2779991808	15.66	440777472	H31_K27-K37	H31_K27me2S28T32K36me1K37
6161_Lumos7_241029	P68431	sp|P68431|H31_HUMAN	K[+28.0313]SAPATGGVK[+28.0313]KPHR	497.304	3	Kme2SAPATGGVKme2KPHR	K27me2S28A29P30A31T32G33G34V35K36me2K37P38H39R40	KSAPATGGVKKPHR	FALSE	under,ok,ok,ok,ok,ok,ok,ok,ok,ok,under,ok,ok,ok	under	RS	countable	15.68	1614344704	15.8	2361463296	15.79	392237632	H31_K27-K37	H31_K27me2S28T32K36me2K37
6161_Lumos7_241029	P68431	sp|P68431|H31_HUMAN	K[+28.0313]SAPATGGVK[+28.0313]KPHR	745.452	2	Kme2SAPATGGVKme2KPHR	K27me2S28A29P30A31T32G33G34V35K36me2K37P38H39R40	KSAPATGGVKKPHR	FALSE	under,ok,ok,ok,ok,ok,ok,ok,ok,ok,under,ok,ok,ok	under	RS	countable	15.68	247156800	15.8	378994368	15.79	93108176	H31_K27-K37	H31_K27me2S28T32K36me2K37
6161_Lumos7_241029	P68431	sp|P68431|H31_HUMAN	K[+28.0313]STGGK[+42.010565]APR	486.285	2	Kme2STGGKacAPR	K9me2S10T11G12G13K14acA15P16R17	KSTGGKAPR	FALSE	under,ok,ok,ok,ok,ok,ok,ok,ok	under	RS	countable	14.36	1354955648	14.58	1709250048	14.61	640974080	H31_K9-K14	H31_K9me2S10T11K14ac
6161_Lumos7_241029	P68431	sp|P68431|H31_HUMAN	K[+42.010565]QLATKAAR	514.814	2	KacQLATKAAR	K18acQ19L20A21T22K23A24A25R26	KQLATKAAR	FALSE	under,ok,ok,ok,ok,under,ok,ok,ok	under	RS	countable	21.89	291573088	22.07	479742240	22.24	84474232	H31_K18-K23	H31_K18acT22K23
6161_Lumos7_241029	P68431	sp|P68431|H31_HUMAN	K[+42.010565]QLATK[+42.010565]AAR	535.819	2	KacQLATKacAAR	K18acQ19L20A21T22K23acA24A25R26	KQLATKAAR	FALSE	under,ok,ok,ok,ok,ok,ok,ok,ok	under	RS	countable	34.35	841589184	34.43	1148446080	34.58	300269824	H31_K18-K23	H31_K18acT22K23ac
6161_Lumos7_241029	P68431	sp|P68431|H31_HUMAN	K[+42.010565]SAPATGGVKKPHR	369.716	4	KacSAPATGGVKKPHR	K27acS28A29P30A31T32G33G34V35K36K37P38H39R40	KSAPATGGVKKPHR	FALSE	under,ok,ok,ok,ok,ok,ok,ok,ok,under,under,ok,ok,ok	under	RS	countable	20.99	88908544	21.04	148462960	21.37	31348378	H31_K27-K37	H31_K27acS28T32K36K37
6161_Lumos7_241029	P68431	sp|P68431|H31_HUMAN	K[+42.010565]SAPATGGVKKPHR	492.62	3	KacSAPATGGVKKPHR	K27acS28A29P30A31T32G33G34V35K36K37P38H39R40	KSAPATGGVKKPHR	FALSE	under,ok,ok,ok,ok,ok,ok,ok,ok,under,under,ok,ok,ok	under	RS	countable	20.99	20060528	21.04	36969052	21.37	4208325	H31_K27-K37	H31_K27acS28T32K36K37
6161_Lumos7_241029	P68431	sp|P68431|H31_HUMAN	K[+42.010565]SAPATGGVK[+14.01565]KPHR	373.22	4	KacSAPATGGVKme1KPHR	K27acS28A29P30A31T32G33G34V35K36me1K37P38H39R40	KSAPATGGVKKPHR	FALSE	under,ok,ok,ok,ok,ok,ok,ok,ok,ok,under,ok,ok,ok	under	RS	countable	21.21	49902876	21.23	79604456	21.67	21995442	H31_K27-K37	H31_K27acS28T32K36me1K37
6161_Lumos7_241029	P68431	sp|P68431|H31_HUMAN	K[+42.010565]SAPATGGVK[+14.01565]KPHR	497.291	3	KacSAPATGGVKme1KPHR	K27acS28A29P30A31T32G33G34V35K36me1K37P38H39R40	KSAPATGGVKKPHR	FALSE	under,ok,ok,ok,ok,ok,ok,ok,ok,ok,under,ok,ok,ok	under	RS	countable	21.21	11406662	21.23	19319650	21.67	2659332	H31_K27-K37	H31_K27acS28T32K36me1K37
6161_Lumos7_241029	P68431	sp|P68431|H31_HUMAN	K[+42.010565]SAPATGGVK[+28.0313]KPHR	376.724	4	KacSAPATGGVKme2KPHR	K27acS28A29P30A31T32G33G34V35K36me2K37P38H39R40	KSAPATGGVKKPHR	FALSE	under,ok,ok,ok,ok,ok,ok,ok,ok,ok,under,ok,ok,ok	under	RS	countable	21.3	161507168	21.32	173487984	21.76	54859088	H31_K27-K37	H31_K27acS28T32K36me2K37
6161_Lumos7_241029	P68431	sp|P68431|H31_HUMAN	K[+42.010565]SAPATGGVK[+28.0313]KPHR	501.963	3	KacSAPATGGVKme2KPHR	K27acS28A29P30A31T32G33G34V35K36me2K37P38H39R40	KSAPATGGVKKPHR	FALSE	under,ok,ok,ok,ok,ok,ok,ok,ok,ok,under,ok,ok,ok	under	RS	countable	21.3	39220056	21.32	55719096	21.76	16809578	H31_K27-K37	H31_K27acS28T32K36me2K37
6161_Lumos7_241029	P68431	sp|P68431|H31_HUMAN	K[+42.010565]STGGKAPR	472.27	2	KacSTGGKAPR	K9acS10T11G12G13K14A15P16R17	KSTGGKAPR	FALSE	under,ok,ok,ok,ok,under,ok,ok,ok	under	RS	countable	11.84	3184470	11.92	6087727	11.79	1892831	H31_K9-K14	H31_K9acS10T11K14
6161_Lumos7_241029	P68431	sp|P68431|H31_HUMAN	K[+42.010565]STGGK[+42.010565]APR	493.275	2	KacSTGGKacAPR	K9acS10T11G12G13K14acA15P16R17	KSTGGKAPR	FALSE	under,ok,ok,ok,ok,ok,ok,ok,ok	under	RS	countable	21.16	483423520	21.25	698675840	21.38	194606208	H31_K9-K14	H31_K9acS10T11K14ac
6161_Lumos7_241029	P68431	sp|P68431|H31_HUMAN	K[+42.04695]SAPATGGVKKPHR	369.726	4	Kme3SAPATGGVKKPHR	K27me3S28A29P30A31T32G33G34V35K36K37P38H39R40	KSAPATGGVKKPHR	FALSE	under,ok,ok,ok,ok,ok,ok,ok,ok,under,under,ok,ok,ok	under	RS	countable	14.95	5641417216	15.11	6570995712	15.18	2660852736	H31_K27-K37	H31_K27me3S28T32K36K37
6161_Lumos7_241029	P68431	sp|P68431|H31_HUMAN	K[+42.04695]SAPATGGVKKPHR	492.632	3	Kme3SAPATGGVKKPHR	K27me3S28A29P30A31T32G33G34V35K36K37P38H39R40	KSAPATGGVKKPHR	FALSE	under,ok,ok,ok,ok,ok,ok,ok,ok,under,under,ok,ok,ok	under	RS	countable	14.95	1690779136	15.11	2323725312	15.18	334592832	H31_K27-K37	H31_K27me3S28T32K36K37
6161_Lumos7_241029	P68431	sp|P68431|H31_HUMAN	K[+42.04695]SAPATGGVKKPHR	738.444	2	Kme3SAPATGGVKKPHR	K27me3S28A29P30A31T32G33G34V35K36K37P38H39R40	KSAPATGGVKKPHR	FALSE	under,ok,ok,ok,ok,ok,ok,ok,ok,under,under,ok,ok,ok	under	RS	countable	14.95	373813824	15.11	553280384	15.18	178498016	H31_K27-K37	H31_K27me3S28T32K36K37
6161_Lumos7_241029	P68431	sp|P68431|H31_HUMAN	K[+42.04695]SAPATGGVKK[+42.04695]PHR	380.237	4	Kme3SAPATGGVKKme3PHR	K27me3S28A29P30A31T32G33G34V35K36K37me3P38H39R40	KSAPATGGVKKPHR	FALSE	under,ok,ok,ok,ok,ok,ok,ok,ok,under,ok,ok,ok,ok	under	RS	countable	19.53	4101255	19.72	9222720	19.72	0	H31_K27-K37	H31_K27me3S28T32K36K37me3
6161_Lumos7_241029	P68431	sp|P68431|H31_HUMAN	K[+42.04695]SAPATGGVK[+14.01565]KPHR	497.304	3	Kme3SAPATGGVKme1KPHR	K27me3S28A29P30A31T32G33G34V35K36me1K37P38H39R40	KSAPATGGVKKPHR	FALSE	under,ok,ok,ok,ok,ok,ok,ok,ok,ok,under,ok,ok,ok	under	RS	countable	15.17	870827520	15.32	1449023616	15.36	134517888	H31_K27-K37	H31_K27me3S28T32K36me1K37
6161_Lumos7_241029	P68431	sp|P68431|H31_HUMAN	K[+42.04695]SAPATGGVK[+14.01565]KPHR	745.452	2	Kme3SAPATGGVKme1KPHR	K27me3S28A29P30A31T32G33G34V35K36me1K37P38H39R40	KSAPATGGVKKPHR	FALSE	under,ok,ok,ok,ok,ok,ok,ok,ok,ok,under,ok,ok,ok	under	RS	countable	15.17	144282848	15.32	314893344	15.36	30334890	H31_K27-K37	H31_K27me3S28T32K36me1K37
6161_Lumos7_241029	P68431	sp|P68431|H31_HUMAN	K[+42.04695]SAPATGGVK[+28.0313]KPHR	376.733	4	Kme3SAPATGGVKme2KPHR	K27me3S28A29P30A31T32G33G34V35K36me2K37P38H39R40	KSAPATGGVKKPHR	FALSE	under,ok,ok,ok,ok,ok,ok,ok,ok,ok,under,ok,ok,ok	under	RS	countable	15.27	610498624	15.44	742782016	15.45	255971808	H31_K27-K37	H31_K27me3S28T32K36me2K37
6161_Lumos7_241029	P68431	sp|P68431|H31_HUMAN	K[+42.04695]SAPATGGVK[+28.0313]KPHR	501.975	3	Kme3SAPATGGVKme2KPHR	K27me3S28A29P30A31T32G33G34V35K36me2K37P38H39R40	KSAPATGGVKKPHR	FALSE	under,ok,ok,ok,ok,ok,ok,ok,ok,ok,under,ok,ok,ok	under	RS	countable	15.27	196000800	15.44	263386848	15.45	39978612	H31_K27-K37	H31_K27me3S28T32K36me2K37
6161_Lumos7_241029	P68431	sp|P68431|H31_HUMAN	K[+42.04695]SAPATGGVK[+28.0313]KPHR	752.46	2	Kme3SAPATGGVKme2KPHR	K27me3S28A29P30A31T32G33G34V35K36me2K37P38H39R40	KSAPATGGVKKPHR	FALSE	under,ok,ok,ok,ok,ok,ok,ok,ok,ok,under,ok,ok,ok	under	RS	countable	15.27	29856680	15.44	54790908	15.45	10509644	H31_K27-K37	H31_K27me3S28T32K36me2K37
6161_Lumos7_241029	P68431	sp|P68431|H31_HUMAN	K[+42.04695]STGGKAPR	472.288	2	Kme3STGGKAPR	K9me3S10T11G12G13K14A15P16R17	KSTGGKAPR	FALSE	under,ok,ok,ok,ok,under,ok,ok,ok	under	RS	countable	11.71	358387872	11.75	327427776	11.71	27624798	H31_K9-K14	H31_K9me3S10T11K14
6161_Lumos7_241029	P68431	sp|P68431|H31_HUMAN	K[+42.04695]STGGK[+42.010565]APR	493.293	2	Kme3STGGKacAPR	K9me3S10T11G12G13K14acA15P16R17	KSTGGKAPR	FALSE	under,ok,ok,ok,ok,ok,ok,ok,ok	under	RS	countable	14.27	423227008	14.46	747976768	14.47	213250976	H31_K9-K14	H31_K9me3S10T11K14ac
6161_Lumos7_241029	P68431	sp|P68431|H31_HUMAN	LATKAAR	365.732	2	LATKAAR	L20A21T22K23A24A25R26	LATKAAR	FALSE	under,ok,ok,under,ok,ok,ok	under	WS	unassignable	13.4	19431536	13.61	23671910	13.52	10016434	H31_T22-K23	H31_T22K23
6161_Lumos7_241029	P68431	sp|P68431|H31_HUMAN	MPKDIQLAR	536.303	2	MPKDIQLAR	M120P121K122D123I124Q125L126A127R128	MPKDIQLAR	FALSE	under,ok,under,ok,ok,ok,ok,ok,ok	under	WS	unassignable	62.8	1724205	62.67	47988740	63.1	7877364	H31_K122	H31_K122
6161_Lumos7_241029	P68431	sp|P68431|H31_HUMAN	PATGGVKKPHR	383.228	3	PATGGVKKPHR	P30A31T32G33G34V35K36K37P38H39R40	PATGGVKKPHR	FALSE	under,ok,ok,ok,ok,ok,under,under,ok,ok,ok	under	WS	unassignable	14.95	167089984	15.13	214239392	15.2	42576520	H31_T32-K37	H31_T32K36K37
6161_Lumos7_241029	P68431	sp|P68431|H31_HUMAN	PATGGVKKPHR	574.338	2	PATGGVKKPHR	P30A31T32G33G34V35K36K37P38H39R40	PATGGVKKPHR	FALSE	under,ok,ok,ok,ok,ok,under,under,ok,ok,ok	under	WS	unassignable	14.95	8928548	15.13	14398932	15.2	3739984	H31_T32-K37	H31_T32K36K37
6161_Lumos7_241029	P68431	sp|P68431|H31_HUMAN	PATGGVK[+14.01565]KPHR	387.9	3	PATGGVKme1KPHR	P30A31T32G33G34V35K36me1K37P38H39R40	PATGGVKKPHR	FALSE	under,ok,ok,ok,ok,ok,ok,under,ok,ok,ok	under	WS	unassignable	15.17	46775644	15.32	55845200	15.41	12115822	H31_T32-K37	H31_T32K36me1K37
6161_Lumos7_241029	P68431	sp|P68431|H31_HUMAN	PATGGVK[+28.0313]KPHR	392.572	3	PATGGVKme2KPHR	P30A31T32G33G34V35K36me2K37P38H39R40	PATGGVKKPHR	FALSE	under,ok,ok,ok,ok,ok,ok,under,ok,ok,ok	under	WS	unassignable	15.23	46726200	15.58	61727512	15.57	17838450	H31_T32-K37	H31_T32K36me2K37
6161_Lumos7_241029	P68431	sp|P68431|H31_HUMAN	PGTVALR	357.219	2	PGTVALR	P43G44T45V46A47L48R49	PGTVALR	FALSE	under,ok,ok,ok,ok,ok,ok	under	RS	countable	29.79	49455697920	29.77	62218440704	30.31	14607409152	H31_T45	H31_T45
6161_Lumos7_241029	P68431	sp|P68431|H31_HUMAN	PKDIQLAR	470.782	2	PKDIQLAR	P121K122D123I124Q125L126A127R128	PKDIQLAR	FALSE	under,under,ok,ok,ok,ok,ok,ok	under	WS	unassignable	54.17	92446168	54.05	63348640	54.99	27885302	H31_K122	H31_K122
6161_Lumos7_241029	P68431	sp|P68431|H31_HUMAN	QDFKTDLR	511.767	2	QDFKTDLR	Q76D77F78K79T80D81L82R83	QDFKTDLR	FALSE	under,ok,ok,under,ok,ok,ok,ok	under	AS	countable	50.94	181638592	50.7	230280064	51.46	89244528	H31_K79-T80	H31_K79T80
6161_Lumos7_241029	P68431	sp|P68431|H31_HUMAN	QDFK[+14.01565]TDLR	518.775	2	QDFKme1TDLR	Q76D77F78K79me1T80D81L82R83	QDFKTDLR	FALSE	under,ok,ok,ok,ok,ok,ok,ok	under	AS	countable	51.89	21646048	51.8	21339156	52.47	7354626	H31_K79-T80	H31_K79me1T80
6161_Lumos7_241029	P68431	sp|P68431|H31_HUMAN	QKSTELLIR	544.327	2	QKSTELLIR	Q55K56S57T58E59L60L61I62R63	QKSTELLIR	FALSE	under,under,ok,ok,ok,ok,ok,ok,ok	under	WS	unassignable	45.5	177477856	45.01	198044112	45.82	86932760	H31_K56-T58	H31_K56S57T58
6161_Lumos7_241029	P68431	sp|P68431|H31_HUMAN	QLATKAAR	429.761	2	QLATKAAR	Q19L20A21T22K23A24A25R26	QLATKAAR	FALSE	under,ok,ok,ok,under,ok,ok,ok	under	WS	unassignable	13.4	31263760	13.61	41909124	13.52	23913376	H31_T22-K23	H31_T22K23
6161_Lumos7_241029	P68431	sp|P68431|H31_HUMAN	QLATK[+42.010565]AAR	450.767	2	QLATKacAAR	Q19L20A21T22K23acA24A25R26	QLATKAAR	FALSE	under,ok,ok,ok,ok,ok,ok,ok	under	WS	unassignable	21.33	9347738	21.43	11815185	21.71	3006981	H31_T22-K23	H31_T22K23ac
6161_Lumos7_241029	P68431	sp|P68431|H31_HUMAN	REIAQDFKTDLR	497.935	3	REIAQDFKTDLR	R72E73I74A75Q76D77F78K79T80D81L82R83	REIAQDFKTDLR	FALSE	under,ok,ok,ok,ok,ok,ok,under,ok,ok,ok,ok	under	WS	unassignable	46.29	7379610	46.01	4882101	46.87	2164500	H31_K79-T80	H31_K79T80
6161_Lumos7_241029	P68431	sp|P68431|H31_HUMAN	RYQKSTELLIR	469.609	3	RYQKSTELLIR	R53Y54Q55K56S57T58E59L60L61I62R63	RYQKSTELLIR	FALSE	under,ok,ok,under,ok,ok,ok,ok,ok,ok,ok	under	WS	unassignable	40.53	8855185	40.38	12315112	41.23	3054201	H31_Y54-T58	H31_Y54K56S57T58
6161_Lumos7_241029	P68431	sp|P68431|H31_HUMAN	SAPATGGVKKPHR	653.373	2	SAPATGGVKKPHR	S28A29P30A31T32G33G34V35K36K37P38H39R40	SAPATGGVKKPHR	FALSE	under,ok,ok,ok,ok,ok,ok,ok,under,under,ok,ok,ok	under	WS	unassignable	16.44	13125861	16.39	21086176	16.53	1638157	H31_S28-K37	H31_S28T32K36K37
6161_Lumos7_241029	P68431	sp|P68431|H31_HUMAN	SAPATGGVK[+28.0313]KPHR	667.389	2	SAPATGGVKme2KPHR	S28A29P30A31T32G33G34V35K36me2K37P38H39R40	SAPATGGVKKPHR	FALSE	under,ok,ok,ok,ok,ok,ok,ok,ok,under,ok,ok,ok	under	WS	unassignable	16.66	6310002	16.9	9020484	16.89	1282498	H31_S28-K37	H31_S28T32K36me2K37
6161_Lumos7_241029	P68431	sp|P68431|H31_HUMAN	STELLIR	416.25	2	STELLIR	S57T58E59L60L61I62R63	STELLIR	FALSE	under,ok,ok,ok,ok,ok,ok	under	WS	unassignable	49.99	46162536	50.02	66206844	50.47	16746871	H31_S57-T58	H31_S57T58
6161_Lumos7_241029	P68431	sp|P68431|H31_HUMAN	STGGKAPR	387.217	2	STGGKAPR	S10T11G12G13K14A15P16R17	STGGKAPR	FALSE	under,ok,ok,ok,under,ok,ok,ok	under	WS	unassignable	11.67	17498034	12.01	13592339	11.83	3990833	H31_S10-K14	H31_S10T11K14
6161_Lumos7_241029	P68431	sp|P68431|H31_HUMAN	STGGK[+42.010565]APR	408.222	2	STGGKacAPR	S10T11G12G13K14acA15P16R17	STGGKAPR	FALSE	under,ok,ok,ok,ok,ok,ok,ok	under	WS	unassignable	16.49	46056912	16.61	65890364	16.58	17148334	H31_S10-K14	H31_S10T11K14ac
6161_Lumos7_241029	P68431	sp|P68431|H31_HUMAN	TGGK[+42.010565]APR	364.706	2	TGGKacAPR	T11G12G13K14acA15P16R17	TGGKAPR	FALSE	under,ok,ok,ok,ok,ok,ok	under	WS	unassignable	15.64	17999046	15.85	29250554	15.74	8235278	H31_T11-K14	H31_T11K14ac
6161_Lumos7_241029	P68431	sp|P68431|H31_HUMAN	TGGVKKPHR	490.293	2	TGGVKKPHR	T32G33G34V35K36K37P38H39R40	TGGVKKPHR	FALSE	under,ok,ok,ok,under,under,ok,ok,ok	under	WS	unassignable	15.17	98658272	15.4	122920752	15.37	51497260	H31_T32-K37	H31_T32K36K37
6161_Lumos7_241029	P68431	sp|P68431|H31_HUMAN	TGGVK[+28.0313]KPHR	504.309	2	TGGVKme2KPHR	T32G33G34V35K36me2K37P38H39R40	TGGVKKPHR	FALSE	under,ok,ok,ok,ok,under,ok,ok,ok	under	WS	unassignable	15.23	45731820	15.67	58912544	15.58	17318618	H31_T32-K37	H31_T32K36me2K37
6161_Lumos7_241029	P68431	sp|P68431|H31_HUMAN	TIMPKDIQLAR	643.368	2	TIMPKDIQLAR	T118I119M120P121K122D123I124Q125L126A127R128	TIMPKDIQLAR	FALSE	under,ok,ok,ok,under,ok,ok,ok,ok,ok,ok	under	WS	unassignable	62.8	2282288	62.67	110638704	63.1	17841812	H31_T118-K122	H31_T118K122
6161_Lumos7_241029	P68431	sp|P68431|H31_HUMAN	VK[+28.0313]KPHR	396.764	2	VKme2KPHR	V35K36me2K37P38H39R40	VKKPHR	FALSE	under,ok,under,ok,ok,ok	under	WS	unassignable	11.84	1768564	11.92	9600237	11.79	4494001	H31_K36-K37	H31_K36me2K37
6161_Lumos7_241029	P68431	sp|P68431|H31_HUMAN	VTIMPKDIQLAR	462.271	3	VTIMPKDIQLAR	V117T118I119M120P121K122D123I124Q125L126A127R128	VTIMPKDIQLAR	FALSE	under,ok,ok,ok,ok,under,ok,ok,ok,ok,ok,ok	under	RS	countable	62.8	118778480	62.67	5617202176	63.09	855255296	H31_T118-K122	H31_T118K122
6161_Lumos7_241029	P68431	sp|P68431|H31_HUMAN	VTIMPKDIQLAR	692.903	2	VTIMPKDIQLAR	V117T118I119M120P121K122D123I124Q125L126A127R128	VTIMPKDIQLAR	FALSE	under,ok,ok,ok,ok,under,ok,ok,ok,ok,ok,ok	under	RS	countable	62.8	17931700	62.67	1051031424	63.09	133737960	H31_T118-K122	H31_T118K122
6161_Lumos7_241029	P68431	sp|P68431|H31_HUMAN	YQKSTELLIR	417.575	3	YQKSTELLIR	Y54Q55K56S57T58E59L60L61I62R63	YQKSTELLIR	FALSE	under,ok,under,ok,ok,ok,ok,ok,ok,ok	under	RS	countable	45.49	26617243648	45.11	27424423936	45.88	12539012096	H31_Y54-T58	H31_Y54K56S57T58
6161_Lumos7_241029	P68431	sp|P68431|H31_HUMAN	YQKSTELLIR	625.859	2	YQKSTELLIR	Y54Q55K56S57T58E59L60L61I62R63	YQKSTELLIR	FALSE	under,ok,under,ok,ok,ok,ok,ok,ok,ok	under	RS	countable	45.49	22142957568	45.11	33278963712	45.88	7173858304	H31_Y54-T58	H31_Y54K56S57T58
6161_Lumos7_241029	P68431	sp|P68431|H31_HUMAN	YQK[+42.04695]STELLIR	431.591	3	YQKme3STELLIR	Y54Q55K56me3S57T58E59L60L61I62R63	YQKSTELLIR	FALSE	under,ok,ok,ok,ok,ok,ok,ok,ok,ok	under	RS	countable	62.04	75333192	62.15	108591304	63.27	608161	H31_Y54-T58	H31_Y54K56me3S57T58
6161_Lumos7_241029	P84243	sp|P84243|H33_HUMAN	GGVKKPHR	439.77	2	GGVKKPHR	G33G34V35K36K37P38H39R40	GGVKKPHR	FALSE	under,ok,ok,under,under,ok,ok,ok	under	WS	unassignable	15.23	95625368	15.4	66640340	15.36	52887416	H33_K36-K37	H33_K36K37
6161_Lumos7_241029	P84243	sp|P84243|H33_HUMAN	GVKKPHR	411.259	2	GVKKPHR	G34V35K36K37P38H39R40	GVKKPHR	FALSE	under,ok,under,under,ok,ok,ok	under	WS	unassignable	11.97	17295826	12.14	33215962	11.88	10490225	H33_K36-K37	H33_K36K37
6161_Lumos7_241029	P84243	sp|P84243|H33_HUMAN	GVK[+28.0313]KPHR	425.275	2	GVKme2KPHR	G34V35K36me2K37P38H39R40	GVKKPHR	FALSE	under,ok,ok,under,ok,ok,ok	under	WS	unassignable	12.1	16110673	12.35	28069976	12.01	7452415	H33_K36-K37	H33_K36me2K37
6161_Lumos7_241029	P84243	sp|P84243|H33_HUMAN	K[+28.0313]SAPSTGGVKKPHR	493.291	3	Kme2SAPSTGGVKKPHR	K27me2S28A29P30S31T32G33G34V35K36K37P38H39R40	KSAPSTGGVKKPHR	FALSE	under,ok,ok,ok,ok,ok,ok,ok,ok,under,under,ok,ok,ok	under	RS	countable	15.55	392637856	15.6	669783104	15.66	77355016	H33_K27-K37	H33_K27me2S28S31T32K36K37
6161_Lumos7_241029	P84243	sp|P84243|H33_HUMAN	K[+28.0313]SAPSTGGVKKPHR	739.434	2	Kme2SAPSTGGVKKPHR	K27me2S28A29P30S31T32G33G34V35K36K37P38H39R40	KSAPSTGGVKKPHR	FALSE	under,ok,ok,ok,ok,ok,ok,ok,ok,under,under,ok,ok,ok	under	RS	countable	15.55	60440612	15.6	122091792	15.66	12575671	H33_K27-K37	H33_K27me2S28S31T32K36K37
6161_Lumos7_241029	P84243	sp|P84243|H33_HUMAN	K[+28.0313]SAPSTGGVK[+14.01565]KPHR	497.963	3	Kme2SAPSTGGVKme1KPHR	K27me2S28A29P30S31T32G33G34V35K36me1K37P38H39R40	KSAPSTGGVKKPHR	FALSE	under,ok,ok,ok,ok,ok,ok,ok,ok,ok,under,ok,ok,ok	under	RS	countable	15.69	448583520	15.8	651462080	15.79	103053192	H33_K27-K37	H33_K27me2S28S31T32K36me1K37
6161_Lumos7_241029	P84243	sp|P84243|H33_HUMAN	K[+42.010565]SAPSTGGVKKPHR	373.715	4	KacSAPSTGGVKKPHR	K27acS28A29P30S31T32G33G34V35K36K37P38H39R40	KSAPSTGGVKKPHR	FALSE	under,ok,ok,ok,ok,ok,ok,ok,ok,under,under,ok,ok,ok	under	RS	countable	21.33	23453400	21.21	33958628	21.8	7578977	H33_K27-K37	H33_K27acS28S31T32K36K37
6161_Lumos7_241029	P84243	sp|P84243|H33_HUMAN	K[+42.010565]SAPSTGGVK[+14.01565]KPHR	377.219	4	KacSAPSTGGVKme1KPHR	K27acS28A29P30S31T32G33G34V35K36me1K37P38H39R40	KSAPSTGGVKKPHR	FALSE	under,ok,ok,ok,ok,ok,ok,ok,ok,ok,under,ok,ok,ok	under	RS	countable	21.67	11246427	21.78	16611920	22.11	3924748	H33_K27-K37	H33_K27acS28S31T32K36me1K37
6161_Lumos7_241029	P84243	sp|P84243|H33_HUMAN	TGGVKKPHR	490.293	2	TGGVKKPHR	T32G33G34V35K36K37P38H39R40	TGGVKKPHR	FALSE	under,ok,ok,ok,under,under,ok,ok,ok	under	WS	unassignable	15.17	98658272	15.4	122920752	15.37	51497260	H33_T32-K37	H33_T32K36K37
6161_Lumos7_241029	P84243	sp|P84243|H33_HUMAN	TGGVK[+28.0313]KPHR	504.309	2	TGGVKme2KPHR	T32G33G34V35K36me2K37P38H39R40	TGGVKKPHR	FALSE	under,ok,ok,ok,ok,under,ok,ok,ok	under	WS	unassignable	15.43	13431278	15.67	12904883	15.58	17296834	H33_T32-K37	H33_T32K36me2K37
6161_Lumos7_241029	P84243	sp|P84243|H33_HUMAN	VK[+28.0313]KPHR	396.764	2	VKme2KPHR	V35K36me2K37P38H39R40	VKKPHR	FALSE	under,ok,under,ok,ok,ok	under	WS	unassignable	11.84	1768564	11.92	9599166	11.79	4496137	H33_K36-K37	H33_K36me2K37

## Sheet: Fig.2B Arg-C Ultra pie chart
Sample	Protein Accession	Type	Intensity	Percentage
Arg-C_Ultra_01	H4	assignable	168704422189	98.8655
Arg-C_Ultra_01	H3.1	assignable	208526148173	99.4473
Arg-C_Ultra_02	H4	assignable	236901320975	95.6716
Arg-C_Ultra_02	H3.1	assignable	278524904071	99.4091
Arg-C_Ultra_03	H4	assignable	70521300087	96.9393
Arg-C_Ultra_03	H3.1	assignable	81331967361	99.314
Arg-C_Ultra_01	H4	unassignable	1935905617	1.13449
Arg-C_Ultra_01	H3.1	unassignable	1158942080	0.552706
Arg-C_Ultra_02	H4	unassignable	10717825928	4.32835
Arg-C_Ultra_02	H3.1	unassignable	1655681997	0.590934
Arg-C_Ultra_03	H4	unassignable	2226620879	3.06073
Arg-C_Ultra_03	H3.1	unassignable	561761927	0.685965

## Sheet: Fig.2 Arg-C Ultra-TMA PeptGroup
Checked	Confidence	Sequence	Modifications	Peptide length	Number of lysines		Number of peptide groups	Peptides which have both length and number of K below Q2 (according to Arg-C Ultra-TMA samples)	Peptides which have both length and number of K above Q3 (according to Arg-C Ultra-TMA samples)
TRUE	High	AAAKKK	1xTrimethylacetyl [K]; 1xTrimethylacetyl [N-Term]; 1xAcetyl [K]; 1xMethyl [K]; 1xDimethyl [K6]; 1xTrimethyl [K]	6	3
TRUE	High	LLLPGELAKHAVSEGTKAVTKYTSSK	Trimethylacetyl [K]; 1xTrimethylacetyl [N-Term]; 1xAcetyl [K]; 1xTrimethyl [K]	26	4
TRUE	High	LLLPGELAKHAVSEGTKAVTKYTSSK	4xTrimethylacetyl [K9; K17; K21; K26]; 1xTrimethylacetyl [N-Term]	26	4		745	177	109
TRUE	High	LLPGELAKHAVSEGTKAVTKYTSAK	2xTrimethylacetyl [K8; K25]; 1xTrimethylacetyl [N-Term]	25	4
TRUE	High	LLPGELAKHAVSEGTKAVTKYTSSK		25	4		Peptides which have both length and number of K below Q1 (according to Arg-C Ultra-TMA samples)	Peptides which have both length and number between Q1 and Q2 (according to Arg-C Ultra-TMA samples)	Peptides which have both length and number of K between Q2 and Q3 (according to Arg-C Ultra-TMA samples)	Peptides which have both length and number of K above Q2 (according to Arg-C Ultra-TMA samples)
TRUE	High	LLPGELAKHAVSEGTKAVTKYTSSK	Trimethylacetyl [K]; 1xTrimethylacetyl [N-Term]	25	4
TRUE	High	LLPGELAKHAVSEGTKAVTKYTSSK	Trimethylacetyl [K]; 1xTrimethylacetyl [N-Term]; 1xAcetyl [K]; 1xTrimethyl [K]	25	4
TRUE	High	LIYEETR		7	0		30	147	159	268
TRUE	High	IMPKDIQLAR		10	1
TRUE	High	LQFPVGR		7	0
TRUE	High	LQFPVGR	1xTrimethylacetyl [N-Term]	7	0		Note:
TRUE	High	IQGITKPAIR		10	1		Number of peptide forms presented in bar charts of Fig. 2A were selected based on ditribution of peptide lengths (#aa) and number of lysines per peptide (#) using
TRUE	High	IQGITKPAIR	1xTrimethylacetyl [N-Term]; 1xTrimethylacetyl [K6]	10	1		quartile values obtained for Arg-C Ultra-TMA samples (see the box-plots below).
TRUE	High	IQGITKPAIR	1xTrimethylacetyl [K6]; 1xTrimethylacetyl [N-Term]	10	1		- Below Q2: peptide forms with length below 11 aa and number of lysines below 2 are presented.
TRUE	High	LQLAIR		6	0		- Above Q3: peptide forms with length above 14 aa and number of lysines above 3 are presented.
TRUE	High	LQLAVR	1xMethyl [R6]	6	0
TRUE	High	ISGLIYEETR		10	0
TRUE	High	ISGLIYEETR	1xTrimethylacetyl [N-Term]; 1xTrimethylacetyl [Y6]	10	0
TRUE	High	ISGLIYEETR	1xMethyl [R10]; 1xTrimethylacetyl [N-Term]	10	0
TRUE	High	ISGLIYEETR	1xTrimethylacetyl [S2]; 1xTrimethylacetyl [N-Term]	10	0
TRUE	High	LLLPGELAKHAVSEGTKAVTKYTSSK	2xMethyl [K]; 2xTrimethylacetyl [K/Y/T/S]; 1xTrimethylacetyl [N-Term]; 1xDimethyl [K9]	26	4
TRUE	High	ITKPAIR	1xTrimethylacetyl [K3]; 1xTrimethylacetyl [N-Term]	7	1
TRUE	High	LLLPGELAKHAVSEGTKAVTKYTSSK	1xAcetyl [K9]; 1xTrimethyl [K17]; Trimethylacetyl [S]; 1xTrimethylacetyl [N-Term]; 1xMethyl [K]; 1xDimethyl [K9]	26	4
TRUE	High	LLLPGELAKHAVSEGTKAVTKYTSSK	1xTrimethylacetyl [N-Term]; 1xTrimethylacetyl [K/Y/T/S]; 1xAcetyl [K]; 1xTrimethyl [K]	26	4
TRUE	High	IKLGIKSLVSKG	1xTrimethylacetyl [K]; 1xTrimethylacetyl [N-Term]	12	3
TRUE	High	IKLGIKSLVSKG	Trimethylacetyl [K]; 1xTrimethylacetyl [N-Term]; 1xAcetyl [K]; 1xTrimethyl [K]	12	3
TRUE	High	IKLGIKSLVSKGTLVQTKG	1xTrimethylacetyl [K]; 1xTrimethylacetyl [N-Term]	19	4
TRUE	High	IKLGIKSLVSKGTLVQTKGTG	1xTrimethylacetyl [K2]; 1xTrimethylacetyl [N-Term]	21	4
TRUE	High	LLLPGELAKH	1xTrimethylacetyl [N-Term]	10	1
TRUE	High	LLLPGELAKHA	1xTrimethylacetyl [N-Term]	11	1
TRUE	High	LLLPGELAKHAVS	1xTrimethylacetyl [N-Term]; 1xTrimethylacetyl [K9]	13	1
TRUE	High	LLLPGELAKHAVSE	1xTrimethylacetyl [N-Term]	14	1
TRUE	High	LLLPGELAKHAVSEG		15	1
TRUE	High	LLLPGELAKHAVSEG	1xTrimethylacetyl [N-Term]; 1xTrimethylacetyl [K9]	15	1
TRUE	High	LLLPGELAKHAVSEG	1xTrimethylacetyl [K9]; 1xTrimethylacetyl [N-Term]	15	1
TRUE	High	LLLPGELAKHAVSEGTK	1xTrimethylacetyl [N-Term]	17	2
TRUE	High	LLLPGELAKHAVSEGTKAVTKY	1xTrimethylacetyl [K17]; 1xTrimethylacetyl [N-Term]	22	3
TRUE	High	LLLPGELAKHAVSEGTKAVTKYTSAK		26	4
TRUE	High	LLLPGELAKHAVSEGTKAVTKYTSAK	1xTrimethylacetyl [K/T/Y]; 1xTrimethylacetyl [N-Term]	26	4
TRUE	High	LLLPGELAKHAVSEGTKAVTKYTSAK	Trimethylacetyl [K]; 1xTrimethylacetyl [N-Term]; 1xAcetyl [K]; 1xTrimethyl [K]; 1xMethyl [K]; 1xDimethyl [K]	26	4
TRUE	High	LLLPGELAKHAVSEGTKAVTKYTSAK	Trimethylacetyl [K]; 1xTrimethylacetyl [N-Term]; 1xAcetyl [K]; 1xTrimethyl [K]	26	4
TRUE	High	LLLPGELAKHAVSEGTKAVTKYTSAK	Trimethylacetyl [K]; 1xTrimethylacetyl [N-Term]; 1xAcetyl [K]; 1xTrimethyl [K]	26	4
TRUE	High	LLLPGELAKHAVSEGTKAVTKYTSSK		26	4
TRUE	High	LLLPGELAKHAVSEGTKAVTKYTSSK	Trimethylacetyl [S]; 1xTrimethylacetyl [N-Term]; 1xAcetyl [K]; 1xTrimethyl [K]; 1xMethyl [K17]; 1xDimethyl [K]	26	4
TRUE	High	ITKPAIR	1xTrimethylacetyl [K3]; 1xTrimethylacetyl [N-Term]	7	1
TRUE	High	LVTTGVLKQTKGVGASGSFR	1xTrimethylacetyl [K11]; 1xTrimethylacetyl [N-Term]	20	2
TRUE	High	IYEETR		6	0
TRUE	High	NDEELNKLLGRVTIAQGGVLPNIQAVLLPKKTESHHKAKGK	3xTrimethylacetyl [K31; K37; K39]; 1xTrimethylacetyl [N-Term]	41	6
TRUE	High	NGLSLAALKKALAAGGYDVEKNNSR		25	3
TRUE	High	NGLSLAALKKALAAGGYDVEKNNSR	1xTrimethylacetyl [N-Term]; 1xTrimethylacetyl [K]; 1xAcetyl [K]; 1xTrimethyl [K]	25	3
TRUE	High	NGLSLAALKKALAAGGYDVEKNNSR	Trimethylacetyl [K]; 1xTrimethylacetyl [N-Term]; 1xAcetyl [K]; 1xTrimethyl [K]	25	3
TRUE	High	NGLSLAALKKALAAGGYDVEKNNSR	Trimethylacetyl [K]; 1xTrimethylacetyl [N-Term]	25	3
TRUE	High	NGLSLAALKKALAAGGYDVEKNNSR	Trimethylacetyl [K]; 1xTrimethylacetyl [N-Term]	25	3
TRUE	High	NIQGITKPAIR		11	1
TRUE	High	NIQGITKPAIR	1xTrimethylacetyl [N-Term]; 1xTrimethylacetyl [K7]	11	1
TRUE	High	NIQGITKPAIR	1xTrimethylacetyl [K7]; 1xTrimethylacetyl [N-Term]	11	1
TRUE	High	PAAPAAAPPAEKAPVKKKAAKKAGGTPR	5xTrimethylacetyl [K12; K17; K18; K22; K]	28	6
TRUE	High	PAAPAAPAPAEKTPVKKKAR		20	4
TRUE	High	PAAPAAPAPAEKTPVKKKAR	1xTrimethylacetyl [K/T]; 1xAcetyl [K]; 1xTrimethyl [K]; 1xMethyl [K]; 1xDimethyl [K]	20	4
TRUE	High	PAAPAAPAPAEKTPVKKKAR	Trimethylacetyl [K]; 1xAcetyl [K]; 1xTrimethyl [K]	20	4
TRUE	High	PAAPAAPAPAEKTPVKKKAR	4xTrimethylacetyl [K12; K16; K17; K18]	20	4
TRUE	High	PAAPAPAEKTPVKKKAR	3xTrimethylacetyl [K13; K]	17	4
TRUE	High	PAAPAPAEKTPVKKKAR	4xTrimethylacetyl [K13; K14; K15; K/T]	17	4
TRUE	High	PATGGVKKPHR		11	2
TRUE	High	PATGGVKKPHR	1xTrimethylacetyl [K]	11	2
TRUE	High	PATGGVKKPHR	2xTrimethylacetyl [K7; K8]	11	2
TRUE	High	NDEELNKLLGR	1xTrimethylacetyl [K7]; 1xTrimethylacetyl [N-Term]	11	1
TRUE	High	NDEELNKLLGR	1xTrimethylacetyl [N-Term]; 1xTrimethylacetyl [K7]	11	1
TRUE	High	NDEELNKLLGR		11	1
TRUE	High	NDEELNKLLGKVTIAQGGVLPNIQAVLLPKKTESHHKTK	Trimethylacetyl [K]; 1xTrimethylacetyl [N-Term]; 1xAcetyl [K]; 1xMethyl [K]; 1xDimethyl [K]	39	6
TRUE	High	MPKDIQLAR		9	1
TRUE	High	MSETAPAAPAAPAPAEKTPVKKKAR	1xTrimethylacetyl [N-Term]; 1xTrimethylacetyl [T/S]	25	4
TRUE	High	MSLVALKKALAAAGYDVEKNNSR	1xTrimethylacetyl [N-Term]; 1xTrimethylacetyl [S2]	23	3
TRUE	High	MSLVALKKALAAAGYDVEKNNSR	1xAcetyl [K7]; 1xTrimethyl [K8]; Trimethylacetyl [K]; 1xTrimethylacetyl [N-Term]	23	3
TRUE	High	MSLVALKKALAAAGYDVEKNNSR	Trimethylacetyl [K]; 1xTrimethylacetyl [N-Term]	23	3
TRUE	High	NDEELNKLL		9	1
TRUE	High	NDEELNKLLG		10	1
TRUE	High	NDEELNKLLG	1xTrimethylacetyl [N-Term]; 1xTrimethylacetyl [K7]	10	1
TRUE	High	NDEELNKLLGGV		12	1
TRUE	High	IKLGIK	1xTrimethylacetyl [N-Term]	6	2
TRUE	High	NDEELNKLLGGV	1xTrimethylacetyl [N-Term]; 1xTrimethylacetyl [K7]	12	1
TRUE	High	NDEELNKLLGGVTIAQGGVLPNIQAVLLPKKTESHKPGKNK	2xTrimethylacetyl [K]; 1xTrimethylacetyl [N-Term]	41	6
TRUE	High	NDEELNKLLGKVTIAQ	1xTrimethylacetyl [K11]; 1xTrimethylacetyl [N-Term]	16	2
TRUE	High	NDEELNKLLGKVTIAQG		17	2
TRUE	High	NDEELNKLLGKVTIAQG	1xTrimethylacetyl [K11]; 1xTrimethylacetyl [N-Term]	17	2
TRUE	High	NDEELNKLLGKVTIAQGG	1xTrimethylacetyl [N-Term]	18	2
TRUE	High	NDEELNKLLGKVTIAQGGVLPNIQAVLLPKKTESHHKAKGK	Acetyl [K]; 3xMethyl [K]; Trimethylacetyl [K]; 3xDimethyl [K30; K39; K41]	41	7
TRUE	High	NDEELNKLLGKVTIAQGGVLPNIQAVLLPKKTESHHKAKGK	Trimethylacetyl [K]; 1xTrimethylacetyl [N-Term]; Acetyl [K]; 3xDimethyl [K30; K39; K41]; Trimethyl [K]; 3xMethyl [K]	41	7
TRUE	High	NDEELNKLLGKVTIAQGGVLPNIQAVLLPKKTESHHKAKGK	Trimethylacetyl [K]; 1xTrimethylacetyl [N-Term]; Acetyl [K]; 3xMethyl [K]; 3xDimethyl [K30; K39; K41]	41	7
TRUE	High	NDEELNKLLGKVTIAQGGVLPNIQAVLLPKKTESHHKAKGK	2xAcetyl [K31; K37]; 3xDimethyl [K30; K39; K41]; Trimethylacetyl [T]; 1xTrimethylacetyl [N-Term]	41	7
TRUE	High	NDEELNKLLGGV	1xTrimethylacetyl [K7]; 1xTrimethylacetyl [N-Term]	12	1
TRUE	High	PDPAKSAPAPKKG	1xTrimethylacetyl [K]	13	3
TRUE	High	LGKGGAKR	2xTrimethylacetyl [K3; K7]; 1xTrimethylacetyl [N-Term]	8	2
TRUE	High	LGKGGAKR	1xAcetyl [K7]; 1xTrimethylacetyl [K3]	8	2
TRUE	High	KSAPSTGGVKKPHR	1xAcetyl [K10]; 1xDimethyl [K1]; 1xTrimethylacetyl [S/K]; 1xTrimethylacetyl [N-Term]; 2xMethyl [K]	14	3
TRUE	High	KSAPSTGGVKKPHR	1xAcetyl [K]; 1xTrimethyl [K]; Trimethylacetyl [K]; 1xTrimethylacetyl [N-Term]; 1xMethyl [K]; 1xDimethyl [K]	14	3
TRUE	High	KSAPSTGGVKKPHR	1xMethyl [K1]; Trimethylacetyl [K]; 1xTrimethylacetyl [N-Term]	14	3
TRUE	High	KSAPSTGGVKKPHR	1xDimethyl [K1]; Trimethylacetyl [K]; 1xTrimethylacetyl [N-Term]	14	3
TRUE	High	KSAPSTGGVKKPHR	Acetyl [K]; Trimethylacetyl [K]; 1xTrimethyl [K]; 1xTrimethylacetyl [N-Term]	14	3
TRUE	High	KSAPSTGGVKKPHR	1xMethyl [K]; 1xDimethyl [K]; Trimethylacetyl [T]; 1xTrimethylacetyl [N-Term]; 1xAcetyl [K]; Trimethyl [K]	14	3
TRUE	High	KSAPSTGGVKKPHR	1xAcetyl [K10]; 1xMethyl [K1]; Trimethylacetyl [K]; 1xTrimethylacetyl [N-Term]	14	3
TRUE	High	KSAPSTGGVKKPHR	1xAcetyl [K]; 2xMethyl [K/R]; Trimethylacetyl [K]; 1xTrimethylacetyl [N-Term]; 1xDimethyl [K]	14	3
TRUE	High	KSAPSTGGVKKPHR	Trimethylacetyl [K]; 1xTrimethylacetyl [N-Term]; 1xAcetyl [K]; 1xTrimethyl [K]; 1xMethyl [R14]; 1xDimethyl [K]	14	3
TRUE	High	KSAPSTGGVKKPHR	1xMethyl [K]; 2xTrimethylacetyl [K]; 1xTrimethylacetyl [N-Term]	14	3
TRUE	High	KSAPSTGGVKKPHR	1xDimethyl [K]; Trimethylacetyl [K]; 1xTrimethylacetyl [N-Term]	14	3
TRUE	High	KSAPSTGGVKKPHR	1xAcetyl [K1]; Trimethylacetyl [S]; 1xTrimethylacetyl [N-Term]	14	3
TRUE	High	KSAPSTGGVKKPHR	1xTrimethyl [K1]; Trimethylacetyl [S]; 1xTrimethylacetyl [N-Term]; 1xMethyl [K]; 1xDimethyl [K]	14	3
TRUE	High	KSAPSTGGVKKPHR	Trimethylacetyl [K]; 1xTrimethylacetyl [N-Term]	14	3
TRUE	High	KSTELLIR	1xTrimethylacetyl [N-Term]	8	1
TRUE	High	KSTELLIR	1xTrimethylacetyl [K1]; 1xTrimethylacetyl [N-Term]	8	1
TRUE	High	KSTGGKAPR		9	2
TRUE	High	KSTGGKAPR	1xMethyl [K1]	9	2
TRUE	High	KSTGGKAPR	1xDimethyl [K1]	9	2
TRUE	High	KSAPSTGGVKKPHR	1xTrimethyl [K1]; 1xTrimethylacetyl [S2]; 1xMethyl [K]; 1xDimethyl [K1]; 1xTrimethylacetyl [N-Term]	14	3
TRUE	High	KSTGGKAPR	1xAcetyl [K]	9	2
TRUE	High	KSAPSTGGVKKPHR	1xTrimethylacetyl [S2]	14	3
TRUE	High	KSAPATGGVKKPHR	1xPhospho [S2]; 1xDimethyl [K1]; 2xTrimethylacetyl [K10; K11]; 1xTrimethylacetyl [N-Term]	14	3
TRUE	High	KSAPATGGVKKPHR	1xAcetyl [K]; 2xMethyl [K11; R14]; 1xTrimethylacetyl [N-Term]; 1xDimethyl [K]; 1xTrimethylacetyl [T/K/S]	14	3
TRUE	High	KSAPATGGVKKPHR	2xAcetyl [K1; K10]; 1xTrimethylacetyl [K11]; 1xTrimethylacetyl [N-Term]	14	3
TRUE	High	KSAPATGGVKKPHR	Trimethylacetyl [K]; 1xAcetyl [K]; Methyl [K]; 1xDimethyl [K1]; 1xTrimethylacetyl [N-Term]; 1xTrimethyl [K1]	14	3
TRUE	High	KSAPATGGVKKPHR	1xMethyl [K]; Trimethylacetyl [K]; 1xTrimethylacetyl [N-Term]; 1xAcetyl [K]; 1xTrimethyl [K1]; 2xDimethyl [K]	14	3
TRUE	High	KSAPATGGVKKPHR	2xAcetyl [K10; K11]; 1xDimethyl [K1]; 1xTrimethylacetyl [N-Term]; 1xTrimethylacetyl [S2]; 2xMethyl [K/R]	14	3
TRUE	High	KSAPATGGVKKPHR	1xDimethyl [K]; Trimethylacetyl [K]; 1xTrimethylacetyl [N-Term]; 2xMethyl [K1; K10]	14	3
TRUE	High	KSAPATGGVKKPHR	Acetyl [K]; Trimethylacetyl [K]; 1xTrimethyl [K]; 1xTrimethylacetyl [N-Term]; 1xMethyl [R14]; 1xDimethyl [K1]	14	3
TRUE	High	KSAPATGGVKKPHR	Methyl [K]; 1xDimethyl [K]; Trimethylacetyl [K]; 1xTrimethylacetyl [N-Term]; 1xTrimethyl [K1]	14	3
TRUE	High	KSAPATGGVKKPHR	1xAcetyl [K]; 1xMethyl [K]; Trimethylacetyl [K]; 1xTrimethylacetyl [N-Term]	14	3
TRUE	High	KSAPATGGVKKPHR	Dimethyl [K]; Trimethylacetyl [K]; 1xTrimethylacetyl [N-Term]; Methyl [K]; 1xTrimethyl [K]	14	3
TRUE	High	KSAPATGGVKKPHR	1xAcetyl [K]; 1xDimethyl [K]; Trimethylacetyl [K]; 1xTrimethylacetyl [N-Term]; 2xMethyl [K]	14	3
TRUE	High	KSAPATGGVKKPHR	2xAcetyl [K1; K]; Trimethylacetyl [K]; 1xTrimethylacetyl [N-Term]	14	3
TRUE	High	KSAPATGGVKKPHR	1xAcetyl [K]; 1xTrimethyl [K]; Trimethylacetyl [K]; 1xTrimethylacetyl [N-Term]; 1xMethyl [R14]; 1xDimethyl [K1]	14	3
TRUE	High	KSAPATGGVKKPHR	1xMethyl [K]; Trimethylacetyl [K]; 1xTrimethylacetyl [N-Term]	14	3
TRUE	High	KSAPATGGVKKPHR	1xDimethyl [K]; Trimethylacetyl [K]; 1xTrimethylacetyl [N-Term]; 2xMethyl [K1; K10]	14	3
TRUE	High	KSAPATGGVKKPHR	1xPhospho [S2]; 1xTrimethyl [K1]; 2xTrimethylacetyl [K10; K11]	14	3
TRUE	High	KSAPATGGVKKPHR	1xAcetyl [K]; Trimethylacetyl [K]; 1xTrimethylacetyl [N-Term]	14	3
TRUE	High	KSAPATGGVKKPHR	1xMethyl [K/R]; 1xDimethyl [K]; Trimethylacetyl [S]; 1xTrimethylacetyl [N-Term]; Trimethyl [K]; 1xAcetyl [K]	14	3
TRUE	High	KSAPATGGVKKPHR	3xTrimethylacetyl [K1; K10; K11]; 1xTrimethylacetyl [N-Term]	14	3
TRUE	High	KSAPATGGVKKPHR	1xDimethyl [K1]; 3xTrimethylacetyl [S2; K10; K11]; 1xTrimethylacetyl [N-Term]	14	3
TRUE	High	KSTGGKAPR	1xTrimethyl [K1]	9	2
TRUE	High	KSTGGKAPR	1xAcetyl [K6]; 1xMethyl [K1]	9	2
TRUE	High	KSTGGKAPR	1xAcetyl [K6]; 1xDimethyl [K1]	9	2
TRUE	High	KTVTAMDVVYALKR	1xAcetyl [K1]	14	2
TRUE	High	KTVTAMDVVYALKR	1xTrimethylacetyl [K]; 1xTrimethylacetyl [N-Term]	14	2
TRUE	High	KTVTAMDVVYALKR	1xAcetyl [K1]; 1xTrimethylacetyl [N-Term]; 1xTrimethylacetyl [K13]	14	2
TRUE	High	KTVTAMDVVYALKR	Trimethylacetyl [K]; 1xTrimethylacetyl [N-Term]	14	2
TRUE	High	IAGEASR		7	0
TRUE	High	IAGEASR	1xTrimethylacetyl [S6]; 1xTrimethylacetyl [N-Term]	7	0
TRUE	High	LAHYNKR		7	1
TRUE	High	LAHYNKR	1xTrimethylacetyl [K6]; 1xTrimethylacetyl [N-Term]	7	1
TRUE	High	LAHYNKR	1xAcetyl [K6]; 1xTrimethylacetyl [N-Term]	7	1
TRUE	High	LAHYNKR	Trimethylacetyl [Y]; 1xTrimethylacetyl [N-Term]	7	1
TRUE	High	LAHYNKR	2xTrimethylacetyl [Y4; K6]; 1xTrimethylacetyl [N-Term]	7	1
TRUE	High	IAQDFKTDLR		10	1
TRUE	High	IAQDFKTDLR	1xTrimethylacetyl [K6]	10	1
TRUE	High	IASEASR		7	0
TRUE	High	IASEASR	1xTrimethylacetyl [N-Term]	7	0
TRUE	High	LATKAAR		7	1
TRUE	High	LATKAAR	1xTrimethylacetyl [K4]	7	1
TRUE	High	LGKGGAKR	1xAcetyl [K7]	8	2
TRUE	High	LGKGGAKR	2xAcetyl [K3; K7]	8	2
TRUE	High	KTVTAMDVVYALKR		14	2
TRUE	High	KSTGGKAPRKQLATKAARKSAPATGGVKKPHR	Trimethylacetyl [K]; 1xTrimethylacetyl [N-Term]	32	7
TRUE	High	KSTGGKAPR	1xPhospho [S2]; 1xTrimethyl [K1]; 1xTrimethylacetyl [K6]; 1xTrimethylacetyl [N-Term]	9	2
TRUE	High	KSTGGKAPR	1xPhospho [S2]; 1xDimethyl [K1]; 1xTrimethylacetyl [K6]; 1xTrimethylacetyl [N-Term]	9	2
TRUE	High	KSTGGKAPR	2xAcetyl [K1; K6]	9	2
TRUE	High	KSTGGKAPR	1xAcetyl [K6]; 1xTrimethyl [K1]; 1xTrimethylacetyl [N-Term]; 1xTrimethylacetyl [K1]	9	2
TRUE	High	KSTGGKAPR	1xMethyl [K1]; 1xTrimethylacetyl [K6]; 1xTrimethylacetyl [N-Term]	9	2
TRUE	High	KSTGGKAPR	1xDimethyl [K1]; 1xTrimethylacetyl [N-Term]; 1xTrimethylacetyl [K/S]	9	2
TRUE	High	KSTGGKAPR	1xAcetyl [K]; 1xTrimethylacetyl [N-Term]; 1xTrimethylacetyl [K/S]	9	2
TRUE	High	KSTGGKAPR	1xTrimethyl [K1]; 1xTrimethylacetyl [K6]; 1xTrimethylacetyl [N-Term]; 1xMethyl [K6]; 1xDimethyl [K1]	9	2
TRUE	High	KSTGGKAPR	1xAcetyl [K6]; 1xDimethyl [K1]; 1xTrimethylacetyl [S2]; 1xTrimethylacetyl [N-Term]; 2xMethyl [K1; R9]	9	2
TRUE	High	KSTGGKAPR	2xAcetyl [K1; K6]; 1xTrimethylacetyl [N-Term]; 1xTrimethylacetyl [S2]	9	2
TRUE	High	KSTGGKAPR	Trimethylacetyl [K]; 1xTrimethylacetyl [N-Term]; 1xAcetyl [K6]; 1xTrimethyl [K1]	9	2
TRUE	High	LGKGGAKR	Trimethylacetyl [K]; 1xTrimethylacetyl [N-Term]	8	2
TRUE	High	KSTGGKAPR	1xMethyl [K1]; Trimethylacetyl [K]; 1xTrimethylacetyl [N-Term]	9	2
TRUE	High	KSTGGKAPR	1xAcetyl [K6]; 1xPhospho [T/S]; 1xTrimethylacetyl [K1]	9	2
TRUE	High	KSTGGKAPR	1xPhospho [S2]; 1xTrimethyl [K1]; 1xTrimethylacetyl [K6]; 1xMethyl [K6]; 1xDimethyl [K1]; 1xTrimethylacetyl [N-Term]	9	2
TRUE	High	KSTGGKAPR	1xAcetyl [K1]; Trimethylacetyl [K]; 1xTrimethylacetyl [N-Term]	9	2
TRUE	High	KSTGGKAPR	1xTrimethyl [K1]; 1xTrimethylacetyl [K6]; 1xTrimethylacetyl [N-Term]	9	2
TRUE	High	KSTGGKAPR	1xAcetyl [K6]; 1xPhospho [S2]; 1xMethyl [K1]; 1xTrimethylacetyl [S/T]; 1xTrimethylacetyl [N-Term]	9	2
TRUE	High	KSTGGKAPR	1xAcetyl [K6]; 1xPhospho [S2]; 1xDimethyl [K1]; 1xTrimethylacetyl [N-Term]; 1xTrimethylacetyl [S/T]	9	2
TRUE	High	KSTGGKAPR	1xAcetyl [K6]; 1xPhospho [S2]; 1xTrimethyl [K1]; 1xTrimethylacetyl [N-Term]; Trimethylacetyl [K]	9	2
TRUE	High	KSTGGKAPR	2xTrimethylacetyl [K1; K6]; 1xTrimethylacetyl [N-Term]	9	2
TRUE	High	KSTGGKAPR	1xPhospho [S2]; 1xMethyl [K1]; 1xTrimethylacetyl [K6]; 1xTrimethylacetyl [N-Term]	9	2
TRUE	High	KSTGGKAPR	1xDimethyl [K1]; 1xTrimethylacetyl [S/K/T]; 1xTrimethylacetyl [N-Term]	9	2
TRUE	High	PDPAKSAPAPKKG	2xTrimethylacetyl [K12; K]	13	3
TRUE	High	PDPAKSAPAPKKGSKKAVTKAQKKDGKKR	Trimethylacetyl [K]; 3xAcetyl [K]; 3xTrimethyl [K]; 1xTrimethylacetyl [N-Term]	29	10
TRUE	High	PDPAKSAPAPKKGSKKAVTKAQKKDGKKR	Trimethylacetyl [K]; Acetyl [K]; Trimethyl [K]; 3xDimethyl [K12; K15; K16]; 1xTrimethylacetyl [N-Term]	29	10
TRUE	High	TGGVKKPHR	Trimethylacetyl [T]; 1xTrimethylacetyl [N-Term]	9	2
TRUE	High	TGGVKKPHR	1xDimethyl [K5]; Trimethylacetyl [T]; 1xTrimethylacetyl [N-Term]	9	2
TRUE	High	TGGVKKPHR	1xAcetyl [K5]; 2xTrimethylacetyl [T1; K6]	9	2
TRUE	High	TGGVKKPHR	Trimethylacetyl [K]; 1xTrimethylacetyl [N-Term]	9	2
TRUE	High	TGPPVSELITKAVAASKER		19	2
TRUE	High	TGPPVSELITKAVAASKER	1xTrimethylacetyl [K/T]; 1xTrimethylacetyl [N-Term]	19	2
TRUE	High	TGPPVSELITKAVAASKER	Trimethylacetyl [K]; 1xTrimethylacetyl [N-Term]	19	2
TRUE	High	TKAVSR	1xTrimethylacetyl [N-Term]; 1xTrimethylacetyl [T1]	6	1
TRUE	High	TKAVSR	Trimethylacetyl [T]; 1xTrimethylacetyl [N-Term]	6	1
TRUE	High	TKAVTKYTSAK		11	3
TRUE	High	TKAVTKYTSAK	1xTrimethylacetyl [T1]; 1xTrimethylacetyl [N-Term]	11	3
TRUE	High	TKAVTKYTSAK	1xAcetyl [K]; 1xTrimethyl [K]; Trimethylacetyl [T]; 1xTrimethylacetyl [N-Term]	11	3
TRUE	High	TKAVTKYTSAK	Trimethylacetyl [T]; 1xTrimethylacetyl [N-Term]	11	3
TRUE	High	TKAVTKYTSAK	1xAcetyl [K2]; 1xTrimethyl [K6]; Trimethylacetyl [T]; 1xTrimethylacetyl [N-Term]	11	3
TRUE	High	TKAVTKYTSSK		11	3
TRUE	High	TKAVTKYTSSK	1xTrimethylacetyl [K/S/T]; 1xTrimethylacetyl [N-Term]	11	3
TRUE	High	TKAVTKYTSSK	Trimethylacetyl [T]; 1xTrimethylacetyl [N-Term]	11	3
TRUE	High	TKAVTKYTSSK	Trimethylacetyl [K]; 1xTrimethylacetyl [N-Term]	11	3
TRUE	High	TKAVTKYTSSK	Trimethylacetyl [K]; 1xTrimethylacetyl [N-Term]	11	3
TRUE	High	TGGVKKPHR	1xTrimethylacetyl [K/T]; 1xTrimethylacetyl [N-Term]	9	2
TRUE	High	TKKAAGAGAAKR	1xTrimethylacetyl [T1]; 1xTrimethylacetyl [N-Term]	12	3
TRUE	High	TGGVKKPHR		9	2
TRUE	High	TGGKAPR	Trimethylacetyl [K]; 1xTrimethylacetyl [N-Term]	7	1
TRUE	High	SKKAVTKAQKKDGKKR	Acetyl [K]; Trimethyl [K]; Trimethylacetyl [K]; 1xTrimethylacetyl [N-Term]	16	7
TRUE	High	SPAKKKATKKAAGAGAAKR	Trimethylacetyl [K]; 1xTrimethylacetyl [N-Term]	19	6
TRUE	High	STELLIR	1xTrimethylacetyl [N-Term]	7	0
TRUE	High	STGGKAPR		8	1
TRUE	High	STGGKAPR	1xAcetyl [K5]	8	1
TRUE	High	STGGKAPR	1xTrimethylacetyl [S1]; 1xTrimethylacetyl [N-Term]	8	1
TRUE	High	STGGKAPR	1xAcetyl [K5]; 1xTrimethylacetyl [N-Term]	8	1
TRUE	High	STITSR		6	0
TRUE	High	STITSR	1xTrimethylacetyl [N-Term]; 1xTrimethylacetyl [S1]	6	0
TRUE	High	TAPAAPAAPAPAEKTPVKKKAR	Trimethylacetyl [K]; 1xTrimethylacetyl [N-Term]; 1xAcetyl [K]; 1xTrimethyl [K]; 1xMethyl [K]; 1xDimethyl [K]	22	4
TRUE	High	TAPAAPAAPAPAEKTPVKKKAR	Trimethylacetyl [T]; 1xTrimethylacetyl [N-Term]	22	4
TRUE	High	TAPAAPAAPAPAEKTPVKKKAR	Trimethylacetyl [K]; 1xTrimethylacetyl [N-Term]	22	4
TRUE	High	TEHAKR		6	1
TRUE	High	TEHAKR	1xTrimethylacetyl [K5]	6	1
TRUE	High	TESHHKAKGK	1xTrimethylacetyl [K8]; 1xTrimethylacetyl [N-Term]	10	3
TRUE	High	TESHHKAKGK	Trimethylacetyl [T]; 1xTrimethylacetyl [N-Term]	10	3
TRUE	High	TGGKAPR	1xAcetyl [K4]	7	1
TRUE	High	TGGKAPR	1xTrimethylacetyl [N-Term]; 1xTrimethylacetyl [T/K]	7	1
TRUE	High	TGGKAPR	1xAcetyl [K4]; 1xTrimethylacetyl [N-Term]; 1xTrimethylacetyl [T1]	7	1
TRUE	High	TGGIKKPHR	1xMethyl [K5]; 2xTrimethylacetyl [T1; K6]	9	2
TRUE	High	TKKAAGAGAAKR	Trimethylacetyl [T]; 1xTrimethylacetyl [N-Term]	12	3
TRUE	High	TKKAAGAGAAKR	Trimethylacetyl [T]; 1xTrimethylacetyl [N-Term]	12	3
TRUE	High	TKKAAGAGAAKR	Trimethylacetyl [T]; 1xTrimethylacetyl [N-Term]	12	3
TRUE	High	VTIAQGGVLPNIQAVLLPKKTESHHKAKGK	Trimethylacetyl [S]; 1xTrimethylacetyl [N-Term]; Acetyl [K]; 1xTrimethyl [K]; 3xDimethyl [K20; K26; K28]	30	5
TRUE	High	VTIAQGGVLPNIQAVLLPKKTESHHKAKGK	Trimethylacetyl [T]; 1xTrimethylacetyl [N-Term]; Acetyl [K]; Trimethyl [K]	30	5
TRUE	High	VTIAQGGVLPNIQAVLLPKKTESHKAKSK	1xAcetyl [K]; 1xPhospho [T/S]; 1xDimethyl [K]; Trimethyl [K]; 1xTrimethylacetyl [N-Term]; Trimethylacetyl [K]; 2xMethyl [K]	29	5
TRUE	High	VTIMPKDIQLAR		12	1
TRUE	High	VTIMPKDIQLAR	1xTrimethylacetyl [N-Term]; 1xTrimethylacetyl [K6]	12	1
TRUE	High	VTYTEHAKR		9	1
TRUE	High	VTYTEHAKR	1xTrimethylacetyl [K8]	9	1
TRUE	High	VVYALKR		7	1
TRUE	High	VVYALKR	1xTrimethylacetyl [K6]; 1xTrimethylacetyl [N-Term]	7	1
TRUE	High	YDVEKNNSR		9	1
TRUE	High	YDVEKNNSR	1xTrimethylacetyl [N-Term]; 1xTrimethylacetyl [Y/K]	9	1
TRUE	High	YDVEKNNSR	Trimethylacetyl [Y]; 1xTrimethylacetyl [N-Term]	9	1
TRUE	High	YQKSTELLIR		10	1
TRUE	High	YQKSTELLIR	1xTrimethylacetyl [N-Term]; 1xTrimethylacetyl [Y/K]	10	1
TRUE	High	YQKSTELLIR	1xAcetyl [K3]; 1xTrimethylacetyl [N-Term]; 1xTrimethylacetyl [Y1]	10	1
TRUE	High	YQKSTELLIR	Trimethylacetyl [Y]; 1xTrimethylacetyl [N-Term]	10	1
TRUE	High	YQKSTQLLLR	1xTrimethylacetyl [Y1]; 1xTrimethylacetyl [N-Term]	10	1
TRUE	High	YQKSTQLLLR	Trimethylacetyl [K]; 1xTrimethylacetyl [N-Term]	10	1
TRUE	High	YRPGTVALR	1xTrimethylacetyl [Y1]; 1xTrimethylacetyl [N-Term]	9	0
TRUE	High	VTIAQGGVLPNIQAVLLPKKTESHHKAKGK	Trimethylacetyl [K]; 1xTrimethylacetyl [N-Term]; Acetyl [K]; Methyl [K]; Dimethyl [K]; Trimethyl [K]	30	5
TRUE	High	VTIAQGGVLPNIQAVLLPKKTESHHKAKGK	Trimethylacetyl [K]; 1xTrimethylacetyl [N-Term]; Acetyl [K]; Methyl [K]; Dimethyl [K]; Trimethyl [K]	30	5
TRUE	High	VTIAQGGVLPNIQAVLLPKKTESHHKAKGK	1xAcetyl [K]; 1xMethyl [K]; 1xDimethyl [K30]; 1xTrimethylacetyl [N-Term]; Trimethylacetyl [K]; 1xTrimethyl [K]	30	5
TRUE	High	VREIAQDFKTDLR		13	1
TRUE	High	TKQTAR		6	1
TRUE	High	TKQTAR	1xTrimethylacetyl [N-Term]; 1xTrimethylacetyl [T1]	6	1
TRUE	High	TKQTAR	1xMethyl [K2]; 1xTrimethylacetyl [N-Term]; 1xTrimethylacetyl [T1]	6	1
TRUE	High	TKQTAR	1xDimethyl [K2]; 1xTrimethylacetyl [N-Term]	6	1
TRUE	High	TKQTAR	1xAcetyl [K2]; 1xTrimethylacetyl [N-Term]; 1xTrimethylacetyl [T1]	6	1
TRUE	High	TKQTAR	1xTrimethyl [K2]; 1xTrimethylacetyl [T1]; 1xTrimethylacetyl [N-Term]	6	1
TRUE	High	TKQTAR	Trimethylacetyl [K]; 1xTrimethylacetyl [N-Term]	6	1
TRUE	High	TIMPKDIQLAR		11	1
TRUE	High	TPVKKKAR	Trimethylacetyl [K]; 1xTrimethylacetyl [N-Term]	8	3
TRUE	High	SKKAVTKAQKKDGKKR	Acetyl [K]; 1xMethyl [R16]; 1xDimethyl [K]; Trimethylacetyl [K]; 1xTrimethylacetyl [N-Term]; Trimethyl [K]	16	7
TRUE	High	TPVKKKAR	Trimethylacetyl [K]; 1xTrimethylacetyl [N-Term]; 1xAcetyl [K]; 1xTrimethyl [K]	8	3
TRUE	High	TTSHGR	1xTrimethylacetyl [T1]; 1xTrimethylacetyl [N-Term]	6	0
TRUE	High	TTSHGR	Trimethylacetyl [S]; 1xTrimethylacetyl [N-Term]	6	0
TRUE	High	TVTAMDVVYALKR		13	1
TRUE	High	TYTEHAKR		8	1
TRUE	High	TYTEHAKR	1xTrimethylacetyl [K/Y]; 1xTrimethylacetyl [N-Term]	8	1
TRUE	High	VFLENVIR		8	0
TRUE	High	VKKPHR	2xTrimethylacetyl [K2; K3]	6	2
TRUE	High	VIHAKR	1xAcetyl [K5]	6	1
TRUE	High	VIHAKR	1xAcetyl [K5]; 1xTrimethylacetyl [N-Term]	6	1
TRUE	High	TPVKKKAR	Trimethylacetyl [K]; 1xTrimethylacetyl [N-Term]	8	3
TRUE	High	SHHKAKGK	Trimethylacetyl [K]; 1xTrimethylacetyl [N-Term]	8	3
TRUE	High	SHHKAKGK	Trimethylacetyl [K]; 1xTrimethylacetyl [N-Term]; 1xAcetyl [K]; 1xTrimethyl [K4]	8	3
TRUE	High	SHHKAKGK	Trimethylacetyl [K]; 1xTrimethylacetyl [N-Term]	8	3
TRUE	High	QGITKPAIR		9	1
TRUE	High	QGITKPAIR	1xTrimethylacetyl [K5]	9	1
TRUE	High	QKSTELLIR		9	1
TRUE	High	QKSTELLIR	1xTrimethylacetyl [K2]; 1xTrimethylacetyl [N-Term]	9	1
TRUE	High	QLATKAAR		8	1
TRUE	High	QLATKAAR	1xAcetyl [K5]	8	1
TRUE	High	QLATKAAR	1xTrimethylacetyl [K5]	8	1
TRUE	High	RAGLQFPVGR	1xTrimethylacetyl [N-Term]	10	0
TRUE	High	RDAVTYTEHAKR		12	1
TRUE	High	RDAVTYTEHAKR	1xTrimethylacetyl [K11]	12	1
TRUE	High	RDNIQGITKPAIR		13	1
TRUE	High	RDNIQGITKPAIR	1xTrimethylacetyl [K9]; 1xTrimethylacetyl [N-Term]	13	1
TRUE	High	RDNIQGITKPAIR	1xTrimethylacetyl [K9]; 1xTrimethylacetyl [N-Term]	13	1
TRUE	High	REIAQDFKTDLR		12	1
TRUE	High	RGGVKR	1xTrimethylacetyl [K5]; 1xTrimethylacetyl [N-Term]	6	1
TRUE	High	RGGVSLAALKKALAAAGYDVEKNNSR		26	3
TRUE	High	RKASGPPVSELITKAVAASKER	1xDimethyl [K2]; 1xTrimethylacetyl [K/T]; 2xMethyl [R1; K2]	22	3
TRUE	High	RKQLATKAAR		10	2
TRUE	High	RKSAGAAKRKASGPPVSELITKAVAASKER	2xDimethyl [K8; K10]; 1xTrimethyl [K2]; 3xTrimethylacetyl [S3; S12; K/S]; 1xTrimethylacetyl [N-Term]	30	5
TRUE	High	QFPVGR		6	0
TRUE	High	QDFKTDLR		8	1
TRUE	High	PKDIQLAR	1xTrimethylacetyl [K2]; 1xTrimethylacetyl [N-Term]	8	1
TRUE	High	PKDIQLAR		8	1
TRUE	High	PDPAKSAPAPKKGSKKAVTKVQKKDGKKR	8xTrimethylacetyl [K5; K11; K16; K20; K23; K24; K27; K28]	29	10
TRUE	High	PEPAKSAPAPKK	1xAcetyl [K]; 1xTrimethyl [K]; 1xTrimethylacetyl [K12]	12	3
TRUE	High	PEPAKSAPAPKKG		13	3
TRUE	High	PEPAKSAPAPKKG	1xTrimethylacetyl [N-Term]; 1xAcetyl [K]; 1xTrimethyl [K]; 1xTrimethylacetyl [K]	13	3
TRUE	High	PEPAKSAPAPKKG	Trimethylacetyl [K]; 1xTrimethylacetyl [N-Term]; 1xAcetyl [K]; 1xTrimethyl [K]	13	3
TRUE	High	PEPAKSAPAPKKG	3xTrimethylacetyl [K5; K11; K12]	13	3
TRUE	High	PEPAKSAPAPKKGSKKAVTKAQKKDGKKR		29	10
TRUE	High	PEPAKSAPAPKKGSKKAVTKAQKKDGKKR	Trimethylacetyl [K]; Acetyl [K]; 3xMethyl [K11; K12; R29]; Trimethyl [K]; 3xDimethyl [K12; K15; K16]; 1xTrimethylacetyl [N-Term]	29	10
TRUE	High	PEPAKSAPAPKKGSKKAVTKAQKKDGKKR	Acetyl [K]; Methyl [K]; Trimethyl [K]; Trimethylacetyl [K]; 4xDimethyl [K12; K15; K24; K27]; 1xTrimethylacetyl [N-Term]	29	10
TRUE	High	RKSAPATGGVKKPHR	2xTrimethylacetyl [K11; K12]	15	3
TRUE	High	PEPAKSAPAPKKGSKKAVTKAQKKDGKKR	Acetyl [K]; Trimethyl [K]; Trimethylacetyl [S]; 1xTrimethylacetyl [N-Term]; 3xMethyl [K]; 3xDimethyl [K]	29	10
TRUE	High	PEPAKSAPAPKKGSKKAVTKAQKKDGKKR	Trimethylacetyl [K]; 1xTrimethylacetyl [N-Term]; 1xAcetyl [K]; 3xMethyl [K/R]; 1xTrimethyl [K16]	29	10
TRUE	High	PEPAKSAPAPKKGSKKAVTKAQKKDGKKR	Trimethylacetyl [K]; 1xTrimethylacetyl [N-Term]; 1xAcetyl [K15]; 1xTrimethyl [K20]	29	10
TRUE	High	PEPAKSAPAPKKGSKKAVTKAQKKDGKKR	Trimethylacetyl [K]; 1xTrimethylacetyl [N-Term]; 2xAcetyl [K]; 2xTrimethyl [K]	29	10
TRUE	High	PEPSKSAPAPKKGSKKAVTKAQKKDGKKR	Trimethylacetyl [K]; 1xTrimethylacetyl [N-Term]	29	10
TRUE	High	PEPTKSAPAPKKG	1xTrimethylacetyl [K12]	13	3
TRUE	High	PEPVKSAPVPKKGSKKAINKAQKKDGKKR	8xTrimethylacetyl [K5; K11; K12; K20; K23; K24; K27; K28]	29	10
TRUE	High	PGELAKHAVSEGTKAVTKYTSSK	1xTrimethylacetyl [K14]	23	4
TRUE	High	PGTVALR		7	0
TRUE	High	PGTVALR	1xTrimethylacetyl [N-Term]	7	0
TRUE	High	PEPAKSAPAPKKGSKKAVTKAQKKDGKKR	Acetyl [K]; 3xMethyl [K]; Trimethyl [K]; Trimethylacetyl [K]; 1xTrimethylacetyl [N-Term]; 3xDimethyl [K11; K12; K15]	29	10
TRUE	High	KSAPATGGVKKPHR	Dimethyl [K]; 1xTrimethylacetyl [K/S]; Methyl [K]; 1xTrimethyl [K1]; 1xTrimethylacetyl [N-Term]	14	3
TRUE	High	RYQKSTELLIR		11	1
TRUE	High	SAGAAKR	1xTrimethylacetyl [N-Term]; 1xTrimethylacetyl [K6]	7	1
TRUE	High	SETAPAAPAAPAPAEKTPVKKKAR	Trimethylacetyl [K]; 1xTrimethylacetyl [N-Term]; 1xAcetyl [K]; 1xTrimethyl [K]; 1xMethyl [R24]; 1xDimethyl [K]	24	4
TRUE	High	SETAPAAPAAPAPAEKTPVKKKAR	Trimethylacetyl [S]; 1xTrimethylacetyl [N-Term]	24	4
TRUE	High	SETAPAETATPAPVEKSPAKKKATKKAAGAGAAKR	1xAcetyl [K]; 1xMethyl [K22]; 1xDimethyl [K]; Trimethylacetyl [S]; 1xTrimethyl [K]	35	7
TRUE	High	SGKAKTKAVSR	Trimethylacetyl [K]; 1xTrimethylacetyl [N-Term]	11	3
TRUE	High	SGLIYEETR		9	0
TRUE	High	SGPPVSELITKAVAASKER		19	2
TRUE	High	SGPPVSELITKAVAASKER	1xTrimethylacetyl [N-Term]; 1xTrimethylacetyl [S/K]	19	2
TRUE	High	SGPPVSELITKAVAASKER	Trimethylacetyl [S]; 1xTrimethylacetyl [N-Term]	19	2
TRUE	High	SGPPVSELITKAVAASKER	Trimethylacetyl [K]; 1xTrimethylacetyl [N-Term]	19	2
TRUE	High	SGRGKGGKGLGKGGAKR	Acetyl [K]; 1xMethyl [R/K]; 1xTrimethylacetyl [K/S]; 1xTrimethylacetyl [N-Term]; 1xTrimethyl [K]	17	4
TRUE	High	SGRGKGGKGLGKGGAKR	2xAcetyl [K5; K16]; 1xMethyl [R3]; Trimethylacetyl [K]; 1xTrimethylacetyl [N-Term]	17	4
TRUE	High	SGRGKGGKGLGKGGAKR	1xAcetyl [K5]; 1xMethyl [R3]; Trimethylacetyl [K]; 1xTrimethylacetyl [N-Term]	17	4
TRUE	High	SGRGKGGKGLGKGGAKR	2xAcetyl [K5; K16]; 1xMethyl [R3]; Trimethylacetyl [S]; 1xTrimethylacetyl [N-Term]	17	4
TRUE	High	SGRGKGGKGLGKGGAKR	1xAcetyl [K5]; 1xMethyl [R3]; Trimethylacetyl [S]; 1xTrimethylacetyl [N-Term]	17	4
TRUE	High	SGVSLAALKKALAAAGYDVEKNNSR		25	3
TRUE	High	SGVSLAALKKALAAAGYDVEKNNSR	1xTrimethylacetyl [S/K]; 1xTrimethylacetyl [N-Term]	25	3
TRUE	High	SGVSLAALKKALAAAGYDVEKNNSR	Trimethylacetyl [K]; 1xTrimethylacetyl [N-Term]; 1xAcetyl [K]; 1xTrimethyl [K]	25	3
TRUE	High	SGVSLAALKKALAAAGYDVEKNNSR	Trimethylacetyl [S]; 1xTrimethylacetyl [N-Term]; 1xAcetyl [K]; 1xTrimethyl [K]	25	3
TRUE	High	SGVSLAALKKALAAAGYDVEKNNSR	Trimethylacetyl [S]; 1xTrimethylacetyl [N-Term]	25	3
TRUE	High	SETAPAAPAAPAPAEKTPVKKKAR	Trimethylacetyl [K]; 1xTrimethylacetyl [N-Term]; 1xAcetyl [K]; 1xTrimethyl [K]; 1xMethyl [R24]; 1xDimethyl [K]	24	4
TRUE	High	SETAPAAPAAPAPAEKTPVKKKAR	1xAcetyl [K]; 1xTrimethyl [K]; Trimethylacetyl [K]; Methyl [K]; 1xDimethyl [K]; 1xTrimethylacetyl [N-Term]	24	4
TRUE	High	SETAPAAPAAPAPAEKTPVKKKAR	1xAcetyl [K]; 1xTrimethyl [K]; Methyl [K]; 1xDimethyl [K]; 1xTrimethylacetyl [K]	24	4
TRUE	High	SETAPAAPAAPAPAEKTPVKKKAR		24	4
TRUE	High	SAGAAKR	Trimethylacetyl [S]; 1xTrimethylacetyl [N-Term]	7	1
TRUE	High	SAPATGGVKKPHR		13	2
TRUE	High	SAPATGGVKKPHR	1xAcetyl [K]; 1xMethyl [K]	13	2
TRUE	High	SAPATGGVKKPHR	1xTrimethylacetyl [K/S]; 1xAcetyl [K]; 1xTrimethyl [K]; 1xTrimethylacetyl [N-Term]	13	2
TRUE	High	SAPATGGVKKPHR	1xMethyl [K9]; 1xTrimethylacetyl [N-Term]; 1xTrimethylacetyl [K10]	13	2
TRUE	High	SAPATGGVKKPHR	1xDimethyl [K9]; 1xTrimethylacetyl [K10]; 2xMethyl [K9; K10]; 1xTrimethylacetyl [N-Term]	13	2
TRUE	High	SAPATGGVKKPHR	Trimethylacetyl [K]; 1xTrimethylacetyl [N-Term]; 1xAcetyl [K]; 1xMethyl [R13]; 1xDimethyl [K]; 1xTrimethyl [K]	13	2
TRUE	High	SAPATGGVKKPHR	1xDimethyl [K9]; Trimethylacetyl [K]; 1xTrimethylacetyl [N-Term]; 2xMethyl [K/R]	13	2
TRUE	High	SAPATGGVKKPHR	1xAcetyl [K]; Trimethylacetyl [S]; 1xTrimethylacetyl [N-Term]	13	2
TRUE	High	RYQKSTELLIR	1xTrimethylacetyl [K4]; 1xTrimethylacetyl [N-Term]	11	1
TRUE	High	SAPATGGVKKPHR	Trimethylacetyl [K]; 1xTrimethylacetyl [N-Term]; 1xAcetyl [K10]; 1xTrimethyl [K9]	13	2
TRUE	High	SAPSTGGVKKPHR	Trimethylacetyl [S]; 1xTrimethylacetyl [N-Term]	13	2
TRUE	High	SAPSTGGVKKPHR	1xAcetyl [K9]; Trimethylacetyl [S]; 1xTrimethylacetyl [N-Term]	13	2
TRUE	High	SAPSTGGVKKPHR	Trimethylacetyl [S]; 1xTrimethylacetyl [N-Term]	13	2
TRUE	High	SAPSTGGVKKPHR	1xAcetyl [K9]; Trimethylacetyl [S]; 1xTrimethylacetyl [N-Term]	13	2
TRUE	High	SAPSTGGVKKPHR	Trimethylacetyl [S]; 1xTrimethylacetyl [N-Term]	13	2
TRUE	High	SAPSTGGVKKPHR	1xAcetyl [K9]; Trimethylacetyl [S]; 1xTrimethylacetyl [N-Term]	13	2
TRUE	High	SAPSTGGVKKPHR	Trimethylacetyl [S]; 1xTrimethylacetyl [N-Term]	13	2
TRUE	High	SETAPAAPAAAPPAEKAPVKKKAAKKAGGTPR	1xAcetyl [K]; Methyl [K]; 1xDimethyl [K]; Trimethylacetyl [K]	32	6
TRUE	High	SETAPAAPAAAPPAEKAPVKKKAAKKAGGTPR	Trimethylacetyl [K]; 1xTrimethylacetyl [N-Term]; 1xAcetyl [K]; 1xTrimethyl [K]	32	6
TRUE	High	SAPSTGGVKKPHR	1xDimethyl [K9]; 1xTrimethylacetyl [K10]	13	2
TRUE	High	YTEHAKR		7	1
TRUE	High	KSAPATGGVKKPHR	1xAcetyl [K]; 1xMethyl [K]; 1xTrimethylacetyl [T/K/S]; 1xTrimethylacetyl [N-Term]	14	3
TRUE	High	KSAPATGGVKKPHR	Acetyl [K]; 1xTrimethyl [K11]; 1xTrimethylacetyl [K/S]; 1xTrimethylacetyl [N-Term]	14	3
TRUE	High	EIAQDFKTDLR	1xAcetyl [K7]	11	1
TRUE	High	EIAQDFKTDLR	1xTrimethylacetyl [N-Term]; 1xTrimethylacetyl [K7]	11	1
TRUE	High	EIAQDFKTDLR	1xMethyl [K7]; 1xTrimethylacetyl [N-Term]	11	1
TRUE	High	EIAQDFKTDLR	1xDimethyl [K7]; 1xTrimethylacetyl [N-Term]	11	1
TRUE	High	EIAQDFKTDLR	1xAcetyl [K7]; 1xTrimethylacetyl [N-Term]; 1xTrimethylacetyl [T8]	11	1
TRUE	High	EIAQDFKTDLR	1xTrimethyl [K7]; 1xTrimethylacetyl [N-Term]; 1xMethyl [R11]; 1xDimethyl [K7]	11	1
TRUE	High	EIAQDFKTDLR	1xTrimethylacetyl [K/T]; 1xTrimethylacetyl [N-Term]	11	1
TRUE	High	EIQTAVR		7	0
TRUE	High	EIQTAVR	1xTrimethylacetyl [N-Term]; 1xTrimethylacetyl [T4]	7	0
TRUE	High	EPAKSAPAPKKGSKKAVTKAQKKDGKKR	1xAcetyl [K]; 1xTrimethyl [K]; Trimethylacetyl [K]; 1xTrimethylacetyl [N-Term]	28	10
TRUE	High	EVQTAVR		7	0
TRUE	High	EVQTAVR	1xTrimethylacetyl [N-Term]; 1xTrimethylacetyl [T4]	7	0
TRUE	High	FKTDLR		6	1
TRUE	High	FKTDLR	1xMethyl [K2]	6	1
TRUE	High	FKTDLR	1xTrimethylacetyl [N-Term]; 1xTrimethylacetyl [K2]	6	1
TRUE	High	GAAKPR	1xDimethyl [K4]; 1xTrimethylacetyl [N-Term]; 2xMethyl [K4; R6]	6	1
TRUE	High	GAGAAKR	1xTrimethylacetyl [K6]; 1xTrimethylacetyl [N-Term]	7	1
TRUE	High	GAPAAATAPAPTAHKAKKAAPGAAGSR	1xTrimethylacetyl [K15]; 1xTrimethylacetyl [N-Term]	27	3
TRUE	High	GAPAAATAPAPTAHKAKKAAPGAAGSR	Trimethylacetyl [K]; 1xTrimethylacetyl [N-Term]; 1xAcetyl [K]; 1xTrimethyl [K]	27	3
TRUE	High	EIAQDFKTDLR	1xDimethyl [K7]	11	1
TRUE	High	GAPAAATAPAPTAHKAKKAAPGAAGSR	3xTrimethylacetyl [K15; K17; K18]; 1xTrimethylacetyl [N-Term]	27	3
TRUE	High	EIAQDFKTDLR	1xMethyl [K7]	11	1
TRUE	High	EIAQDFKTD	1xTrimethylacetyl [N-Term]	9	1
TRUE	High	DAVTYTEHAKR	Trimethylacetyl [K]; 1xTrimethylacetyl [N-Term]	11	1
TRUE	High	DAVTYTEHAKR	1xMethyl [R11]; 1xDimethyl [K10]; 1xTrimethylacetyl [T6]; 1xTrimethylacetyl [N-Term]; 1xTrimethyl [K10]	11	1
TRUE	High	DAVTYTEHAKR	2xTrimethylacetyl [K10; Y/T]; 1xTrimethylacetyl [N-Term]	11	1
TRUE	High	DEELNKLLGR		10	1
TRUE	High	DNKKTR		6	2
TRUE	High	DNKKTR	1xTrimethylacetyl [K]; 1xTrimethylacetyl [N-Term]	6	2
TRUE	High	DNKKTR	1xAcetyl [K3]; 1xTrimethylacetyl [K]; 1xTrimethylacetyl [N-Term]	6	2
TRUE	High	DNKKTR	Trimethylacetyl [K]; 1xTrimethylacetyl [N-Term]	6	2
TRUE	High	DNKKTR	2xTrimethylacetyl [K3; K4]; 1xTrimethylacetyl [N-Term]	6	2
TRUE	High	DNIQGITKPAIR		12	1
TRUE	High	DNIQGITKPAIR	1xAcetyl [K8]	12	1
TRUE	High	DNIQGITKPAIR	1xTrimethylacetyl [K8]; 1xTrimethylacetyl [N-Term]	12	1
TRUE	High	DNIQGITKPAIR	1xAcetyl [K8]; 1xTrimethylacetyl [N-Term]	12	1
TRUE	High	DNIQGITKPAIR	1xTrimethylacetyl [K8]; 1xTrimethylacetyl [N-Term]	12	1
TRUE	High	DNIQGITKPAIR	1xMethyl [R12]; 1xDimethyl [K8]; 1xTrimethylacetyl [T7]; 1xTrimethylacetyl [N-Term]; 1xTrimethyl [K8]	12	1
TRUE	High	DVVYALKR		8	1
TRUE	High	EELNKLLGR		9	1
TRUE	High	ELAKHAVSEGTKAVTKYTSSK	2xTrimethylacetyl [K4; K16]; 1xTrimethylacetyl [N-Term]	21	4
TRUE	High	EIAQDFKTD		9	1
TRUE	High	EIAQDFKTDLR		11	1
TRUE	High	GDEELDSLIKATIAGGGVIPHIHKSLIGKKGQQKTV	Trimethylacetyl [K]; 1xTrimethylacetyl [N-Term]; 1xAcetyl [K]; 1xTrimethyl [K]; 1xMethyl [K]; 1xDimethyl [K24]	36	5
TRUE	High	GDEELDSLIKATIAGGGVIPHIHKSLIGKKGQQKTV	2xAcetyl [K24; K29]; 2xTrimethyl [K30; K34]; Trimethylacetyl [S]; 1xTrimethylacetyl [N-Term]	36	5
TRUE	High	GGKAGKDSGKAKTKAVSR	1xTrimethylacetyl [K6]	18	5
TRUE	High	GKGGAKR	2xAcetyl [K2; K6]	7	2
TRUE	High	GKGGAKR	1xAcetyl [K6]; 1xTrimethylacetyl [N-Term]	7	2
TRUE	High	GKGGAKR	1xTrimethylacetyl [K6]; 1xTrimethylacetyl [N-Term]; 1xAcetyl [K2]; 1xTrimethyl [K6]	7	2
TRUE	High	GKGGAKR	1xAcetyl [K6]; 1xTrimethylacetyl [K2]; 1xTrimethylacetyl [N-Term]	7	2
TRUE	High	GKGGKGL	1xTrimethylacetyl [K5]; 1xTrimethylacetyl [N-Term]	7	2
TRUE	High	GKGGKGL	2xTrimethylacetyl [K2; K5]; 1xTrimethylacetyl [N-Term]	7	2
TRUE	High	GKGGKGLG	1xTrimethylacetyl [K5]; 1xTrimethylacetyl [N-Term]	8	2
TRUE	High	GKGGKGLG	2xTrimethylacetyl [K2; K5]; 1xTrimethylacetyl [N-Term]	8	2
TRUE	High	GKGGKGLGK	1xTrimethylacetyl [K]; 1xTrimethylacetyl [N-Term]	9	3
TRUE	High	GKGGKGLGK	2xTrimethylacetyl [K]; 1xTrimethylacetyl [N-Term]	9	3
TRUE	High	GKGGKGLGK	3xTrimethylacetyl [K2; K5; K9]; 1xTrimethylacetyl [N-Term]	9	3
TRUE	High	GKGGKGLGKG	1xTrimethylacetyl [N-Term]	10	3
TRUE	High	GKGGKGLGKG	1xTrimethylacetyl [K]; 1xTrimethylacetyl [N-Term]	10	3
TRUE	High	GKGGKGLGKG	2xTrimethylacetyl [K9; K]; 1xTrimethylacetyl [N-Term]	10	3
TRUE	High	GKGGKGLGKG	1xAcetyl [K9]; 2xTrimethylacetyl [K2; K5]; 1xTrimethylacetyl [N-Term]	10	3
TRUE	High	GKGGKGLGKG	3xTrimethylacetyl [K2; K5; K9]; 1xTrimethylacetyl [N-Term]	10	3
TRUE	High	GKGGKGLGKGG	1xTrimethylacetyl [N-Term]	11	3
TRUE	High	GKGGKGLGKGG	1xTrimethylacetyl [K]; 1xTrimethylacetyl [N-Term]	11	3
TRUE	High	GKGGKGLGKGG	Trimethylacetyl [K]; 1xTrimethylacetyl [N-Term]	11	3
TRUE	High	GKGGAKR	1xTrimethyl [K6]; 1xMethyl [K2]; 1xDimethyl [K6]	7	2
TRUE	High	GHYAER		6	0
TRUE	High	GGYDVEKNNSR		11	1
TRUE	High	GGVKKPHR	2xTrimethylacetyl [K4; K5]; 1xTrimethylacetyl [N-Term]	8	2
TRUE	High	GGKAPR	1xAcetyl [K3]; 1xTrimethylacetyl [N-Term]	6	1
TRUE	High	GGKAPR	1xTrimethylacetyl [K3]; 1xTrimethylacetyl [N-Term]	6	1
TRUE	High	GGKGLGKGGAKR		12	3
TRUE	High	GGKGLGKGGAKR	1xAcetyl [K11]	12	3
TRUE	High	GGKGLGKGGAKR	2xAcetyl [K7; K11]	12	3
TRUE	High	GGKGLGKGGAKR	1xTrimethylacetyl [N-Term]	12	3
TRUE	High	GGKGLGKGGAKR	1xAcetyl [K11]; 1xTrimethylacetyl [K]; 1xTrimethylacetyl [N-Term]	12	3
TRUE	High	GGKGLGKGGAKR	2xAcetyl [K7; K11]; 1xTrimethylacetyl [N-Term]; 1xTrimethylacetyl [K3]	12	3
TRUE	High	GGKGLGKGGAKR	Trimethylacetyl [K]; 1xTrimethylacetyl [N-Term]	12	3
TRUE	High	DAVTYTEHAKR	1xMethyl [R11]; 1xDimethyl [K10]; 1xTrimethylacetyl [N-Term]; 1xTrimethyl [K10]	11	1
TRUE	High	GGKGLGKGGAKR	1xAcetyl [K11]; Trimethylacetyl [K]; 1xTrimethylacetyl [N-Term]	12	3
TRUE	High	GGKGLGKGGAKR	1xAcetyl [K11]; 2xTrimethylacetyl [K3; K7]; 1xTrimethylacetyl [N-Term]	12	3
TRUE	High	GGKGLGKGGAKR	3xTrimethylacetyl [K3; K7; K11]; 1xTrimethylacetyl [N-Term]	12	3
TRUE	High	GGVKKPHR		8	2
TRUE	High	GGVKKPHR	1xDimethyl [K4]	8	2
TRUE	High	GGVKKPHR	1xAcetyl [K4]	8	2
TRUE	High	GGVKKPHR	1xTrimethylacetyl [K]	8	2
TRUE	High	GGVKKPHR	1xMethyl [K4]; 1xTrimethylacetyl [K5]	8	2
TRUE	High	GGVKKPHR	1xDimethyl [K4]; 1xTrimethylacetyl [K5]	8	2
TRUE	High	GGVKKPHR	2xTrimethylacetyl [K4; K5]	8	2
TRUE	High	GGKGLGKGGAKR	Trimethylacetyl [K]; 1xTrimethylacetyl [N-Term]	12	3
TRUE	High	GKGGKGLGKGG	3xTrimethylacetyl [K2; K5; K9]; 1xTrimethylacetyl [N-Term]	11	3
TRUE	High	DAVTYTEHAKR	1xAcetyl [K10]; 1xTrimethylacetyl [N-Term]	11	1
TRUE	High	DAVTYTEHAKR	1xAcetyl [K10]	11	1
TRUE	High	AGGKAGKDSGKAKTKAVSR	Trimethylacetyl [K]; 1xTrimethylacetyl [N-Term]; 1xAcetyl [K]; 1xTrimethyl [K]	19	5
TRUE	High	AGGKAGKDSGKAKTKAVSR	2xAcetyl [K]; 1xDimethyl [K]; 3xTrimethylacetyl [K4; K7; T14]; 1xTrimethylacetyl [N-Term]	19	5
TRUE	High	AGGKAGKDSGKAKTKAVSR	1xAcetyl [K7]; 4xTrimethylacetyl [K4; K11; K13; K15]; 1xTrimethylacetyl [N-Term]	19	5
TRUE	High	AGGKAGKDSGKAKTKAVSR	5xTrimethylacetyl [K4; K7; K13; K/T/S]; 1xTrimethylacetyl [N-Term]	19	5
TRUE	High	AGLQFPVGR		9	0
TRUE	High	AGLQFPVGR	1xTrimethylacetyl [N-Term]	9	0
TRUE	High	AGLQFPVGR	1xMethyl [R9]; 1xTrimethylacetyl [N-Term]	9	0
TRUE	High	AGLQFPVGRVHR	1xTrimethylacetyl [N-Term]	12	0
TRUE	High	AHYNKR		6	1
TRUE	High	AHYNKR	1xTrimethylacetyl [K/Y]	6	1
TRUE	High	AKAKSR	1xTrimethylacetyl [K]; 1xTrimethylacetyl [N-Term]	6	2
TRUE	High	AKAKSR	1xTrimethylacetyl [K4]; 1xTrimethylacetyl [N-Term]	6	2
TRUE	High	AKAKSR	1xMethyl [R6]; Trimethylacetyl [K]; 1xTrimethylacetyl [N-Term]	6	2
TRUE	High	AKAKSR	1xAcetyl [K2]; 1xMethyl [R6]; 1xTrimethylacetyl [K4]; 1xTrimethylacetyl [N-Term]	6	2
TRUE	High	AKAKSR	Trimethylacetyl [K]; 1xTrimethylacetyl [N-Term]; 1xAcetyl [K2]; 1xTrimethyl [K4]	6	2
TRUE	High	AKAKSR	1xMethyl [R6]; 2xTrimethylacetyl [K2; K4]; 1xTrimethylacetyl [N-Term]	6	2
TRUE	High	AKAKTR	1xTrimethylacetyl [N-Term]; 1xTrimethylacetyl [K4]	6	2
TRUE	High	AKAKTR	1xAcetyl [K]; 1xTrimethylacetyl [N-Term]; 1xTrimethylacetyl [K4]	6	2
TRUE	High	AKAKTR	Trimethylacetyl [K]; 1xTrimethylacetyl [N-Term]	6	2
TRUE	High	AGGKAGKDSGKAKTKAVSR	Acetyl [K]; Trimethylacetyl [K]; 1xTrimethylacetyl [N-Term]; 1xTrimethyl [K13]	19	5
TRUE	High	AKAKTR	1xAcetyl [K2]; 1xTrimethylacetyl [K4]; 1xTrimethylacetyl [N-Term]	6	2
TRUE	High	AGGKAGKDSGKAKTKAVSR	Trimethylacetyl [K]; 1xTrimethylacetyl [N-Term]	19	5
TRUE	High	AGGKAGKDSGKAKTKAVSR	Acetyl [K]; Trimethylacetyl [K]; 1xTrimethylacetyl [N-Term]; 1xTrimethyl [K4]	19	5
TRUE	High	AAAKKK	Trimethylacetyl [K]; 1xTrimethylacetyl [N-Term]; 1xAcetyl [K]; 1xTrimethyl [K]	6	3
TRUE	High	AAGAGAAKR	1xTrimethylacetyl [N-Term]	9	1
TRUE	High	AAGAGAAKR	1xTrimethylacetyl [K8]; 1xTrimethylacetyl [N-Term]	9	1
TRUE	High	AAKKAGGTPR	2xTrimethylacetyl [K3; K4]; 1xTrimethylacetyl [N-Term]	10	2
TRUE	High	ADKKPAR	Trimethylacetyl [K]; 1xTrimethylacetyl [N-Term]	7	2
TRUE	High	AGAAKR	1xTrimethylacetyl [K5]; 1xTrimethylacetyl [N-Term]	6	1
TRUE	High	AGAGAAKR	1xTrimethylacetyl [K7]; 1xTrimethylacetyl [N-Term]	8	1
TRUE	High	AGGKAGKD	1xTrimethylacetyl [N-Term]	8	2
TRUE	High	AGGKAGKDSGKAKAKAVSR	1xTrimethylacetyl [N-Term]; 1xTrimethylacetyl [K4]	19	5
TRUE	High	AGGKAGKDSGKAKAKAVSR	Trimethylacetyl [K]; 1xTrimethylacetyl [N-Term]	19	5
TRUE	High	AGGKAGKDSGKAKAKAVSR	Trimethylacetyl [K]; 1xTrimethylacetyl [N-Term]	19	5
TRUE	High	AGGKAGKDSGKAKAKAVSR	Trimethylacetyl [K]; 1xTrimethylacetyl [N-Term]; 1xAcetyl [K]; 1xTrimethyl [K]; Methyl [R]; 1xDimethyl [K]	19	5
TRUE	High	AGGKAGKDSGKAKAKAVSR	1xAcetyl [K]; 1xTrimethyl [K]; Trimethylacetyl [S]; 1xTrimethylacetyl [N-Term]	19	5
TRUE	High	AGGKAGKDSGKAKTKAVSR	1xTrimethylacetyl [K/T]; 1xTrimethylacetyl [N-Term]; 1xAcetyl [K]; 1xMethyl [K11]; 1xDimethyl [K]; 1xTrimethyl [K13]	19	5
TRUE	High	AGGKAGKDSGKAKTKAVSR	Trimethylacetyl [K]; 1xTrimethylacetyl [N-Term]; 1xAcetyl [K]; 1xTrimethyl [K]; 1xMethyl [K]; 1xDimethyl [K]	19	5
TRUE	High	AGGKAGKDSGKAKTKAVSR	3xAcetyl [K4; K7; K11]; 1xTrimethylacetyl [N-Term]	19	5
TRUE	High	AGGKAGKDSGKAKTKAVSR	2xAcetyl [K4; K7]; 1xTrimethylacetyl [K/T]; 1xTrimethylacetyl [N-Term]	19	5
TRUE	High	AGGKAGKDSGKAKTKAVSR	Trimethylacetyl [K]; 1xTrimethylacetyl [N-Term]; Acetyl [K]; Trimethyl [K]; 1xMethyl [K4]; 1xDimethyl [K]	19	5
TRUE	High	AGGKAGKDSGKAKTKAVSR	3xAcetyl [K4; K7; K11]; 1xTrimethylacetyl [T/K]; 1xTrimethylacetyl [N-Term]	19	5
TRUE	High	AGGKAGKDSGKAKTKAVSR	Acetyl [K]; Trimethylacetyl [K]; 1xTrimethylacetyl [N-Term]; 1xTrimethyl [K13]	19	5
TRUE	High	AKAKTR	2xTrimethylacetyl [K2; K4]; 1xTrimethylacetyl [N-Term]	6	2
TRUE	High	AKRKATGPPVSELITKAVAASKER	1xAcetyl [K4]; 1xPhospho [T6]; 1xTrimethylacetyl [N-Term]; 1xTrimethylacetyl [K2]	24	4
TRUE	High	AKRKATGPPVSELITKAVAASKER	1xPhospho [T6]; 1xTrimethyl [K4]; 1xTrimethylacetyl [K2]; Methyl [R]; 1xDimethyl [K4]; 1xTrimethylacetyl [N-Term]	24	4
TRUE	High	AVSEGTKAVTKYTSSK	2xTrimethylacetyl [K7; K11]; 1xTrimethylacetyl [N-Term]	16	3
TRUE	High	AVTKAQKKDGKKR	1xAcetyl [K]; Methyl [K]; 1xDimethyl [K]; 1xTrimethylacetyl [N-Term]; 1xTrimethylacetyl [K]; 1xTrimethyl [K]	13	5
TRUE	High	AVTKAQKKDGKKR	1xAcetyl [K12]; 1xTrimethyl [K11]; Trimethylacetyl [K]; 1xTrimethylacetyl [N-Term]	13	5
TRUE	High	AVTKAQKKDGKKR	1xAcetyl [K]; 1xMethyl [K/R]; 1xDimethyl [K]; Trimethylacetyl [K]; 1xTrimethylacetyl [N-Term]; 1xTrimethyl [K]	13	5
TRUE	High	AVTKAQKKDGKKR	Trimethylacetyl [K]; 1xTrimethylacetyl [N-Term]; 1xAcetyl [K]; 1xTrimethyl [K]	13	5
TRUE	High	AVTKYTSAK	1xTrimethylacetyl [N-Term]	9	2
TRUE	High	AVTKYTSAK	1xTrimethylacetyl [K]; 1xTrimethylacetyl [N-Term]	9	2
TRUE	High	AVTKYTSAK	2xTrimethylacetyl [K4; K9]; 1xTrimethylacetyl [N-Term]	9	2
TRUE	High	AVTKYTSSK	1xTrimethylacetyl [N-Term]; 1xTrimethylacetyl [K4]	9	2
TRUE	High	AVTKYTSSK	1xTrimethylacetyl [K/Y/S/T]; 1xTrimethylacetyl [N-Term]; 1xAcetyl [K]; 1xTrimethyl [K]	9	2
TRUE	High	AVTKYTSSK	2xTrimethylacetyl [K4; K9]; 1xTrimethylacetyl [N-Term]	9	2
TRUE	High	AVTYTEHAKR		10	1
TRUE	High	AVTYTEHAKR	1xTrimethylacetyl [K/Y]; 1xTrimethylacetyl [N-Term]	10	1
TRUE	High	AVTYTEHAKR	1xTrimethylacetyl [K9]; 1xTrimethylacetyl [N-Term]	10	1
TRUE	High	DAVTYTEH		8	0
TRUE	High	DAVTYTEH	1xTrimethylacetyl [N-Term]	8	0
TRUE	High	DAVTYTEHA	1xTrimethylacetyl [N-Term]	9	0
TRUE	High	DAVTYTEHAK	1xTrimethylacetyl [N-Term]	10	1
TRUE	High	DAVTYTEHAKR		11	1
TRUE	High	AVSEGTKAVTKYTSSK	1xTrimethylacetyl [K/T]; 1xTrimethylacetyl [N-Term]	16	3
TRUE	High	AVAASKER	Trimethylacetyl [S]; 1xTrimethylacetyl [N-Term]	8	1
TRUE	High	AVAASKER	1xTrimethylacetyl [K6]; 1xTrimethylacetyl [N-Term]	8	1
TRUE	High	AVAASKER		8	1
TRUE	High	ALAAAGYDVEKNNSR	1xTrimethylacetyl [N-Term]	15	1
TRUE	High	ALAAAGYDVEKNNSR	1xTrimethylacetyl [K11]; 1xTrimethylacetyl [N-Term]	15	1
TRUE	High	ALAAGGYDVEKNNSR	1xTrimethylacetyl [N-Term]	15	1
TRUE	High	ALAAGGYDVEKNNSR	1xTrimethylacetyl [K11]; 1xTrimethylacetyl [N-Term]	15	1
TRUE	High	AIHAKR	1xTrimethylacetyl [K5]; 1xTrimethylacetyl [N-Term]	6	1
TRUE	High	APATGGVKKPHR	Trimethylacetyl [K]; 1xTrimethylacetyl [N-Term]; 1xAcetyl [K]; 1xTrimethyl [K]	12	2
TRUE	High	APATGGVKKPHR	2xTrimethylacetyl [K8; K9]; 1xTrimethylacetyl [N-Term]	12	2
TRUE	High	AQDFKTDLR		9	1
TRUE	High	AQDFKTDLR	1xMethyl [K5]	9	1
TRUE	High	DAVTYTEHAKR	1xTrimethylacetyl [N-Term]; 1xTrimethylacetyl [Y/K]	11	1
TRUE	High	AQKKDGKKR	3xTrimethylacetyl [K3; K4; K8]; 1xTrimethylacetyl [N-Term]	9	4
TRUE	High	ASGPPVSELITKAVAASKER	1xTrimethylacetyl [K/S]	20	2
TRUE	High	ASGPPVSELITKAVAASKER	2xTrimethylacetyl [K12; S/K]	20	2
TRUE	High	ATGGVKKPHR	1xTrimethylacetyl [K]	10	2
TRUE	High	ATGPPVSELITKAVAASKER	1xTrimethylacetyl [K/S]	20	2
TRUE	High	ATGPPVSELITKAVAASKER	2xTrimethylacetyl [K/S/T]	20	2
TRUE	High	ATKAAR	1xTrimethylacetyl [K3]; 1xTrimethylacetyl [N-Term]	6	1
TRUE	High	ATKKAAGAGAAKR	1xTrimethylacetyl [K3]; 1xTrimethylacetyl [N-Term]	13	3
TRUE	High	ATKKAAGAGAAKR	2xTrimethylacetyl [K]; 1xTrimethylacetyl [N-Term]	13	3
TRUE	High	ATKKAAGAGAAKR	3xTrimethylacetyl [K4; K12; K/T]; 1xTrimethylacetyl [N-Term]	13	3
TRUE	High	ASGPPVSELITKAVAASKER		20	2
TRUE	High	GKGGKGLGKGGAKR	1xAcetyl [K13]	14	4
TRUE	High	GKGGKGLGKGGAKR	2xAcetyl [K]	14	4
TRUE	High	GKGGKGLGKGGAKR	1xTrimethylacetyl [N-Term]; 1xTrimethylacetyl [K]	14	4
TRUE	High	KGHYAER	2xTrimethylacetyl [K1; Y4]; 1xTrimethylacetyl [N-Term]	7	1
TRUE	High	KGLGKGGAKR	1xTrimethylacetyl [N-Term]	10	3
TRUE	High	KGLGKGGAKR	1xAcetyl [K9]; 1xTrimethylacetyl [N-Term]; 1xTrimethylacetyl [K1]	10	3
TRUE	High	KGLGKGGAKR	1xAcetyl [K9]; Trimethylacetyl [K]; 1xTrimethylacetyl [N-Term]	10	3
TRUE	High	KGLGKGGAKR	Trimethylacetyl [K]; 1xTrimethylacetyl [N-Term]; 1xAcetyl [K]; 1xTrimethyl [K]; 1xMethyl [R10]; 1xDimethyl [K]	10	3
TRUE	High	KGLGKGGAKR	1xAcetyl [K9]; 2xTrimethylacetyl [K1; K5]; 1xTrimethylacetyl [N-Term]	10	3
TRUE	High	KGLGKGGAKR	3xTrimethylacetyl [K1; K5; K9]; 1xTrimethylacetyl [N-Term]	10	3
TRUE	High	KGNYAER		7	1
TRUE	High	KGNYAER	1xAcetyl [K1]	7	1
TRUE	High	KGNYAER	1xTrimethylacetyl [N-Term]; 1xTrimethylacetyl [K1]	7	1
TRUE	High	KGNYAER	1xMethyl [R7]; 1xTrimethylacetyl [N-Term]	7	1
TRUE	High	KGNYAER	1xAcetyl [K1]; 1xTrimethylacetyl [N-Term]	7	1
TRUE	High	KGNYAER	Trimethylacetyl [K]; 1xTrimethylacetyl [N-Term]	7	1
TRUE	High	KGNYSER		7	1
TRUE	High	KGNYSER	1xTrimethylacetyl [K1]; 1xTrimethylacetyl [N-Term]	7	1
TRUE	High	KGNYSER	1xTrimethylacetyl [K1]; 1xTrimethylacetyl [N-Term]	7	1
TRUE	High	KKAAGAGAAKRKATGPPVSELITKAVAASKER	Acetyl [K]; 3xMethyl [K10; K12; K]; Trimethylacetyl [T]; 1xTrimethylacetyl [N-Term]; 1xTrimethyl [K24]	32	6
TRUE	High	KKAAGAGAAKRKATGPPVSELITKAVAASKER	Methyl [K]; 1xTrimethyl [K1]; 2xTrimethylacetyl [T14; K24]; 1xTrimethylacetyl [N-Term]; 2xDimethyl [K1; K2]	32	6
TRUE	High	KKLEGGGER	1xTrimethylacetyl [K1]; 1xTrimethylacetyl [N-Term]	9	2
TRUE	High	KGHYAER	1xTrimethylacetyl [K1]; 1xTrimethylacetyl [N-Term]	7	1
TRUE	High	KLPFQR		6	1
TRUE	High	KGHYAER	1xAcetyl [K1]; 1xTrimethylacetyl [N-Term]	7	1
TRUE	High	KGHYAER		7	1
TRUE	High	KASGPPVSELITKAVAASKER	Trimethylacetyl [K]; 1xTrimethylacetyl [N-Term]	21	3
TRUE	High	KASGPPVSELITKAVAASKER	1xMethyl [K1]; Trimethylacetyl [S]; 1xTrimethylacetyl [N-Term]	21	3
TRUE	High	KASGPPVSELITKAVAASKER	1xAcetyl [K1]; Trimethylacetyl [S]; 1xTrimethylacetyl [N-Term]	21	3
TRUE	High	KASGPPVSELITKAVAASKER	3xTrimethylacetyl [K1; K13; K19]; 1xTrimethylacetyl [N-Term]	21	3
TRUE	High	KASGPPVSELITKAVAASKER	1xAcetyl [K1]; Trimethylacetyl [S]; 1xTrimethylacetyl [N-Term]	21	3
TRUE	High	KATGPPVSELITKAVAASKER		21	3
TRUE	High	KATGPPVSELITKAVAASKER	1xTrimethylacetyl [T/K/S]; 1xTrimethylacetyl [N-Term]	21	3
TRUE	High	KATGPPVSELITKAVAASKER	1xAcetyl [K1]; 1xTrimethylacetyl [N-Term]	21	3
TRUE	High	KATGPPVSELITKAVAASKER	Trimethylacetyl [K]; 1xTrimethylacetyl [N-Term]	21	3
TRUE	High	KATGPPVSELITKAVAASKER	Trimethylacetyl [K]; 1xTrimethylacetyl [N-Term]	21	3
TRUE	High	KATGPPVSELITKAVAASKER	3xTrimethylacetyl [K1; K13; K19]; 1xTrimethylacetyl [N-Term]	21	3
TRUE	High	KESYSVYVYK	1xTrimethylacetyl [N-Term]; 1xTrimethylacetyl [K1]	10	2
TRUE	High	KGGAKR	2xTrimethylacetyl [K1; K5]; 1xTrimethylacetyl [N-Term]	6	2
TRUE	High	KGGKGLGKGGAKR	Trimethylacetyl [K]; 1xTrimethylacetyl [N-Term]	13	4
TRUE	High	KGGKGLGKGGAKR	1xAcetyl [K12]; Trimethylacetyl [K]; 1xTrimethylacetyl [N-Term]	13	4
TRUE	High	KGGKGLGKGGAKR	Trimethylacetyl [K]; 1xTrimethylacetyl [N-Term]; Acetyl [K]; 1xMethyl [R13]; 1xDimethyl [K8]; 1xTrimethyl [K]	13	4
TRUE	High	KGGKGLGKGGAKR	1xAcetyl [K12]; Trimethylacetyl [K]; 1xTrimethylacetyl [N-Term]	13	4
TRUE	High	KGGKGLGKGGAKR	Trimethylacetyl [K]; 1xTrimethylacetyl [N-Term]	13	4
TRUE	High	KGGKGLGKGGAKR	1xAcetyl [K12]; 3xTrimethylacetyl [K1; K4; K8]; 1xTrimethylacetyl [N-Term]	13	4
TRUE	High	KGHYAER	1xTrimethylacetyl [N-Term]; 1xTrimethylacetyl [K1]	7	1
TRUE	High	KLPFQR	1xAcetyl [K1]	6	1
TRUE	High	KLPFQR	1xTrimethylacetyl [N-Term]; 1xTrimethylacetyl [K1]	6	1
TRUE	High	KLPFQR	1xAcetyl [K1]; 1xTrimethylacetyl [N-Term]	6	1
TRUE	High	KSAGAAKR	1xMethyl [K1]; 1xTrimethylacetyl [K7]; 1xTrimethylacetyl [N-Term]	8	2
TRUE	High	KSAGAAKR	1xAcetyl [K1]; 1xTrimethylacetyl [K7]; 1xTrimethylacetyl [N-Term]	8	2
TRUE	High	KSAGAAKR	1xPhospho [S2]; Trimethylacetyl [K]; 1xTrimethylacetyl [N-Term]	8	2
TRUE	High	KSAGAAKR	2xTrimethylacetyl [K1; K7]; 1xTrimethylacetyl [N-Term]	8	2
TRUE	High	KSAPATG	1xDimethyl [K1]; 1xTrimethylacetyl [N-Term]	7	1
TRUE	High	KSAPATG	1xTrimethyl [K1]; 1xTrimethylacetyl [N-Term]	7	1
TRUE	High	KSAPATGG	1xDimethyl [K1]; 1xTrimethylacetyl [N-Term]	8	1
TRUE	High	KSAPATGGVK	1xDimethyl [K1]; 1xTrimethylacetyl [N-Term]	10	2
TRUE	High	KSAPATGGVKKPHR		14	3
TRUE	High	KSAPATGGVKKPHR	1xMethyl [K1]	14	3
TRUE	High	KSAPATGGVKKPHR	1xDimethyl [K]	14	3
TRUE	High	KSAPATGGVKKPHR	1xAcetyl [K1]	14	3
TRUE	High	KSAPATGGVKKPHR	1xMethyl [K10]; 1xDimethyl [K1]; 1xTrimethyl [K1]	14	3
TRUE	High	KSAPATGGVKKPHR	1xAcetyl [K]; 2xMethyl [K]; 1xDimethyl [K]	14	3
TRUE	High	KSAPATGGVKKPHR	2xAcetyl [K1; K10]	14	3
TRUE	High	KSAPATGGVKKPHR	1xTrimethylacetyl [K/S]; 1xAcetyl [K10]; Methyl [K]; 1xDimethyl [K]; 1xTrimethyl [K1]; 1xTrimethylacetyl [N-Term]	14	3
TRUE	High	KSAPATGGVKKPHR	2xAcetyl [K1; K]; 1xMethyl [K/R]	14	3
TRUE	High	KSAPATGGVKKPHR	1xMethyl [K]; 1xTrimethylacetyl [K/S]; 1xTrimethylacetyl [N-Term]; 1xAcetyl [K]; 2xDimethyl [K]; 1xTrimethyl [K1]	14	3
TRUE	High	KSAPATGGVKKPHR	1xDimethyl [K]; 1xTrimethylacetyl [N-Term]; 1xTrimethylacetyl [K/S]; 2xMethyl [K10; K11]; 1xAcetyl [K]; 1xTrimethyl [K]	14	3
TRUE	High	KSAGAAKR	Trimethylacetyl [K]; 1xTrimethylacetyl [N-Term]	8	2
TRUE	High	KSAGAAKR	1xAcetyl [K1]; 1xTrimethylacetyl [N-Term]; 1xTrimethylacetyl [K7]	8	2
TRUE	High	KSAGAAKR	1xTrimethylacetyl [K]; 1xTrimethylacetyl [N-Term]	8	2
TRUE	High	KSAGAAKR		8	2
TRUE	High	KLPFQR	1xTrimethylacetyl [K1]; 1xTrimethylacetyl [N-Term]	6	1
TRUE	High	KLQKSTHLLIR	2xTrimethylacetyl [K1; K4]; 1xTrimethylacetyl [N-Term]	11	2
TRUE	High	KQGGKAR	1xTrimethylacetyl [K1]; 1xTrimethylacetyl [N-Term]	7	2
TRUE	High	KQGGKAR	1xAcetyl [K1]; 1xTrimethylacetyl [K5]	7	2
TRUE	High	KQGGKAR	Trimethylacetyl [K]; 1xTrimethylacetyl [N-Term]	7	2
TRUE	High	KQLATK	1xTrimethylacetyl [N-Term]	6	2
TRUE	High	KQLATKAAR		9	2
TRUE	High	KQLATKAAR	1xAcetyl [K]	9	2
TRUE	High	KQLATKAAR	2xAcetyl [K1; K6]	9	2
TRUE	High	KASGPPVSELITKAVAASKER	1xAcetyl [K1]; Trimethylacetyl [S]; 1xTrimethylacetyl [N-Term]	21	3
TRUE	High	KQLATKAAR	1xTrimethylacetyl [K/T]; 1xTrimethylacetyl [N-Term]	9	2
TRUE	High	KQLATKAAR	1xAcetyl [K]; 1xTrimethylacetyl [K/T]; 1xTrimethylacetyl [N-Term]	9	2
TRUE	High	KQLATKAAR	2xAcetyl [K1; K6]; 1xTrimethylacetyl [N-Term]	9	2
TRUE	High	KQLATKAAR	Trimethylacetyl [K]; 1xTrimethylacetyl [N-Term]	9	2
TRUE	High	KQLATKAAR	1xMethyl [K1]; 1xTrimethylacetyl [K6]; 1xTrimethylacetyl [N-Term]	9	2
TRUE	High	KQLATKAAR	1xAcetyl [K]; 1xTrimethylacetyl [K]; 1xTrimethylacetyl [N-Term]	9	2
TRUE	High	KQLATKAAR	1xMethyl [R9]; 1xDimethyl [K6]; 1xTrimethylacetyl [K1]; 1xTrimethylacetyl [N-Term]; 1xTrimethyl [K6]	9	2
TRUE	High	KQLATKAAR	2xTrimethylacetyl [K1; K6]; 1xTrimethylacetyl [N-Term]	9	2
TRUE	High	KQLATKVAR	1xMethyl [K/R]; Trimethylacetyl [K]; 1xTrimethylacetyl [N-Term]	9	2
TRUE	High	KQLATKVAR	1xAcetyl [K6]; 1xMethyl [R9]; 1xTrimethylacetyl [K1]; 1xTrimethylacetyl [N-Term]	9	2
TRUE	High	KQLATKAAR	1xMethyl [K1]; 1xTrimethylacetyl [N-Term]	9	2
TRUE	High	KASGPPVSELITKAVAASKER	1xMethyl [K1]; 2xTrimethylacetyl [K13; K19]	21	3
TRUE	High	KASGPPVSELITKAVAASKER	Trimethylacetyl [K]; 1xTrimethylacetyl [N-Term]	21	3
TRUE	High	KASGPPVSELITKAVAASKER	1xAcetyl [K1]; 1xTrimethylacetyl [K/S/T]; 1xTrimethylacetyl [N-Term]	21	3
TRUE	High	GKGLGKGGAKR	1xAcetyl [K10]; Trimethylacetyl [K]; 1xTrimethylacetyl [N-Term]	11	3
TRUE	High	GKGLGKGGAKR	2xAcetyl [K6; K10]; 1xTrimethylacetyl [K2]; 1xTrimethylacetyl [N-Term]	11	3
TRUE	High	GKGLGKGGAKR	Trimethylacetyl [K]; 1xTrimethylacetyl [N-Term]	11	3
TRUE	High	GKGLGKGGAKR	1xAcetyl [K10]; 2xTrimethylacetyl [K2; K6]; 1xTrimethylacetyl [N-Term]	11	3
TRUE	High	GKGLGKGGAKR	3xTrimethylacetyl [K2; K6; K10]; 1xTrimethylacetyl [N-Term]	11	3
TRUE	High	GKQGGKAR		8	2
TRUE	High	GKQGGKAR	1xTrimethylacetyl [N-Term]; 1xTrimethylacetyl [K6]	8	2
TRUE	High	GKQGGKAR	1xAcetyl [K]; 1xTrimethylacetyl [K6]; 1xTrimethylacetyl [N-Term]	8	2
TRUE	High	GKQGGKAR	2xAcetyl [K2; K6]; 1xTrimethylacetyl [N-Term]	8	2
TRUE	High	GKQGGKAR	1xTrimethylacetyl [K]; 1xTrimethylacetyl [N-Term]	8	2
TRUE	High	GKQGGKAR	1xAcetyl [K]; 1xTrimethylacetyl [K]; 1xTrimethylacetyl [N-Term]	8	2
TRUE	High	GKQGGKAR	2xTrimethylacetyl [K2; K6]; 1xTrimethylacetyl [N-Term]	8	2
TRUE	High	GKQGGKVR	1xTrimethylacetyl [K2]; 1xTrimethylacetyl [N-Term]	8	2
TRUE	High	GKQGGKVR	2xTrimethylacetyl [K2; K6]; 1xTrimethylacetyl [N-Term]	8	2
TRUE	High	GKTGGKAR		8	2
TRUE	High	GKTGGKAR	1xAcetyl [K2]; 1xTrimethylacetyl [T3]; 1xTrimethylacetyl [N-Term]	8	2
TRUE	High	GKTGGKAR	Trimethylacetyl [K]; 1xTrimethylacetyl [N-Term]	8	2
TRUE	High	GKTGGKAR	1xAcetyl [K2]; 1xTrimethylacetyl [K6]; 1xTrimethylacetyl [N-Term]	8	2
TRUE	High	GKTGGKAR	2xTrimethylacetyl [K2; K6]; 1xTrimethylacetyl [N-Term]	8	2
TRUE	High	GKGLGKGGAKR	1xTrimethylacetyl [K]; 1xTrimethylacetyl [N-Term]	11	3
TRUE	High	GKGLGKGGAKR	2xAcetyl [K6; K10]; 1xTrimethylacetyl [N-Term]; 1xTrimethylacetyl [K2]	11	3
TRUE	High	GKGLGKGGAKR	1xAcetyl [K10]; 1xTrimethylacetyl [N-Term]	11	3
TRUE	High	GKGLGKGGAKR	3xAcetyl [K2; K6; K10]	11	3
TRUE	High	GKGGKGLGKGGAKR	2xAcetyl [K9; K13]; 1xDimethyl [K2]	14	4
TRUE	High	GKGGKGLGKGGAKR	Acetyl [K]; 1xTrimethylacetyl [N-Term]; 1xTrimethylacetyl [K]; 1xTrimethyl [K2]	14	4
TRUE	High	GKGGKGLGKGGAKR	Acetyl [K]; 1xTrimethyl [K5]; 1xTrimethylacetyl [N-Term]; 1xTrimethylacetyl [K]	14	4
TRUE	High	GKGGKGLGKGGAKR	1xAcetyl [K13]; 1xTrimethyl [K]; Trimethylacetyl [K]; 1xTrimethylacetyl [N-Term]; 1xMethyl [R14]; 1xDimethyl [K13]	14	4
TRUE	High	GKGGKGLGKGGAKR	2xAcetyl [K9; K13]; 1xDimethyl [K2]; 1xTrimethylacetyl [N-Term]; 1xTrimethylacetyl [K13]	14	4
TRUE	High	GKGGKGLGKGGAKR	3xAcetyl [K]; 1xTrimethylacetyl [K]; 1xTrimethylacetyl [N-Term]	14	4
TRUE	High	GKGGKGLGKGGAKR	Acetyl [K]; Trimethylacetyl [K]; 1xTrimethylacetyl [N-Term]; 1xTrimethyl [K]	14	4
TRUE	High	GKGGKGLGKGGAKR	3xAcetyl [K9; K13; K]; 1xMethyl [K]; 1xTrimethylacetyl [N-Term]	14	4
TRUE	High	GKGGKGLGKGGAKR	3xAcetyl [K5; K9; K13]; 1xDimethyl [K2]; 1xTrimethylacetyl [N-Term]	14	4
TRUE	High	GLGKGGAKR	1xAcetyl [K8]; 1xTrimethylacetyl [N-Term]	9	2
TRUE	High	GKGGKGLGKGGAKR	4xAcetyl [K2; K5; K9; K13]; 1xTrimethylacetyl [N-Term]	14	4
TRUE	High	GKGGKGLGKGGAKR	Acetyl [K]; Trimethyl [K]; Trimethylacetyl [K]; 1xTrimethylacetyl [N-Term]	14	4
TRUE	High	GKGGKGLGKGGAKR	3xAcetyl [K]; 1xTrimethylacetyl [K]; 1xTrimethylacetyl [N-Term]	14	4
TRUE	High	GKGGKGLGKGGAKR	Acetyl [K]; Trimethylacetyl [K]; 1xTrimethylacetyl [N-Term]; 1xTrimethyl [K]	14	4
TRUE	High	GKGGKGLGKGGAKR	2xAcetyl [K]; 2xTrimethylacetyl [K]; 1xTrimethylacetyl [N-Term]	14	4
TRUE	High	GKGGKGLGKGGAKR	Trimethylacetyl [K]; 1xTrimethylacetyl [N-Term]; 1xAcetyl [K]; 1xTrimethyl [K]	14	4
TRUE	High	GKGGKGLGKGGAKR	1xAcetyl [K]; 3xTrimethylacetyl [K]; 1xTrimethylacetyl [N-Term]	14	4
TRUE	High	GKGGKGLGKGGAKR	4xTrimethylacetyl [K2; K5; K9; K13]; 1xTrimethylacetyl [N-Term]	14	4
TRUE	High	GKGLGKGGAKR	1xAcetyl [K10]	11	3
TRUE	High	GKGLGKGGAKR	1xTrimethylacetyl [K2]; 1xTrimethylacetyl [N-Term]	11	3
TRUE	High	GKGGKGLGKGGAKR	Acetyl [K]; Trimethylacetyl [K]; 1xTrimethylacetyl [N-Term]; 1xTrimethyl [K2]	14	4
TRUE	High	KSAPATGGVKKPHR	1xTrimethyl [K1]; 1xTrimethylacetyl [N-Term]; Methyl [K]; 1xDimethyl [K]; 1xTrimethylacetyl [K/S]	14	3
TRUE	High	GLGKGGAKR	2xAcetyl [K4; K8]; 1xTrimethylacetyl [N-Term]	9	2
TRUE	High	GLGKGGAKR	1xAcetyl [K8]; 1xTrimethylacetyl [K4]; 1xTrimethylacetyl [N-Term]	9	2
TRUE	High	GVLPNIQAVLLPKKTESHHKAKGK	1xAcetyl [K20]; 3xMethyl [K13; K14; K22]; Trimethylacetyl [S]; 1xTrimethylacetyl [N-Term]	24	5
TRUE	High	GYDVEKNNSR		10	1
TRUE	High	GYDVEKNNSR	1xTrimethylacetyl [N-Term]; 1xTrimethylacetyl [K6]	10	1
TRUE	High	HKAKGK	3xTrimethylacetyl [K2; K4; K6]; 1xTrimethylacetyl [N-Term]	6	3
TRUE	High	HLQLAIR		7	0
TRUE	High	HLQLAIR	1xTrimethylacetyl [N-Term]	7	0
TRUE	High	HLQLAVR		7	0
TRUE	High	HLQLAVR	1xTrimethylacetyl [N-Term]	7	0
TRUE	High	KAAGAGAAKR	1xTrimethylacetyl [K1]; 1xTrimethylacetyl [N-Term]	10	2
TRUE	High	KAAKKAGGTPRKASGPPVSELITKAVAASKER	1xAcetyl [K1]; 1xMethyl [R11]; 1xDimethyl [K12]; 1xTrimethyl [K]; Trimethylacetyl [S]	32	6
TRUE	High	KAAKKAGGTPRKASGPPVSELITKAVAASKER	1xAcetyl [K]; 1xMethyl [R11]; 1xDimethyl [K]; 1xTrimethyl [K5]; 3xTrimethylacetyl [K12; K24; K30]	32	6
TRUE	High	KAKTKAVSR	3xTrimethylacetyl [K1; K3; K5]; 1xTrimethylacetyl [N-Term]	9	3
TRUE	High	KALAAAGYDVEKNNSR	1xTrimethylacetyl [K1]; 1xTrimethylacetyl [N-Term]	16	2
TRUE	High	KASGPPVSELITKAV	1xMethyl [K13]; 1xTrimethylacetyl [N-Term]; 1xTrimethylacetyl [K1]	15	2
TRUE	High	KASGPPVSELITKAVAASKER		21	3
TRUE	High	KASGPPVSELITKAVAASKER	1xMethyl [K1]	21	3
TRUE	High	KASGPPVSELITKAVAASKER	1xAcetyl [K1]	21	3
TRUE	High	KASGPPVSELITKAVAASKER	1xTrimethylacetyl [K/S]; 1xTrimethylacetyl [N-Term]	21	3
TRUE	High	KASGPPVSELITKAVAASKER	1xMethyl [K1]; 1xTrimethylacetyl [K/S]; 1xTrimethylacetyl [N-Term]	21	3
TRUE	High	GVLKVFLENVIR	1xTrimethylacetyl [N-Term]; 1xTrimethylacetyl [K4]	12	1
TRUE	High	GVLKVFLENVIR		12	1
TRUE	High	GVKKPHR	2xTrimethylacetyl [K3; K4]; 1xTrimethylacetyl [N-Term]	7	2
TRUE	High	GTKAVTKYTSSK	Trimethylacetyl [K]; 1xTrimethylacetyl [N-Term]	12	3
TRUE	High	GLGKGGAKR	2xTrimethylacetyl [K4; K8]; 1xTrimethylacetyl [N-Term]	9	2
TRUE	High	GLISASR	1xTrimethylacetyl [S4]; 1xTrimethylacetyl [N-Term]	7	0
TRUE	High	GLIYEETR	1xTrimethylacetyl [N-Term]	8	0
TRUE	High	GLQFPVGR		8	0
TRUE	High	GLQFPVGR	1xTrimethylacetyl [N-Term]	8	0
TRUE	High	GITKPAIR		8	1
TRUE	High	GITKPAIR	1xTrimethylacetyl [N-Term]; 1xTrimethylacetyl [K4]	8	1
TRUE	High	GITKPAIR	1xTrimethylacetyl [K4]; 1xTrimethylacetyl [N-Term]	8	1
TRUE	High	GMSLVALKKALAAAGYDVEKNNSR	2xMethyl [K8; K9]; Trimethylacetyl [K]; 1xTrimethylacetyl [N-Term]; 1xDimethyl [K]	24	3
TRUE	High	GLGKGGAKR	Trimethylacetyl [K]; 1xTrimethylacetyl [N-Term]	9	2
TRUE	High	GNYAER		6	0
TRUE	High	GPSLGASSHQHSR	1xTrimethylacetyl [N-Term]	13	0
TRUE	High	GQKPEQR	1xTrimethylacetyl [K3]; 1xTrimethylacetyl [N-Term]	7	1
TRUE	High	GRGKGGKGLGKGGAKR	Methyl [K]; Trimethylacetyl [K]; 1xAcetyl [K15]; Dimethyl [K]	16	4
TRUE	High	GRGKGGKGLGKGGAKR	Methyl [R]; Dimethyl [K]; 2xTrimethylacetyl [K11; K15]; 1xTrimethyl [K]	16	4
TRUE	High	GSKKAVTKAQKKDGKKR	Trimethylacetyl [K]; 1xTrimethylacetyl [N-Term]; 1xAcetyl [K]; 1xTrimethyl [K]; 1xMethyl [K]; 1xDimethyl [K]	17	7
TRUE	High	GTKAVTKYTSAK	Trimethylacetyl [K]; 1xTrimethylacetyl [N-Term]	12	3
TRUE	High	GTKAVTKYTSSK		12	3
TRUE	High	GTKAVTKYTSSK	1xTrimethylacetyl [N-Term]	12	3
TRUE	High	GTKAVTKYTSSK	1xTrimethylacetyl [K]; 1xTrimethylacetyl [N-Term]	12	3
TRUE	High	GNYSER		6	0
TRUE	High	YTEHAKR	1xTrimethylacetyl [K6]	7	1

## Sheet: Fig.2B Arg-C Ultra-TMA
Library Name	Protein Accession	Protein Name	Peptide Modified Sequence Monoisotopic Masses	Precursor Mz	Precursor Charge	Sequence with modif	Sequence with natural modif	Sequence without modif	n_term	all_amino_labels	N-term label	K label	label	sequence	desired?	Peptide Retention Time+Arg-C_Ultra_TMA_01	Total Area MS1+Arg-C_Ultra_TMA_01	Peptide Retention Time+Arg-C_Ultra_TMA_02	Total Area MS1+Arg-C_Ultra_TMA_02	Peptide Retention Time+Arg-C_Ultra_TMA_03	Total Area MS1+Arg-C_Ultra_TMA_03	Median	Protein segment	Sequence identifier
6161_Lumos7_AB_Arg-C_Ultra_TMA	P62805	sp|P62805|H4_HUMAN	AVTYTEHAK[+84.057515]R	420.563	3	AVTYTEHAKtmaR	A69V70T71Y72T73E74H75A76K77R78	AVTYTEHAKR	FALSE	under,ok,ok,ok,ok,ok,ok,ok,ok,ok	under	ok	under	AS	countable	39.16	112337616	39.16	149164848	39.33	169031504	149164848	H4_T71-K77	H4_T71Y72T73K77
6161_Lumos7_AB_Arg-C_Ultra_TMA	P62805	sp|P62805|H4_HUMAN	AVTYTEHAK[+84.057515]R	630.341	2	AVTYTEHAKtmaR	A69V70T71Y72T73E74H75A76K77R78	AVTYTEHAKR	FALSE	under,ok,ok,ok,ok,ok,ok,ok,ok,ok	under	ok	under	AS	countable	39.16	57773024	39.16	64633296	39.33	72039912	64633296	H4_T71-K77	H4_T71Y72T73K77
6161_Lumos7_AB_Arg-C_Ultra_TMA	P62805	sp|P62805|H4_HUMAN	AVTY[+84.057515]TEHAKR	630.341	2	AVTYtmaTEHAKR	A69V70T71Y72T73E74H75A76K77R78	AVTYTEHAKR	FALSE	under,ok,ok,over,ok,ok,ok,ok,under,ok	under	under	under	AS	countable	83.58	70368032	83.62	57978020	83.6	50436708	57978020	H4_T71-K77	H4_T71Y72T73K77
6161_Lumos7_AB_Arg-C_Ultra_TMA	P62805	sp|P62805|H4_HUMAN	A[+84.057515]VTYTEHAK[+84.057515]R	672.37	2	AtmaVTYTEHAKtmaR	A69V70T71Y72T73E74H75A76K77R78	AVTYTEHAKR	TRUE	ok,ok,ok,ok,ok,ok,ok,ok,ok,ok	ok	ok	ok	AS	countable	73.13	24981744	73.12	20823300	73.33	26474226	24981744	H4_T71-K77	H4_T71Y72T73K77
6161_Lumos7_AB_Arg-C_Ultra_TMA	P62805	sp|P62805|H4_HUMAN	DAVTYTEHAKR	430.886	3	DAVTYTEHAKR	D68A69V70T71Y72T73E74H75A76K77R78	DAVTYTEHAKR	FALSE	under,ok,ok,ok,ok,ok,ok,ok,ok,under,ok	under	under	under	RS	countable	24.56	9529581568	24.68	10904623104	24.75	6020983296	9529581568	H4_T71-K77	H4_T71Y72T73K77
6161_Lumos7_AB_Arg-C_Ultra_TMA	P62805	sp|P62805|H4_HUMAN	DAVTYTEHAKR	645.825	2	DAVTYTEHAKR	D68A69V70T71Y72T73E74H75A76K77R78	DAVTYTEHAKR	FALSE	under,ok,ok,ok,ok,ok,ok,ok,ok,under,ok	under	under	under	RS	countable	24.56	704830592	24.68	938416448	24.75	528025248	704830592	H4_T71-K77	H4_T71Y72T73K77
6161_Lumos7_AB_Arg-C_Ultra_TMA	P62805	sp|P62805|H4_HUMAN	DAVTYTEHAK[+42.010565]R	444.89	3	DAVTYTEHAKacR	D68A69V70T71Y72T73E74H75A76K77acR78	DAVTYTEHAKR	FALSE	under,ok,ok,ok,ok,ok,ok,ok,ok,ok,ok	under	ok	under	RS	countable	35.01	25063600	34.82	25993172	35.03	17030532	25063600	H4_T71-K77	H4_T71Y72T73K77ac
6161_Lumos7_AB_Arg-C_Ultra_TMA	P62805	sp|P62805|H4_HUMAN	DAVTYTEHAK[+42.010565]R	666.831	2	DAVTYTEHAKacR	D68A69V70T71Y72T73E74H75A76K77acR78	DAVTYTEHAKR	FALSE	under,ok,ok,ok,ok,ok,ok,ok,ok,ok,ok	under	ok	under	RS	countable	35.01	13785176	34.82	26220630	35.03	15885603	15885603	H4_T71-K77	H4_T71Y72T73K77ac
6161_Lumos7_AB_Arg-C_Ultra_TMA	P62805	sp|P62805|H4_HUMAN	DAVTYTEHAK[+84.057515]R	458.905	3	DAVTYTEHAKtmaR	D68A69V70T71Y72T73E74H75A76K77R78	DAVTYTEHAKR	FALSE	under,ok,ok,ok,ok,ok,ok,ok,ok,ok,ok	under	ok	under	RS	countable	48.4	7735398400	48.31	6542647296	48.43	5644842496	6542647296	H4_T71-K77	H4_T71Y72T73K77
6161_Lumos7_AB_Arg-C_Ultra_TMA	P62805	sp|P62805|H4_HUMAN	DAVTYTEHAK[+84.057515]R	687.854	2	DAVTYTEHAKtmaR	D68A69V70T71Y72T73E74H75A76K77R78	DAVTYTEHAKR	FALSE	under,ok,ok,ok,ok,ok,ok,ok,ok,ok,ok	under	ok	under	RS	countable	48.4	4094078464	48.31	4659134464	48.43	3013938432	4094078464	H4_T71-K77	H4_T71Y72T73K77
6161_Lumos7_AB_Arg-C_Ultra_TMA	P62805	sp|P62805|H4_HUMAN	DAVTY[+84.057515]TEHAKR	687.854	2	DAVTYtmaTEHAKR	D68A69V70T71Y72T73E74H75A76K77R78	DAVTYTEHAKR	FALSE	under,ok,ok,ok,over,ok,ok,ok,ok,under,ok	under	under	under	RS	countable	54.09	57620904	53.96	53873700	54.14	36299916	53873700	H4_T71-K77	H4_T71Y72T73K77
6161_Lumos7_AB_Arg-C_Ultra_TMA	P62805	sp|P62805|H4_HUMAN	DAVTY[+84.057515]TEHAK[+84.057515]R	729.883	2	DAVTYtmaTEHAKtmaR	D68A69V70T71Y72T73E74H75A76K77R78	DAVTYTEHAKR	FALSE	under,ok,ok,ok,over,ok,ok,ok,ok,ok,ok	under	ok	under	RS	countable	78.54	225583984	78.53	180183536	78.52	170180464	180183536	H4_T71-K77	H4_T71Y72T73K77
6161_Lumos7_AB_Arg-C_Ultra_TMA	P62805	sp|P62805|H4_HUMAN	DNIQGITKPAIR	442.589	3	DNIQGITKPAIR	D24N25I26Q27G28I29T30K31P32A33I34R35	DNIQGITKPAIR	FALSE	under,ok,ok,ok,ok,ok,ok,under,ok,ok,ok,ok	under	under	under	RS	countable	46.32	8807675904	46.33	7975553024	46.45	6022760448	7975553024	H4_T30-K31	H4_T30K31
6161_Lumos7_AB_Arg-C_Ultra_TMA	P62805	sp|P62805|H4_HUMAN	DNIQGITKPAIR	663.38	2	DNIQGITKPAIR	D24N25I26Q27G28I29T30K31P32A33I34R35	DNIQGITKPAIR	FALSE	under,ok,ok,ok,ok,ok,ok,under,ok,ok,ok,ok	under	under	under	RS	countable	46.32	7652649472	46.33	11788436480	46.45	4423260160	7652649472	H4_T30-K31	H4_T30K31
6161_Lumos7_AB_Arg-C_Ultra_TMA	P62805	sp|P62805|H4_HUMAN	DNIQGITK[+42.010565]PAIR	684.386	2	DNIQGITKacPAIR	D24N25I26Q27G28I29T30K31acP32A33I34R35	DNIQGITKPAIR	FALSE	under,ok,ok,ok,ok,ok,ok,ok,ok,ok,ok,ok	under	ok	under	RS	countable	60.26	37383544	60.09	46087108	60.4	35249560	37383544	H4_T30-K31	H4_T30K31ac
6161_Lumos7_AB_Arg-C_Ultra_TMA	P62805	sp|P62805|H4_HUMAN	DNIQGITK[+84.057515]PAIR	470.609	3	DNIQGITKtmaPAIR	D24N25I26Q27G28I29T30K31P32A33I34R35	DNIQGITKPAIR	FALSE	under,ok,ok,ok,ok,ok,ok,ok,ok,ok,ok,ok	under	ok	under	RS	countable	74.48	1239865088	74.48	982478464	74.7	1034500352	1034500352	H4_T30-K31	H4_T30K31
6161_Lumos7_AB_Arg-C_Ultra_TMA	P62805	sp|P62805|H4_HUMAN	DNIQGITK[+84.057515]PAIR	705.409	2	DNIQGITKtmaPAIR	D24N25I26Q27G28I29T30K31P32A33I34R35	DNIQGITKPAIR	FALSE	under,ok,ok,ok,ok,ok,ok,ok,ok,ok,ok,ok	under	ok	under	RS	countable	74.48	19109376000	74.48	19639916544	74.7	19221993472	19221993472	H4_T30-K31	H4_T30K31
6161_Lumos7_AB_Arg-C_Ultra_TMA	P62805	sp|P62805|H4_HUMAN	D[+84.057515]AVTYTEH	510.238	2	DtmaAVTYTEH	D68A69V70T71Y72T73E74H75	DAVTYTEH	TRUE	ok,ok,ok,ok,ok,ok,ok,ok	ok	ok	ok	WS	unassignable	60.96	18322864	60.69	16073719	61.05	22303326	18322864	H4_T71-T73	H4_T71Y72T73
6161_Lumos7_AB_Arg-C_Ultra_TMA	P62805	sp|P62805|H4_HUMAN	D[+84.057515]AVTYTEHA	545.756	2	DtmaAVTYTEHA	D68A69V70T71Y72T73E74H75A76	DAVTYTEHA	TRUE	ok,ok,ok,ok,ok,ok,ok,ok,ok	ok	ok	ok	WS	unassignable	65.75	15348681	65.49	13800813	65.8	18414350	15348681	H4_T71-T73	H4_T71Y72T73
6161_Lumos7_AB_Arg-C_Ultra_TMA	P62805	sp|P62805|H4_HUMAN	D[+84.057515]AVTYTEHAKR	458.905	3	DtmaAVTYTEHAKR	D68A69V70T71Y72T73E74H75A76K77R78	DAVTYTEHAKR	TRUE	ok,ok,ok,ok,ok,ok,ok,ok,ok,under,ok	ok	under	under	RS	countable	49.27	37220040704	49.23	36897226752	49.31	33289723904	36897226752	H4_T71-K77	H4_T71Y72T73K77
6161_Lumos7_AB_Arg-C_Ultra_TMA	P62805	sp|P62805|H4_HUMAN	D[+84.057515]AVTYTEHAKR	687.854	2	DtmaAVTYTEHAKR	D68A69V70T71Y72T73E74H75A76K77R78	DAVTYTEHAKR	TRUE	ok,ok,ok,ok,ok,ok,ok,ok,ok,under,ok	ok	under	under	RS	countable	49.27	6874089472	49.23	7220246016	49.31	5796776960	6874089472	H4_T71-K77	H4_T71Y72T73K77
6161_Lumos7_AB_Arg-C_Ultra_TMA	P62805	sp|P62805|H4_HUMAN	D[+84.057515]AVTYTEHAK[+42.010565]R	708.86	2	DtmaAVTYTEHAKacR	D68A69V70T71Y72T73E74H75A76K77acR78	DAVTYTEHAKR	TRUE	ok,ok,ok,ok,ok,ok,ok,ok,ok,ok,ok	ok	ok	ok	RS	desired	60.87	111514576	60.6	161556704	60.95	143334400	143334400	H4_T71-K77	H4_T71Y72T73K77ac
6161_Lumos7_AB_Arg-C_Ultra_TMA	P62805	sp|P62805|H4_HUMAN	D[+84.057515]AVTYTEHAK[+84.057515]R	486.924	3	DtmaAVTYTEHAKtmaR	D68A69V70T71Y72T73E74H75A76K77R78	DAVTYTEHAKR	TRUE	ok,ok,ok,ok,ok,ok,ok,ok,ok,ok,ok	ok	ok	ok	RS	desired	74.9	167251600	74.83	81155688	75.12	107969736	107969736	H4_T71-K77	H4_T71Y72T73K77
6161_Lumos7_AB_Arg-C_Ultra_TMA	P62805	sp|P62805|H4_HUMAN	D[+84.057515]AVTYTEHAK[+84.057515]R	729.883	2	DtmaAVTYTEHAKtmaR	D68A69V70T71Y72T73E74H75A76K77R78	DAVTYTEHAKR	TRUE	ok,ok,ok,ok,ok,ok,ok,ok,ok,ok,ok	ok	ok	ok	RS	desired	74.9	36714119168	74.83	35379769344	75.12	44232343552	36714119168	H4_T71-K77	H4_T71Y72T73K77
6161_Lumos7_AB_Arg-C_Ultra_TMA	P62805	sp|P62805|H4_HUMAN	D[+84.057515]AVTY[+84.057515]TEHAKR	729.883	2	DtmaAVTYtmaTEHAKR	D68A69V70T71Y72T73E74H75A76K77R78	DAVTYTEHAKR	TRUE	ok,ok,ok,ok,over,ok,ok,ok,ok,under,ok	ok	under	under	RS	countable	83.54	218038544	83.62	222537488	83.68	151899808	218038544	H4_T71-K77	H4_T71Y72T73K77
6161_Lumos7_AB_Arg-C_Ultra_TMA	P62805	sp|P62805|H4_HUMAN	D[+84.057515]NIQGITKPAIR	470.609	3	DtmaNIQGITKPAIR	D24N25I26Q27G28I29T30K31P32A33I34R35	DNIQGITKPAIR	TRUE	ok,ok,ok,ok,ok,ok,ok,under,ok,ok,ok,ok	ok	under	under	RS	countable	70.02	593659648	69.96	426288768	70.24	408495552	426288768	H4_T30-K31	H4_T30K31
6161_Lumos7_AB_Arg-C_Ultra_TMA	P62805	sp|P62805|H4_HUMAN	D[+84.057515]NIQGITKPAIR	705.409	2	DtmaNIQGITKPAIR	D24N25I26Q27G28I29T30K31P32A33I34R35	DNIQGITKPAIR	TRUE	ok,ok,ok,ok,ok,ok,ok,under,ok,ok,ok,ok	ok	under	under	RS	countable	70.02	32365551616	69.96	33223845888	70.24	29066168320	32365551616	H4_T30-K31	H4_T30K31
6161_Lumos7_AB_Arg-C_Ultra_TMA	P62805	sp|P62805|H4_HUMAN	D[+84.057515]NIQGITK[+42.010565]PAIR	726.414	2	DtmaNIQGITKacPAIR	D24N25I26Q27G28I29T30K31acP32A33I34R35	DNIQGITKPAIR	TRUE	ok,ok,ok,ok,ok,ok,ok,ok,ok,ok,ok,ok	ok	ok	ok	RS	desired	83.01	35123224	83.06	49358828	83.11	52282728	49358828	H4_T30-K31	H4_T30K31ac
6161_Lumos7_AB_Arg-C_Ultra_TMA	P62805	sp|P62805|H4_HUMAN	D[+84.057515]NIQGITK[+84.057515]PAIR	498.628	3	DtmaNIQGITKtmaPAIR	D24N25I26Q27G28I29T30K31P32A33I34R35	DNIQGITKPAIR	TRUE	ok,ok,ok,ok,ok,ok,ok,ok,ok,ok,ok,ok	ok	ok	ok	RS	desired	96.45	112748376	96.58	99201232	96.47	82674752	99201232	H4_T30-K31	H4_T30K31
6161_Lumos7_AB_Arg-C_Ultra_TMA	P62805	sp|P62805|H4_HUMAN	D[+84.057515]NIQGITK[+84.057515]PAIR	747.438	2	DtmaNIQGITKtmaPAIR	D24N25I26Q27G28I29T30K31P32A33I34R35	DNIQGITKPAIR	TRUE	ok,ok,ok,ok,ok,ok,ok,ok,ok,ok,ok,ok	ok	ok	ok	RS	desired	96.45	21896173568	96.58	24323235840	96.47	25682644992	24323235840	H4_T30-K31	H4_T30K31
6161_Lumos7_AB_Arg-C_Ultra_TMA	P62805	sp|P62805|H4_HUMAN	GKGGKGLGKGGAK[+84.057515]R	452.281	3	GKGGKGLGKGGAKtmaR	G4K5G6G7K8G9L10G11K12G13G14A15K16R17	GKGGKGLGKGGAKR	FALSE	under,under,ok,ok,under,ok,ok,ok,under,ok,ok,ok,ok,ok	under	under	under	RS	countable	37.93	27666258	37.88	32770552	38.16	11563876	27666258	H4_K5-K16	H4_K5K8K12K16
6161_Lumos7_AB_Arg-C_Ultra_TMA	P62805	sp|P62805|H4_HUMAN	GKGGK[+42.010565]GLGKGGAK[+42.010565]R	452.269	3	GKGGKacGLGKGGAKacR	G4K5G6G7K8acG9L10G11K12G13G14A15K16acR17	GKGGKGLGKGGAKR	FALSE	under,under,ok,ok,ok,ok,ok,ok,under,ok,ok,ok,ok,ok	under	under	under	RS	countable	17.75	1580100	17.83	6253532	17.95	1907978	1907978	H4_K5-K16	H4_K5K8acK12K16ac
6161_Lumos7_AB_Arg-C_Ultra_TMA	P62805	sp|P62805|H4_HUMAN	GKGGK[+84.057515]GLGK[+84.057515]GGAKR	480.3	3	GKGGKtmaGLGKtmaGGAKR	G4K5G6G7K8G9L10G11K12G13G14A15K16R17	GKGGKGLGKGGAKR	FALSE	under,under,ok,ok,ok,ok,ok,ok,ok,ok,ok,ok,under,ok	under	under	under	RS	countable	47.03	5828572	47.02	18952010	47.19	33002204	18952010	H4_K5-K16	H4_K5K8K12K16
6161_Lumos7_AB_Arg-C_Ultra_TMA	P62805	sp|P62805|H4_HUMAN	GK[+42.010565]GGK[+84.057515]GLGKGGAK[+42.010565]R	719.928	2	GKacGGKtmaGLGKGGAKacR	G4K5acG6G7K8G9L10G11K12G13G14A15K16acR17	GKGGKGLGKGGAKR	FALSE	under,ok,ok,ok,ok,ok,ok,ok,under,ok,ok,ok,ok,ok	under	under	under	RS	countable	40.69	9882721	40.66	10975260	40.77	6639946	9882721	H4_K5-K16	H4_K5acK8K12K16ac
6161_Lumos7_AB_Arg-C_Ultra_TMA	P62805	sp|P62805|H4_HUMAN	GK[+84.057515]GGKGLGKGGAK[+42.010565]R	698.923	2	GKtmaGGKGLGKGGAKacR	G4K5G6G7K8G9L10G11K12G13G14A15K16acR17	GKGGKGLGKGGAKR	FALSE	under,ok,ok,ok,under,ok,ok,ok,under,ok,ok,ok,ok,ok	under	under	under	RS	countable	51.84	30396460	51.82	32217612	51.96	16578816	30396460	H4_K5-K16	H4_K5K8K12K16ac
6161_Lumos7_AB_Arg-C_Ultra_TMA	P62805	sp|P62805|H4_HUMAN	GK[+84.057515]GGKGLGK[+42.010565]GGAK[+42.010565]R	719.928	2	GKtmaGGKGLGKacGGAKacR	G4K5G6G7K8G9L10G11K12acG13G14A15K16acR17	GKGGKGLGKGGAKR	FALSE	under,ok,ok,ok,under,ok,ok,ok,ok,ok,ok,ok,ok,ok	under	under	under	RS	countable	40.26	2440542	40.22	5847858	40.38	12819032	5847858	H4_K5-K16	H4_K5K8K12acK16ac
6161_Lumos7_AB_Arg-C_Ultra_TMA	P62805	sp|P62805|H4_HUMAN	GK[+84.057515]GGKGLGK[+84.057515]GGAK[+84.057515]R	761.975	2	GKtmaGGKGLGKtmaGGAKtmaR	G4K5G6G7K8G9L10G11K12G13G14A15K16R17	GKGGKGLGKGGAKR	FALSE	under,ok,ok,ok,under,ok,ok,ok,ok,ok,ok,ok,ok,ok	under	under	under	RS	countable	63.09	227856112	62.95	174069984	63.27	157223536	174069984	H4_K5-K16	H4_K5K8K12K16
6161_Lumos7_AB_Arg-C_Ultra_TMA	P62805	sp|P62805|H4_HUMAN	GK[+84.057515]GGK[+84.057515]GLGKGGAKR	360.477	4	GKtmaGGKtmaGLGKGGAKR	G4K5G6G7K8G9L10G11K12G13G14A15K16R17	GKGGKGLGKGGAKR	FALSE	under,ok,ok,ok,ok,ok,ok,ok,under,ok,ok,ok,under,ok	under	under	under	RS	countable	41.01	2784893184	41.2	2996047872	41.35	1297617664	2784893184	H4_K5-K16	H4_K5K8K12K16
6161_Lumos7_AB_Arg-C_Ultra_TMA	P62805	sp|P62805|H4_HUMAN	GK[+84.057515]GGK[+84.057515]GLGKGGAK[+42.010565]R	740.952	2	GKtmaGGKtmaGLGKGGAKacR	G4K5G6G7K8G9L10G11K12G13G14A15K16acR17	GKGGKGLGKGGAKR	FALSE	under,ok,ok,ok,ok,ok,ok,ok,under,ok,ok,ok,ok,ok	under	under	under	RS	countable	50.26	497801440	50.31	612934528	50.44	322213728	497801440	H4_K5-K16	H4_K5K8K12K16ac
6161_Lumos7_AB_Arg-C_Ultra_TMA	P62805	sp|P62805|H4_HUMAN	GK[+84.057515]GGK[+84.057515]GLGK[+42.010565]GGAKR	740.952	2	GKtmaGGKtmaGLGKacGGAKR	G4K5G6G7K8G9L10G11K12acG13G14A15K16R17	GKGGKGLGKGGAKR	FALSE	under,ok,ok,ok,ok,ok,ok,ok,ok,ok,ok,ok,under,ok	under	under	under	RS	countable	52.93	18030024	52.9	25428702	53.04	18525638	18525638	H4_K5-K16	H4_K5K8K12acK16
6161_Lumos7_AB_Arg-C_Ultra_TMA	P62805	sp|P62805|H4_HUMAN	GK[+84.057515]GGK[+84.057515]GLGK[+42.010565]GGAK[+42.010565]R	761.957	2	GKtmaGGKtmaGLGKacGGAKacR	G4K5G6G7K8G9L10G11K12acG13G14A15K16acR17	GKGGKGLGKGGAKR	FALSE	under,ok,ok,ok,ok,ok,ok,ok,ok,ok,ok,ok,ok,ok	under	ok	under	RS	countable	62.22	1229756416	62.06	1161022208	62.38	1150126976	1161022208	H4_K5-K16	H4_K5K8K12acK16ac
6161_Lumos7_AB_Arg-C_Ultra_TMA	P62805	sp|P62805|H4_HUMAN	GK[+84.057515]GGK[+84.057515]GLGK[+84.057515]GGAKR	761.975	2	GKtmaGGKtmaGLGKtmaGGAKR	G4K5G6G7K8G9L10G11K12G13G14A15K16R17	GKGGKGLGKGGAKR	FALSE	under,ok,ok,ok,ok,ok,ok,ok,ok,ok,ok,ok,under,ok	under	under	under	RS	countable	66.51	463741088	66.42	239074560	66.64	337327680	337327680	H4_K5-K16	H4_K5K8K12K16
6161_Lumos7_AB_Arg-C_Ultra_TMA	P62805	sp|P62805|H4_HUMAN	GVLKVFLENVIR	462.954	3	GVLKVFLENVIR	G56V57L58K59V60F61L62E63N64V65I66R67	GVLKVFLENVIR	FALSE	under,ok,ok,under,ok,ok,ok,ok,ok,ok,ok,ok	under	under	under	RS	countable	92.88	50403468	92.76	129016336	92.81	122717304	122717304	H4_K59	H4_K59
6161_Lumos7_AB_Arg-C_Ultra_TMA	P62805	sp|P62805|H4_HUMAN	GVLKVFLENVIR	693.927	2	GVLKVFLENVIR	G56V57L58K59V60F61L62E63N64V65I66R67	GVLKVFLENVIR	FALSE	under,ok,ok,under,ok,ok,ok,ok,ok,ok,ok,ok	under	under	under	RS	countable	92.88	39603504	92.76	107153336	92.81	84983816	84983816	H4_K59	H4_K59
6161_Lumos7_AB_Arg-C_Ultra_TMA	P62805	sp|P62805|H4_HUMAN	GVLK[+84.057515]VFLENVIR	735.956	2	GVLKtmaVFLENVIR	G56V57L58K59V60F61L62E63N64V65I66R67	GVLKVFLENVIR	FALSE	under,ok,ok,ok,ok,ok,ok,ok,ok,ok,ok,ok	under	ok	under	RS	countable	116.16	21364816	116.2	84169064	116.16	67175576	67175576	H4_K59	H4_K59
6161_Lumos7_AB_Arg-C_Ultra_TMA	P62805	sp|P62805|H4_HUMAN	G[+84.057515]GKGLGKGGAKR	390.575	3	GtmaGKGLGKGGAKR	G6G7K8G9L10G11K12G13G14A15K16R17	GGKGLGKGGAKR	TRUE	ok,ok,under,ok,ok,ok,under,ok,ok,ok,under,ok	ok	under	under	WS	unassignable	23.15	3427801	23.33	4243505	23.43	1381970	3427801	H4_K8-K16	H4_K8K12K16
6161_Lumos7_AB_Arg-C_Ultra_TMA	P62805	sp|P62805|H4_HUMAN	G[+84.057515]GKGLGK[+84.057515]GGAKR	418.594	3	GtmaGKGLGKtmaGGAKR	G6G7K8G9L10G11K12G13G14A15K16R17	GGKGLGKGGAKR	TRUE	ok,ok,under,ok,ok,ok,ok,ok,ok,ok,under,ok	ok	under	under	WS	unassignable	50.77	22215316	50.78	19340336	50.91	10871548	19340336	H4_K8-K16	H4_K8K12K16
6161_Lumos7_AB_Arg-C_Ultra_TMA	P62805	sp|P62805|H4_HUMAN	G[+84.057515]GKGLGK[+84.057515]GGAK[+42.010565]R	648.393	2	GtmaGKGLGKtmaGGAKacR	G6G7K8G9L10G11K12G13G14A15K16acR17	GGKGLGKGGAKR	TRUE	ok,ok,under,ok,ok,ok,ok,ok,ok,ok,ok,ok	ok	under	under	WS	unassignable	61.61	38902672	61.46	51657008	61.73	39592940	39592940	H4_K8-K16	H4_K8K12K16ac
6161_Lumos7_AB_Arg-C_Ultra_TMA	P62805	sp|P62805|H4_HUMAN	G[+84.057515]GK[+84.057515]GLGKGGAKR	418.594	3	GtmaGKtmaGLGKGGAKR	G6G7K8G9L10G11K12G13G14A15K16R17	GGKGLGKGGAKR	TRUE	ok,ok,ok,ok,ok,ok,under,ok,ok,ok,under,ok	ok	under	under	WS	unassignable	52.27	15172089	52.25	20534634	52.4	13988102	15172089	H4_K8-K16	H4_K8K12K16
6161_Lumos7_AB_Arg-C_Ultra_TMA	P62805	sp|P62805|H4_HUMAN	G[+84.057515]GK[+84.057515]GLGKGGAK[+42.010565]R	648.393	2	GtmaGKtmaGLGKGGAKacR	G6G7K8G9L10G11K12G13G14A15K16acR17	GGKGLGKGGAKR	TRUE	ok,ok,ok,ok,ok,ok,under,ok,ok,ok,ok,ok	ok	under	under	WS	unassignable	63	43439660	62.86	43028848	63.15	42706144	43028848	H4_K8-K16	H4_K8K12K16ac
6161_Lumos7_AB_Arg-C_Ultra_TMA	P62805	sp|P62805|H4_HUMAN	G[+84.057515]ITK[+84.057515]PAIR	512.332	2	GtmaITKtmaPAIR	G28I29T30K31P32A33I34R35	GITKPAIR	TRUE	ok,ok,ok,ok,ok,ok,ok,ok	ok	ok	ok	AS	countable	96.05	40333860	96.25	44919464	96.2	44122400	44122400	H4_T30-K31	H4_T30K31
6161_Lumos7_AB_Arg-C_Ultra_TMA	P62805	sp|P62805|H4_HUMAN	G[+84.057515]KGGKGLGKG	471.79	2	GtmaKGGKGLGKG	G4K5G6G7K8G9L10G11K12G13	GKGGKGLGKG	TRUE	ok,under,ok,ok,under,ok,ok,ok,under,ok	ok	under	under	WS	unassignable	25.26	3821934	25.41	5408758	25.44	2013625	3821934	H4_K5-K12	H4_K5K8K12
6161_Lumos7_AB_Arg-C_Ultra_TMA	P62805	sp|P62805|H4_HUMAN	G[+84.057515]KGGKGLGKGG	500.301	2	GtmaKGGKGLGKGG	G4K5G6G7K8G9L10G11K12G13G14	GKGGKGLGKGG	TRUE	ok,under,ok,ok,under,ok,ok,ok,under,ok,ok	ok	under	under	WS	unassignable	24.95	4959480	25.14	6436744	25.13	2420471	4959480	H4_K5-K12	H4_K5K8K12
6161_Lumos7_AB_Arg-C_Ultra_TMA	P62805	sp|P62805|H4_HUMAN	G[+84.057515]KGGKGLGKGGAKR	452.281	3	GtmaKGGKGLGKGGAKR	G4K5G6G7K8G9L10G11K12G13G14A15K16R17	GKGGKGLGKGGAKR	TRUE	ok,under,ok,ok,under,ok,ok,ok,under,ok,ok,ok,under,ok	ok	under	under	RS	countable	19.31	141039632	19.45	200846240	19.98	46867532	141039632	H4_K5-K16	H4_K5K8K12K16
6161_Lumos7_AB_Arg-C_Ultra_TMA	P62805	sp|P62805|H4_HUMAN	G[+84.057515]KGGKGLGKGGAKR	677.918	2	GtmaKGGKGLGKGGAKR	G4K5G6G7K8G9L10G11K12G13G14A15K16R17	GKGGKGLGKGGAKR	TRUE	ok,under,ok,ok,under,ok,ok,ok,under,ok,ok,ok,under,ok	ok	under	under	RS	countable	19.31	14147184	19.45	21121466	19.98	5283086	14147184	H4_K5-K16	H4_K5K8K12K16
6161_Lumos7_AB_Arg-C_Ultra_TMA	P62805	sp|P62805|H4_HUMAN	G[+84.057515]KGGKGLGKGGAK[+42.010565]R	466.284	3	GtmaKGGKGLGKGGAKacR	G4K5G6G7K8G9L10G11K12G13G14A15K16acR17	GKGGKGLGKGGAKR	TRUE	ok,under,ok,ok,under,ok,ok,ok,under,ok,ok,ok,ok,ok	ok	under	under	RS	countable	26.75	1209545728	26.8	1641138816	27.05	636564544	1209545728	H4_K5-K16	H4_K5K8K12K16ac
6161_Lumos7_AB_Arg-C_Ultra_TMA	P62805	sp|P62805|H4_HUMAN	G[+84.057515]KGGKGLGKGGAK[+42.010565]R	698.923	2	GtmaKGGKGLGKGGAKacR	G4K5G6G7K8G9L10G11K12G13G14A15K16acR17	GKGGKGLGKGGAKR	TRUE	ok,under,ok,ok,under,ok,ok,ok,under,ok,ok,ok,ok,ok	ok	under	under	RS	countable	26.75	121877272	26.8	175045632	27.05	71964544	121877272	H4_K5-K16	H4_K5K8K12K16ac
6161_Lumos7_AB_Arg-C_Ultra_TMA	P62805	sp|P62805|H4_HUMAN	G[+84.057515]KGGKGLGK[+84.057515]GG	542.33	2	GtmaKGGKGLGKtmaGG	G4K5G6G7K8G9L10G11K12G13G14	GKGGKGLGKGG	TRUE	ok,under,ok,ok,under,ok,ok,ok,ok,ok,ok	ok	under	under	WS	unassignable	55.92	31200022	55.8	35143592	56	25834528	31200022	H4_K5-K12	H4_K5K8K12
6161_Lumos7_AB_Arg-C_Ultra_TMA	P62805	sp|P62805|H4_HUMAN	G[+84.057515]KGGKGLGK[+84.057515]GGAK[+42.010565]R	494.303	3	GtmaKGGKGLGKtmaGGAKacR	G4K5G6G7K8G9L10G11K12G13G14A15K16acR17	GKGGKGLGKGGAKR	TRUE	ok,under,ok,ok,under,ok,ok,ok,ok,ok,ok,ok,ok,ok	ok	under	under	RS	countable	50.77	5327155712	50.78	5890644992	50.91	2876790784	5327155712	H4_K5-K16	H4_K5K8K12K16ac
6161_Lumos7_AB_Arg-C_Ultra_TMA	P62805	sp|P62805|H4_HUMAN	G[+84.057515]KGGKGLGK[+84.057515]GGAK[+42.010565]R	740.952	2	GtmaKGGKGLGKtmaGGAKacR	G4K5G6G7K8G9L10G11K12G13G14A15K16acR17	GKGGKGLGKGGAKR	TRUE	ok,under,ok,ok,under,ok,ok,ok,ok,ok,ok,ok,ok,ok	ok	under	under	RS	countable	50.77	577638144	50.78	632412032	50.91	309903072	577638144	H4_K5-K16	H4_K5K8K12K16ac
6161_Lumos7_AB_Arg-C_Ultra_TMA	P62805	sp|P62805|H4_HUMAN	G[+84.057515]KGGK[+42.010565]GLGKGGAK[+42.010565]R	480.288	3	GtmaKGGKacGLGKGGAKacR	G4K5G6G7K8acG9L10G11K12G13G14A15K16acR17	GKGGKGLGKGGAKR	TRUE	ok,under,ok,ok,ok,ok,ok,ok,under,ok,ok,ok,ok,ok	ok	under	under	RS	countable	37.62	2239057408	37.58	2443733760	37.81	1211645440	2239057408	H4_K5-K16	H4_K5K8acK12K16ac
6161_Lumos7_AB_Arg-C_Ultra_TMA	P62805	sp|P62805|H4_HUMAN	G[+84.057515]KGGK[+42.010565]GLGKGGAK[+42.010565]R	719.928	2	GtmaKGGKacGLGKGGAKacR	G4K5G6G7K8acG9L10G11K12G13G14A15K16acR17	GKGGKGLGKGGAKR	TRUE	ok,under,ok,ok,ok,ok,ok,ok,under,ok,ok,ok,ok,ok	ok	under	under	RS	countable	37.62	240206064	37.58	245120592	37.81	130650216	240206064	H4_K5-K16	H4_K5K8acK12K16ac
6161_Lumos7_AB_Arg-C_Ultra_TMA	P62805	sp|P62805|H4_HUMAN	G[+84.057515]KGGK[+42.010565]GLGK[+42.010565]GGAK[+42.010565]R	494.291	3	GtmaKGGKacGLGKacGGAKacR	G4K5G6G7K8acG9L10G11K12acG13G14A15K16acR17	GKGGKGLGKGGAKR	TRUE	ok,under,ok,ok,ok,ok,ok,ok,ok,ok,ok,ok,ok,ok	ok	under	under	RS	countable	48.66	302186944	48.63	301823488	48.81	254241696	301823488	H4_K5-K16	H4_K5K8acK12acK16ac
6161_Lumos7_AB_Arg-C_Ultra_TMA	P62805	sp|P62805|H4_HUMAN	G[+84.057515]KGGK[+42.010565]GLGK[+42.010565]GGAK[+42.010565]R	740.933	2	GtmaKGGKacGLGKacGGAKacR	G4K5G6G7K8acG9L10G11K12acG13G14A15K16acR17	GKGGKGLGKGGAKR	TRUE	ok,under,ok,ok,ok,ok,ok,ok,ok,ok,ok,ok,ok,ok	ok	under	under	RS	countable	48.66	268792800	48.63	347123680	48.81	274659456	274659456	H4_K5-K16	H4_K5K8acK12acK16ac
6161_Lumos7_AB_Arg-C_Ultra_TMA	P62805	sp|P62805|H4_HUMAN	G[+84.057515]KGGK[+42.010565]GLGK[+84.057515]GGAK[+42.010565]R	508.307	3	GtmaKGGKacGLGKtmaGGAKacR	G4K5G6G7K8acG9L10G11K12G13G14A15K16acR17	GKGGKGLGKGGAKR	TRUE	ok,under,ok,ok,ok,ok,ok,ok,ok,ok,ok,ok,ok,ok	ok	under	under	RS	countable	62.7	283339776	62.51	300655360	62.85	220586176	283339776	H4_K5-K16	H4_K5K8acK12K16ac
6161_Lumos7_AB_Arg-C_Ultra_TMA	P62805	sp|P62805|H4_HUMAN	G[+84.057515]KGGK[+42.010565]GLGK[+84.057515]GGAK[+42.010565]R	761.957	2	GtmaKGGKacGLGKtmaGGAKacR	G4K5G6G7K8acG9L10G11K12G13G14A15K16acR17	GKGGKGLGKGGAKR	TRUE	ok,under,ok,ok,ok,ok,ok,ok,ok,ok,ok,ok,ok,ok	ok	under	under	RS	countable	62.7	492566464	62.51	626564224	62.85	457466688	492566464	H4_K5-K16	H4_K5K8acK12K16ac
6161_Lumos7_AB_Arg-C_Ultra_TMA	P62805	sp|P62805|H4_HUMAN	G[+84.057515]KGGK[+42.010565]GLGK[+84.057515]GGAK[+84.057515]R	522.323	3	GtmaKGGKacGLGKtmaGGAKtmaR	G4K5G6G7K8acG9L10G11K12G13G14A15K16R17	GKGGKGLGKGGAKR	TRUE	ok,under,ok,ok,ok,ok,ok,ok,ok,ok,ok,ok,ok,ok	ok	under	under	RS	countable	74.42	49601796	74.39	54568920	74.62	54013960	54013960	H4_K5-K16	H4_K5K8acK12K16
6161_Lumos7_AB_Arg-C_Ultra_TMA	P62805	sp|P62805|H4_HUMAN	G[+84.057515]KGGK[+42.010565]GLGK[+84.057515]GGAK[+84.057515]R	782.98	2	GtmaKGGKacGLGKtmaGGAKtmaR	G4K5G6G7K8acG9L10G11K12G13G14A15K16R17	GKGGKGLGKGGAKR	TRUE	ok,under,ok,ok,ok,ok,ok,ok,ok,ok,ok,ok,ok,ok	ok	under	under	RS	countable	74.42	89931376	74.39	112511904	74.62	125104856	112511904	H4_K5-K16	H4_K5K8acK12K16
6161_Lumos7_AB_Arg-C_Ultra_TMA	P62805	sp|P62805|H4_HUMAN	G[+84.057515]KGGK[+84.057515]GL	392.75	2	GtmaKGGKtmaGL	G4K5G6G7K8G9L10	GKGGKGL	TRUE	ok,under,ok,ok,ok,ok,ok	ok	under	under	WS	unassignable	74.05	10869261	74.13	11130600	74.24	11213685	11130600	H4_K5-K8	H4_K5K8
6161_Lumos7_AB_Arg-C_Ultra_TMA	P62805	sp|P62805|H4_HUMAN	G[+84.057515]KGGK[+84.057515]GLG	421.261	2	GtmaKGGKtmaGLG	G4K5G6G7K8G9L10G11	GKGGKGLG	TRUE	ok,under,ok,ok,ok,ok,ok,ok	ok	under	under	WS	unassignable	68.68	46002080	68.57	35408840	68.8	41842492	41842492	H4_K5-K8	H4_K5K8
6161_Lumos7_AB_Arg-C_Ultra_TMA	P62805	sp|P62805|H4_HUMAN	G[+84.057515]KGGK[+84.057515]GLGK	485.308	2	GtmaKGGKtmaGLGK	G4K5G6G7K8G9L10G11K12	GKGGKGLGK	TRUE	ok,under,ok,ok,ok,ok,ok,ok,under	ok	under	under	WS	unassignable	55.75	26532354	55.71	25355786	55.91	18601352	25355786	H4_K5-K12	H4_K5K8K12
6161_Lumos7_AB_Arg-C_Ultra_TMA	P62805	sp|P62805|H4_HUMAN	G[+84.057515]KGGK[+84.057515]GLGKG	513.819	2	GtmaKGGKtmaGLGKG	G4K5G6G7K8G9L10G11K12G13	GKGGKGLGKG	TRUE	ok,under,ok,ok,ok,ok,ok,ok,under,ok	ok	under	under	WS	unassignable	55.7	60717052	55.61	56560208	55.78	42051248	56560208	H4_K5-K12	H4_K5K8K12
6161_Lumos7_AB_Arg-C_Ultra_TMA	P62805	sp|P62805|H4_HUMAN	G[+84.057515]KGGK[+84.057515]GLGKGG	542.33	2	GtmaKGGKtmaGLGKGG	G4K5G6G7K8G9L10G11K12G13G14	GKGGKGLGKGG	TRUE	ok,under,ok,ok,ok,ok,ok,ok,under,ok,ok	ok	under	under	WS	unassignable	54.96	62108548	54.88	53088684	55.04	37350360	53088684	H4_K5-K12	H4_K5K8K12
6161_Lumos7_AB_Arg-C_Ultra_TMA	P62805	sp|P62805|H4_HUMAN	G[+84.057515]KGGK[+84.057515]GLGKGGAK[+42.010565]R	494.303	3	GtmaKGGKtmaGLGKGGAKacR	G4K5G6G7K8G9L10G11K12G13G14A15K16acR17	GKGGKGLGKGGAKR	TRUE	ok,under,ok,ok,ok,ok,ok,ok,under,ok,ok,ok,ok,ok	ok	under	under	RS	countable	50.28	6063873024	50.31	6631823360	50.44	3848102912	6063873024	H4_K5-K16	H4_K5K8K12K16ac
6161_Lumos7_AB_Arg-C_Ultra_TMA	P62805	sp|P62805|H4_HUMAN	G[+84.057515]KGGK[+84.057515]GLGKGGAK[+42.010565]R	740.952	2	GtmaKGGKtmaGLGKGGAKacR	G4K5G6G7K8G9L10G11K12G13G14A15K16acR17	GKGGKGLGKGGAKR	TRUE	ok,under,ok,ok,ok,ok,ok,ok,under,ok,ok,ok,ok,ok	ok	under	under	RS	countable	50.28	499071968	50.31	612934528	50.44	322876288	499071968	H4_K5-K16	H4_K5K8K12K16ac
6161_Lumos7_AB_Arg-C_Ultra_TMA	P62805	sp|P62805|H4_HUMAN	G[+84.057515]KGGK[+84.057515]GLGKGGAK[+84.057515]R	508.319	3	GtmaKGGKtmaGLGKGGAKtmaR	G4K5G6G7K8G9L10G11K12G13G14A15K16R17	GKGGKGLGKGGAKR	TRUE	ok,under,ok,ok,ok,ok,ok,ok,under,ok,ok,ok,ok,ok	ok	under	under	RS	countable	65.55	19875904	65.45	47117772	65.71	119843880	47117772	H4_K5-K16	H4_K5K8K12K16
6161_Lumos7_AB_Arg-C_Ultra_TMA	P62805	sp|P62805|H4_HUMAN	G[+84.057515]KGGK[+84.057515]GLGK[+42.010565]GGAKR	494.303	3	GtmaKGGKtmaGLGKacGGAKR	G4K5G6G7K8G9L10G11K12acG13G14A15K16R17	GKGGKGLGKGGAKR	TRUE	ok,under,ok,ok,ok,ok,ok,ok,ok,ok,ok,ok,under,ok	ok	under	under	RS	countable	52.95	295708800	52.9	340127936	53.03	224305456	295708800	H4_K5-K16	H4_K5K8K12acK16
6161_Lumos7_AB_Arg-C_Ultra_TMA	P62805	sp|P62805|H4_HUMAN	G[+84.057515]KGGK[+84.057515]GLGK[+42.010565]GGAKR	740.952	2	GtmaKGGKtmaGLGKacGGAKR	G4K5G6G7K8G9L10G11K12acG13G14A15K16R17	GKGGKGLGKGGAKR	TRUE	ok,under,ok,ok,ok,ok,ok,ok,ok,ok,ok,ok,under,ok	ok	under	under	RS	countable	52.95	18511572	52.9	25428846	53.03	18505824	18511572	H4_K5-K16	H4_K5K8K12acK16
6161_Lumos7_AB_Arg-C_Ultra_TMA	P62805	sp|P62805|H4_HUMAN	G[+84.057515]KGGK[+84.057515]GLGK[+42.010565]GGAK[+42.010565]R	508.307	3	GtmaKGGKtmaGLGKacGGAKacR	G4K5G6G7K8G9L10G11K12acG13G14A15K16acR17	GKGGKGLGKGGAKR	TRUE	ok,under,ok,ok,ok,ok,ok,ok,ok,ok,ok,ok,ok,ok	ok	under	under	RS	countable	62.22	656739136	62.06	519289760	62.38	618149312	618149312	H4_K5-K16	H4_K5K8K12acK16ac
6161_Lumos7_AB_Arg-C_Ultra_TMA	P62805	sp|P62805|H4_HUMAN	G[+84.057515]KGGK[+84.057515]GLGK[+42.010565]GGAK[+42.010565]R	761.957	2	GtmaKGGKtmaGLGKacGGAKacR	G4K5G6G7K8G9L10G11K12acG13G14A15K16acR17	GKGGKGLGKGGAKR	TRUE	ok,under,ok,ok,ok,ok,ok,ok,ok,ok,ok,ok,ok,ok	ok	under	under	RS	countable	62.22	1233079424	62.06	1155893248	62.38	1150126976	1155893248	H4_K5-K16	H4_K5K8K12acK16ac
6161_Lumos7_AB_Arg-C_Ultra_TMA	P62805	sp|P62805|H4_HUMAN	G[+84.057515]KGGK[+84.057515]GLGK[+42.010565]GGAK[+84.057515]R	522.323	3	GtmaKGGKtmaGLGKacGGAKtmaR	G4K5G6G7K8G9L10G11K12acG13G14A15K16R17	GKGGKGLGKGGAKR	TRUE	ok,under,ok,ok,ok,ok,ok,ok,ok,ok,ok,ok,ok,ok	ok	under	under	RS	countable	73.73	114349952	73.78	63732184	73.95	73324680	73324680	H4_K5-K16	H4_K5K8K12acK16
6161_Lumos7_AB_Arg-C_Ultra_TMA	P62805	sp|P62805|H4_HUMAN	G[+84.057515]KGGK[+84.057515]GLGK[+42.010565]GGAK[+84.057515]R	782.98	2	GtmaKGGKtmaGLGKacGGAKtmaR	G4K5G6G7K8G9L10G11K12acG13G14A15K16R17	GKGGKGLGKGGAKR	TRUE	ok,under,ok,ok,ok,ok,ok,ok,ok,ok,ok,ok,ok,ok	ok	under	under	RS	countable	73.73	177430320	73.78	147245680	73.95	130778856	147245680	H4_K5-K16	H4_K5K8K12acK16
6161_Lumos7_AB_Arg-C_Ultra_TMA	P62805	sp|P62805|H4_HUMAN	G[+84.057515]KGGK[+84.057515]GLGK[+84.057515]	527.337	2	GtmaKGGKtmaGLGKtma	G4K5G6G7K8G9L10G11K12	GKGGKGLGK	TRUE	ok,under,ok,ok,ok,ok,ok,ok,ok	ok	under	under	WS	unassignable	88.73	14332792	88.82	12554604	88.87	17048534	14332792	H4_K5-K12	H4_K5K8K12
6161_Lumos7_AB_Arg-C_Ultra_TMA	P62805	sp|P62805|H4_HUMAN	G[+84.057515]KGGK[+84.057515]GLGK[+84.057515]G	555.848	2	GtmaKGGKtmaGLGKtmaG	G4K5G6G7K8G9L10G11K12G13	GKGGKGLGKG	TRUE	ok,under,ok,ok,ok,ok,ok,ok,ok,ok	ok	under	under	WS	unassignable	86.19	47725092	86.25	29955516	86.35	35998084	35998084	H4_K5-K12	H4_K5K8K12
6161_Lumos7_AB_Arg-C_Ultra_TMA	P62805	sp|P62805|H4_HUMAN	G[+84.057515]KGGK[+84.057515]GLGK[+84.057515]GGAKR	508.319	3	GtmaKGGKtmaGLGKtmaGGAKR	G4K5G6G7K8G9L10G11K12G13G14A15K16R17	GKGGKGLGKGGAKR	TRUE	ok,under,ok,ok,ok,ok,ok,ok,ok,ok,ok,ok,under,ok	ok	under	under	RS	countable	66.51	4221815552	66.4	3780327936	66.65	3233153792	3780327936	H4_K5-K16	H4_K5K8K12K16
6161_Lumos7_AB_Arg-C_Ultra_TMA	P62805	sp|P62805|H4_HUMAN	G[+84.057515]KGGK[+84.057515]GLGK[+84.057515]GGAKR	761.975	2	GtmaKGGKtmaGLGKtmaGGAKR	G4K5G6G7K8G9L10G11K12G13G14A15K16R17	GKGGKGLGKGGAKR	TRUE	ok,under,ok,ok,ok,ok,ok,ok,ok,ok,ok,ok,under,ok	ok	under	under	RS	countable	66.51	461507840	66.4	238185744	66.65	335345504	335345504	H4_K5-K16	H4_K5K8K12K16
6161_Lumos7_AB_Arg-C_Ultra_TMA	P62805	sp|P62805|H4_HUMAN	G[+84.057515]KGGK[+84.057515]GLGK[+84.057515]GGAK[+84.057515]R	536.338	3	GtmaKGGKtmaGLGKtmaGGAKtmaR	G4K5G6G7K8G9L10G11K12G13G14A15K16R17	GKGGKGLGKGGAKR	TRUE	ok,under,ok,ok,ok,ok,ok,ok,ok,ok,ok,ok,ok,ok	ok	under	under	RS	countable	86.57	1212556928	86.73	710989376	86.67	625637376	710989376	H4_K5-K16	H4_K5K8K12K16
6161_Lumos7_AB_Arg-C_Ultra_TMA	P62805	sp|P62805|H4_HUMAN	G[+84.057515]KGGK[+84.057515]GLGK[+84.057515]GGAK[+84.057515]R	804.004	2	GtmaKGGKtmaGLGKtmaGGAKtmaR	G4K5G6G7K8G9L10G11K12G13G14A15K16R17	GKGGKGLGKGGAKR	TRUE	ok,under,ok,ok,ok,ok,ok,ok,ok,ok,ok,ok,ok,ok	ok	under	under	RS	countable	86.57	2546295040	86.73	2292941056	86.67	2340467712	2340467712	H4_K5-K16	H4_K5K8K12K16
6161_Lumos7_AB_Arg-C_Ultra_TMA	P62805	sp|P62805|H4_HUMAN	G[+84.057515]KGLGK[+84.057515]GGAK[+42.010565]R	619.883	2	GtmaKGLGKtmaGGAKacR	G7K8G9L10G11K12G13G14A15K16acR17	GKGLGKGGAKR	TRUE	ok,under,ok,ok,ok,ok,ok,ok,ok,ok,ok	ok	under	under	WS	unassignable	63.98	92731520	63.8	99131112	64.1	90838656	92731520	H4_K8-K16	H4_K8K12K16ac
6161_Lumos7_AB_Arg-C_Ultra_TMA	P62805	sp|P62805|H4_HUMAN	G[+84.057515]KGLGK[+84.057515]GGAK[+84.057515]R	640.906	2	GtmaKGLGKtmaGGAKtmaR	G7K8G9L10G11K12G13G14A15K16R17	GKGLGKGGAKR	TRUE	ok,under,ok,ok,ok,ok,ok,ok,ok,ok,ok	ok	under	under	WS	unassignable	76.78	33413624	76.82	28191040	77.01	28612118	28612118	H4_K8-K16	H4_K8K12K16
6161_Lumos7_AB_Arg-C_Ultra_TMA	P62805	sp|P62805|H4_HUMAN	G[+84.057515]K[+42.010565]GGKGLGKGGAK[+42.010565]R	480.288	3	GtmaKacGGKGLGKGGAKacR	G4K5acG6G7K8G9L10G11K12G13G14A15K16acR17	GKGGKGLGKGGAKR	TRUE	ok,ok,ok,ok,under,ok,ok,ok,under,ok,ok,ok,ok,ok	ok	under	under	RS	countable	38.2	504857312	38.16	673948224	38.38	352689248	504857312	H4_K5-K16	H4_K5acK8K12K16ac
6161_Lumos7_AB_Arg-C_Ultra_TMA	P62805	sp|P62805|H4_HUMAN	G[+84.057515]K[+42.010565]GGKGLGKGGAK[+42.010565]R	719.928	2	GtmaKacGGKGLGKGGAKacR	G4K5acG6G7K8G9L10G11K12G13G14A15K16acR17	GKGGKGLGKGGAKR	TRUE	ok,ok,ok,ok,under,ok,ok,ok,under,ok,ok,ok,ok,ok	ok	under	under	RS	countable	38.2	41096120	38.16	62190388	38.38	32558464	41096120	H4_K5-K16	H4_K5acK8K12K16ac
6161_Lumos7_AB_Arg-C_Ultra_TMA	P62805	sp|P62805|H4_HUMAN	G[+84.057515]K[+42.010565]GGK[+42.010565]GLGKGGAK[+42.010565]R	740.933	2	GtmaKacGGKacGLGKGGAKacR	G4K5acG6G7K8acG9L10G11K12G13G14A15K16acR17	GKGGKGLGKGGAKR	TRUE	ok,ok,ok,ok,ok,ok,ok,ok,under,ok,ok,ok,ok,ok	ok	under	under	RS	countable	49.73	163257424	49.75	195680736	49.87	158632768	163257424	H4_K5-K16	H4_K5acK8acK12K16ac/H4_K5acK8K12acK16ac
6161_Lumos7_AB_Arg-C_Ultra_TMA	P62805	sp|P62805|H4_HUMAN	G[+84.057515]K[+42.010565]GGK[+42.010565]GLGK[+42.010565]GGAKR	740.933	2	GtmaKacGGKacGLGKacGGAKR	G4K5acG6G7K8acG9L10G11K12acG13G14A15K16R17	GKGGKGLGKGGAKR	TRUE	ok,ok,ok,ok,ok,ok,ok,ok,ok,ok,ok,ok,under,ok	ok	under	under	RS	countable	52.1	30919252	52.08	40591184	52.18	34836472	34836472	H4_K5-K16	H4_K5acK8acK12acK16
6161_Lumos7_AB_Arg-C_Ultra_TMA	P62805	sp|P62805|H4_HUMAN	G[+84.057515]K[+42.010565]GGK[+42.010565]GLGK[+42.010565]GGAK[+42.010565]R	508.295	3	GtmaKacGGKacGLGKacGGAKacR	G4K5acG6G7K8acG9L10G11K12acG13G14A15K16acR17	GKGGKGLGKGGAKR	TRUE	ok,ok,ok,ok,ok,ok,ok,ok,ok,ok,ok,ok,ok,ok	ok	ok	ok	RS	desired	61.31	148211168	61.15	139098272	61.44	149056176	148211168	H4_K5-K16	H4_K5acK8acK12acK16ac
6161_Lumos7_AB_Arg-C_Ultra_TMA	P62805	sp|P62805|H4_HUMAN	G[+84.057515]K[+42.010565]GGK[+42.010565]GLGK[+42.010565]GGAK[+42.010565]R	761.939	2	GtmaKacGGKacGLGKacGGAKacR	G4K5acG6G7K8acG9L10G11K12acG13G14A15K16acR17	GKGGKGLGKGGAKR	TRUE	ok,ok,ok,ok,ok,ok,ok,ok,ok,ok,ok,ok,ok,ok	ok	ok	ok	RS	desired	61.31	363549760	61.15	448204608	61.44	468337728	448204608	H4_K5-K16	H4_K5acK8acK12acK16ac
6161_Lumos7_AB_Arg-C_Ultra_TMA	P62805	sp|P62805|H4_HUMAN	G[+84.057515]K[+42.010565]GGK[+42.010565]GLGK[+42.010565]GGAK[+84.057515]R	782.962	2	GtmaKacGGKacGLGKacGGAKtmaR	G4K5acG6G7K8acG9L10G11K12acG13G14A15K16R17	GKGGKGLGKGGAKR	TRUE	ok,ok,ok,ok,ok,ok,ok,ok,ok,ok,ok,ok,ok,ok	ok	ok	ok	RS	desired	73.92	24777146	73.92	31046376	74.16	40092200	31046376	H4_K5-K16	H4_K5acK8acK12acK16
6161_Lumos7_AB_Arg-C_Ultra_TMA	P62805	sp|P62805|H4_HUMAN	G[+84.057515]K[+42.010565]GGK[+42.010565]GLGK[+84.057515]GGAK[+42.010565]R	782.962	2	GtmaKacGGKacGLGKtmaGGAKacR	G4K5acG6G7K8acG9L10G11K12G13G14A15K16acR17	GKGGKGLGKGGAKR	TRUE	ok,ok,ok,ok,ok,ok,ok,ok,ok,ok,ok,ok,ok,ok	ok	ok	ok	RS	desired	75.77	695809600	75.78	854171584	75.98	777778688	777778688	H4_K5-K16	H4_K5acK8acK12K16ac/H4_K5acK8K12acK16ac
6161_Lumos7_AB_Arg-C_Ultra_TMA	P62805	sp|P62805|H4_HUMAN	G[+84.057515]K[+42.010565]GGK[+42.010565]GLGK[+84.057515]GGAK[+84.057515]R	803.986	2	GtmaKacGGKacGLGKtmaGGAKtmaR	G4K5acG6G7K8acG9L10G11K12G13G14A15K16R17	GKGGKGLGKGGAKR	TRUE	ok,ok,ok,ok,ok,ok,ok,ok,ok,ok,ok,ok,ok,ok	ok	ok	ok	RS	desired	88	18585414	88.13	21107814	88.17	23583864	21107814	H4_K5-K16	H4_K5acK8acK12K16
6161_Lumos7_AB_Arg-C_Ultra_TMA	P62805	sp|P62805|H4_HUMAN	G[+84.057515]K[+42.010565]GGK[+84.057515]GLGKGGAK[+42.010565]R	761.957	2	GtmaKacGGKtmaGLGKGGAKacR	G4K5acG6G7K8G9L10G11K12G13G14A15K16acR17	GKGGKGLGKGGAKR	TRUE	ok,ok,ok,ok,ok,ok,ok,ok,under,ok,ok,ok,ok,ok	ok	under	under	RS	countable	65.37	30775044	65.23	74435696	65.51	72363648	72363648	H4_K5-K16	H4_K5acK8K12K16ac
6161_Lumos7_AB_Arg-C_Ultra_TMA	P62805	sp|P62805|H4_HUMAN	G[+84.057515]K[+42.010565]GGK[+84.057515]GLGKGGAK[+84.057515]R	522.323	3	GtmaKacGGKtmaGLGKGGAKtmaR	G4K5acG6G7K8G9L10G11K12G13G14A15K16R17	GKGGKGLGKGGAKR	TRUE	ok,ok,ok,ok,ok,ok,ok,ok,under,ok,ok,ok,ok,ok	ok	under	under	RS	countable	75.25	49704964	75.31	45881372	75.47	46685016	46685016	H4_K5-K16	H4_K5acK8K12K16
6161_Lumos7_AB_Arg-C_Ultra_TMA	P62805	sp|P62805|H4_HUMAN	G[+84.057515]K[+42.010565]GGK[+84.057515]GLGKGGAK[+84.057515]R	782.98	2	GtmaKacGGKtmaGLGKGGAKtmaR	G4K5acG6G7K8G9L10G11K12G13G14A15K16R17	GKGGKGLGKGGAKR	TRUE	ok,ok,ok,ok,ok,ok,ok,ok,under,ok,ok,ok,ok,ok	ok	under	under	RS	countable	75.25	123359496	75.31	110913240	75.47	118114768	118114768	H4_K5-K16	H4_K5acK8K12K16
6161_Lumos7_AB_Arg-C_Ultra_TMA	P62805	sp|P62805|H4_HUMAN	G[+84.057515]K[+42.010565]GGK[+84.057515]GLGK[+42.010565]GGAK[+84.057515]R	803.986	2	GtmaKacGGKtmaGLGKacGGAKtmaR	G4K5acG6G7K8G9L10G11K12acG13G14A15K16R17	GKGGKGLGKGGAKR	TRUE	ok,ok,ok,ok,ok,ok,ok,ok,ok,ok,ok,ok,ok,ok	ok	ok	ok	RS	desired	87.65	74864680	87.74	69341416	87.78	68910896	69341416	H4_K5-K16	H4_K5acK8K12acK16
6161_Lumos7_AB_Arg-C_Ultra_TMA	P62805	sp|P62805|H4_HUMAN	G[+84.057515]K[+42.010565]GGK[+84.057515]GLGK[+84.057515]GGAKR	522.323	3	GtmaKacGGKtmaGLGKtmaGGAKR	G4K5acG6G7K8G9L10G11K12G13G14A15K16R17	GKGGKGLGKGGAKR	TRUE	ok,ok,ok,ok,ok,ok,ok,ok,ok,ok,ok,ok,under,ok	ok	under	under	RS	countable	79.99	63393776	80.06	56060648	80.17	67651896	63393776	H4_K5-K16	H4_K5acK8K12K16
6161_Lumos7_AB_Arg-C_Ultra_TMA	P62805	sp|P62805|H4_HUMAN	G[+84.057515]K[+42.010565]GGK[+84.057515]GLGK[+84.057515]GGAKR	782.98	2	GtmaKacGGKtmaGLGKtmaGGAKR	G4K5acG6G7K8G9L10G11K12G13G14A15K16R17	GKGGKGLGKGGAKR	TRUE	ok,ok,ok,ok,ok,ok,ok,ok,ok,ok,ok,ok,under,ok	ok	under	under	RS	countable	79.99	107037064	80.06	120239704	80.17	132744936	120239704	H4_K5-K16	H4_K5acK8K12K16
6161_Lumos7_AB_Arg-C_Ultra_TMA	P62805	sp|P62805|H4_HUMAN	G[+84.057515]K[+42.010565]GGK[+84.057515]GLGK[+84.057515]GGAK[+42.010565]R	536.326	3	GtmaKacGGKtmaGLGKtmaGGAKacR	G4K5acG6G7K8G9L10G11K12G13G14A15K16acR17	GKGGKGLGKGGAKR	TRUE	ok,ok,ok,ok,ok,ok,ok,ok,ok,ok,ok,ok,ok,ok	ok	ok	ok	RS	desired	89.83	125181976	89.98	130869848	90.01	147202480	130869848	H4_K5-K16	H4_K5acK8K12K16ac
6161_Lumos7_AB_Arg-C_Ultra_TMA	P62805	sp|P62805|H4_HUMAN	G[+84.057515]K[+42.010565]GGK[+84.057515]GLGK[+84.057515]GGAK[+42.010565]R	803.986	2	GtmaKacGGKtmaGLGKtmaGGAKacR	G4K5acG6G7K8G9L10G11K12G13G14A15K16acR17	GKGGKGLGKGGAKR	TRUE	ok,ok,ok,ok,ok,ok,ok,ok,ok,ok,ok,ok,ok,ok	ok	ok	ok	RS	desired	89.83	426442336	89.98	444757664	90.01	752219520	444757664	H4_K5-K16	H4_K5acK8K12K16ac
6161_Lumos7_AB_Arg-C_Ultra_TMA	P62805	sp|P62805|H4_HUMAN	G[+84.057515]K[+42.010565]GGK[+84.057515]GLGK[+84.057515]GGAK[+84.057515]R	550.342	3	GtmaKacGGKtmaGLGKtmaGGAKtmaR	G4K5acG6G7K8G9L10G11K12G13G14A15K16R17	GKGGKGLGKGGAKR	TRUE	ok,ok,ok,ok,ok,ok,ok,ok,ok,ok,ok,ok,ok,ok	ok	ok	ok	RS	desired	100.7	75845504	100.93	44662672	100.79	74057080	74057080	H4_K5-K16	H4_K5acK8K12K16
6161_Lumos7_AB_Arg-C_Ultra_TMA	P62805	sp|P62805|H4_HUMAN	G[+84.057515]K[+42.010565]GGK[+84.057515]GLGK[+84.057515]GGAK[+84.057515]R	825.009	2	GtmaKacGGKtmaGLGKtmaGGAKtmaR	G4K5acG6G7K8G9L10G11K12G13G14A15K16R17	GKGGKGLGKGGAKR	TRUE	ok,ok,ok,ok,ok,ok,ok,ok,ok,ok,ok,ok,ok,ok	ok	ok	ok	RS	desired	100.7	116445280	100.93	91523384	100.79	149107888	116445280	H4_K5-K16	H4_K5acK8K12K16
6161_Lumos7_AB_Arg-C_Ultra_TMA	P62805	sp|P62805|H4_HUMAN	G[+84.057515]K[+84.057515]GGKGLGKG	513.819	2	GtmaKtmaGGKGLGKG	G4K5G6G7K8G9L10G11K12G13	GKGGKGLGKG	TRUE	ok,ok,ok,ok,under,ok,ok,ok,under,ok	ok	under	under	WS	unassignable	58.14	68867360	58	99556128	58.24	81344088	81344088	H4_K5-K12	H4_K5K8K12
6161_Lumos7_AB_Arg-C_Ultra_TMA	P62805	sp|P62805|H4_HUMAN	G[+84.057515]K[+84.057515]GGKGLGKGG	542.33	2	GtmaKtmaGGKGLGKGG	G4K5G6G7K8G9L10G11K12G13G14	GKGGKGLGKGG	TRUE	ok,ok,ok,ok,under,ok,ok,ok,under,ok,ok	ok	under	under	WS	unassignable	57.23	55713968	57.18	55229524	57.41	45984868	55229524	H4_K5-K12	H4_K5K8K12
6161_Lumos7_AB_Arg-C_Ultra_TMA	P62805	sp|P62805|H4_HUMAN	G[+84.057515]K[+84.057515]GGKGLGKGGAK[+42.010565]R	494.303	3	GtmaKtmaGGKGLGKGGAKacR	G4K5G6G7K8G9L10G11K12G13G14A15K16acR17	GKGGKGLGKGGAKR	TRUE	ok,ok,ok,ok,under,ok,ok,ok,under,ok,ok,ok,ok,ok	ok	under	under	RS	countable	51.84	5558451200	51.83	6421753856	51.95	3843611648	5558451200	H4_K5-K16	H4_K5K8K12K16ac
6161_Lumos7_AB_Arg-C_Ultra_TMA	P62805	sp|P62805|H4_HUMAN	G[+84.057515]K[+84.057515]GGKGLGKGGAK[+42.010565]R	740.952	2	GtmaKtmaGGKGLGKGGAKacR	G4K5G6G7K8G9L10G11K12G13G14A15K16acR17	GKGGKGLGKGGAKR	TRUE	ok,ok,ok,ok,under,ok,ok,ok,under,ok,ok,ok,ok,ok	ok	under	under	RS	countable	51.84	636147072	51.83	763020736	51.95	435389056	636147072	H4_K5-K16	H4_K5K8K12K16ac
6161_Lumos7_AB_Arg-C_Ultra_TMA	P62805	sp|P62805|H4_HUMAN	G[+84.057515]K[+84.057515]GGKGLGKGGAK[+84.057515]R	508.319	3	GtmaKtmaGGKGLGKGGAKtmaR	G4K5G6G7K8G9L10G11K12G13G14A15K16R17	GKGGKGLGKGGAKR	TRUE	ok,ok,ok,ok,under,ok,ok,ok,under,ok,ok,ok,ok,ok	ok	under	under	RS	countable	63.87	2865544960	63.73	2637390592	64.05	1859374720	2637390592	H4_K5-K16	H4_K5K8K12K16
6161_Lumos7_AB_Arg-C_Ultra_TMA	P62805	sp|P62805|H4_HUMAN	G[+84.057515]K[+84.057515]GGKGLGKGGAK[+84.057515]R	761.975	2	GtmaKtmaGGKGLGKGGAKtmaR	G4K5G6G7K8G9L10G11K12G13G14A15K16R17	GKGGKGLGKGGAKR	TRUE	ok,ok,ok,ok,under,ok,ok,ok,under,ok,ok,ok,ok,ok	ok	under	under	RS	countable	63.87	214243024	63.73	202342320	64.05	149834432	202342320	H4_K5-K16	H4_K5K8K12K16
6161_Lumos7_AB_Arg-C_Ultra_TMA	P62805	sp|P62805|H4_HUMAN	G[+84.057515]K[+84.057515]GGKGLGK[+42.010565]GGAK[+42.010565]R	508.307	3	GtmaKtmaGGKGLGKacGGAKacR	G4K5G6G7K8G9L10G11K12acG13G14A15K16acR17	GKGGKGLGKGGAKR	TRUE	ok,ok,ok,ok,under,ok,ok,ok,ok,ok,ok,ok,ok,ok	ok	under	under	RS	countable	64.41	1006016960	64.28	994386240	64.57	880981120	994386240	H4_K5-K16	H4_K5K8K12acK16ac
6161_Lumos7_AB_Arg-C_Ultra_TMA	P62805	sp|P62805|H4_HUMAN	G[+84.057515]K[+84.057515]GGKGLGK[+42.010565]GGAK[+42.010565]R	761.957	2	GtmaKtmaGGKGLGKacGGAKacR	G4K5G6G7K8G9L10G11K12acG13G14A15K16acR17	GKGGKGLGKGGAKR	TRUE	ok,ok,ok,ok,under,ok,ok,ok,ok,ok,ok,ok,ok,ok	ok	under	under	RS	countable	64.41	1923519744	64.28	2234422272	64.57	1925514368	1925514368	H4_K5-K16	H4_K5K8K12acK16ac
6161_Lumos7_AB_Arg-C_Ultra_TMA	P62805	sp|P62805|H4_HUMAN	G[+84.057515]K[+84.057515]GGKGLGK[+84.057515]	527.337	2	GtmaKtmaGGKGLGKtma	G4K5G6G7K8G9L10G11K12	GKGGKGLGK	TRUE	ok,ok,ok,ok,under,ok,ok,ok,ok	ok	under	under	WS	unassignable	91.77	18985220	91.95	19456202	91.94	19850566	19456202	H4_K5-K12	H4_K5K8K12
6161_Lumos7_AB_Arg-C_Ultra_TMA	P62805	sp|P62805|H4_HUMAN	G[+84.057515]K[+84.057515]GGKGLGK[+84.057515]GG	584.358	2	GtmaKtmaGGKGLGKtmaGG	G4K5G6G7K8G9L10G11K12G13G14	GKGGKGLGKGG	TRUE	ok,ok,ok,ok,under,ok,ok,ok,ok,ok,ok	ok	under	under	WS	unassignable	87.99	47589936	88.13	40510116	88.14	43716812	43716812	H4_K5-K12	H4_K5K8K12
6161_Lumos7_AB_Arg-C_Ultra_TMA	P62805	sp|P62805|H4_HUMAN	G[+84.057515]K[+84.057515]GGKGLGK[+84.057515]GGAKR	508.319	3	GtmaKtmaGGKGLGKtmaGGAKR	G4K5G6G7K8G9L10G11K12G13G14A15K16R17	GKGGKGLGKGGAKR	TRUE	ok,ok,ok,ok,under,ok,ok,ok,ok,ok,ok,ok,under,ok	ok	under	under	RS	countable	68.52	3857933056	68.49	4316971008	68.67	3338056448	3857933056	H4_K5-K16	H4_K5K8K12K16
6161_Lumos7_AB_Arg-C_Ultra_TMA	P62805	sp|P62805|H4_HUMAN	G[+84.057515]K[+84.057515]GGKGLGK[+84.057515]GGAKR	761.975	2	GtmaKtmaGGKGLGKtmaGGAKR	G4K5G6G7K8G9L10G11K12G13G14A15K16R17	GKGGKGLGKGGAKR	TRUE	ok,ok,ok,ok,under,ok,ok,ok,ok,ok,ok,ok,under,ok	ok	under	under	RS	countable	68.52	287083520	68.49	253117024	68.67	352264544	287083520	H4_K5-K16	H4_K5K8K12K16
6161_Lumos7_AB_Arg-C_Ultra_TMA	P62805	sp|P62805|H4_HUMAN	G[+84.057515]K[+84.057515]GGKGLGK[+84.057515]GGAK[+42.010565]R	522.323	3	GtmaKtmaGGKGLGKtmaGGAKacR	G4K5G6G7K8G9L10G11K12G13G14A15K16acR17	GKGGKGLGKGGAKR	TRUE	ok,ok,ok,ok,under,ok,ok,ok,ok,ok,ok,ok,ok,ok	ok	under	under	RS	countable	77.98	2618092800	78.14	2785500160	78.26	2448208896	2618092800	H4_K5-K16	H4_K5K8K12K16ac
6161_Lumos7_AB_Arg-C_Ultra_TMA	P62805	sp|P62805|H4_HUMAN	G[+84.057515]K[+84.057515]GGKGLGK[+84.057515]GGAK[+42.010565]R	782.98	2	GtmaKtmaGGKGLGKtmaGGAKacR	G4K5G6G7K8G9L10G11K12G13G14A15K16acR17	GKGGKGLGKGGAKR	TRUE	ok,ok,ok,ok,under,ok,ok,ok,ok,ok,ok,ok,ok,ok	ok	under	under	RS	countable	77.98	5916408320	78.14	6298210816	78.26	6407216128	6298210816	H4_K5-K16	H4_K5K8K12K16ac
6161_Lumos7_AB_Arg-C_Ultra_TMA	P62805	sp|P62805|H4_HUMAN	G[+84.057515]K[+84.057515]GGKGLGK[+84.057515]GGAK[+84.057515]R	536.338	3	GtmaKtmaGGKGLGKtmaGGAKtmaR	G4K5G6G7K8G9L10G11K12G13G14A15K16R17	GKGGKGLGKGGAKR	TRUE	ok,ok,ok,ok,under,ok,ok,ok,ok,ok,ok,ok,ok,ok	ok	under	under	RS	countable	88.7	821337216	88.92	605449536	88.83	794163456	794163456	H4_K5-K16	H4_K5K8K12K16
6161_Lumos7_AB_Arg-C_Ultra_TMA	P62805	sp|P62805|H4_HUMAN	G[+84.057515]K[+84.057515]GGKGLGK[+84.057515]GGAK[+84.057515]R	804.004	2	GtmaKtmaGGKGLGKtmaGGAKtmaR	G4K5G6G7K8G9L10G11K12G13G14A15K16R17	GKGGKGLGKGGAKR	TRUE	ok,ok,ok,ok,under,ok,ok,ok,ok,ok,ok,ok,ok,ok	ok	under	under	RS	countable	88.7	2143444480	88.92	2115743104	88.83	2380892416	2143444480	H4_K5-K16	H4_K5K8K12K16
6161_Lumos7_AB_Arg-C_Ultra_TMA	P62805	sp|P62805|H4_HUMAN	G[+84.057515]K[+84.057515]GGK[+42.010565]GLGK[+42.010565]GGAK[+42.010565]R	522.311	3	GtmaKtmaGGKacGLGKacGGAKacR	G4K5G6G7K8acG9L10G11K12acG13G14A15K16acR17	GKGGKGLGKGGAKR	TRUE	ok,ok,ok,ok,ok,ok,ok,ok,ok,ok,ok,ok,ok,ok	ok	ok	ok	RS	desired	76.65	226240864	76.73	190073104	76.87	221038016	221038016	H4_K5-K16	H4_K5K8acK12acK16ac
6161_Lumos7_AB_Arg-C_Ultra_TMA	P62805	sp|P62805|H4_HUMAN	G[+84.057515]K[+84.057515]GGK[+42.010565]GLGK[+42.010565]GGAK[+42.010565]R	782.962	2	GtmaKtmaGGKacGLGKacGGAKacR	G4K5G6G7K8acG9L10G11K12acG13G14A15K16acR17	GKGGKGLGKGGAKR	TRUE	ok,ok,ok,ok,ok,ok,ok,ok,ok,ok,ok,ok,ok,ok	ok	ok	ok	RS	desired	76.65	659186560	76.73	680676928	76.87	785070528	680676928	H4_K5-K16	H4_K5K8acK12acK16ac
6161_Lumos7_AB_Arg-C_Ultra_TMA	P62805	sp|P62805|H4_HUMAN	G[+84.057515]K[+84.057515]GGK[+42.010565]GLGK[+42.010565]GGAK[+84.057515]R	536.326	3	GtmaKtmaGGKacGLGKacGGAKtmaR	G4K5G6G7K8acG9L10G11K12acG13G14A15K16R17	GKGGKGLGKGGAKR	TRUE	ok,ok,ok,ok,ok,ok,ok,ok,ok,ok,ok,ok,ok,ok	ok	ok	ok	RS	desired	88.54	9433766	88.71	8363666	88.7	4022191	8363666	H4_K5-K16	H4_K5K8acK12acK16
6161_Lumos7_AB_Arg-C_Ultra_TMA	P62805	sp|P62805|H4_HUMAN	G[+84.057515]K[+84.057515]GGK[+42.010565]GLGK[+42.010565]GGAK[+84.057515]R	803.986	2	GtmaKtmaGGKacGLGKacGGAKtmaR	G4K5G6G7K8acG9L10G11K12acG13G14A15K16R17	GKGGKGLGKGGAKR	TRUE	ok,ok,ok,ok,ok,ok,ok,ok,ok,ok,ok,ok,ok,ok	ok	ok	ok	RS	desired	88.54	35561576	88.71	41220332	88.7	36519220	36519220	H4_K5-K16	H4_K5K8acK12acK16
6161_Lumos7_AB_Arg-C_Ultra_TMA	P62805	sp|P62805|H4_HUMAN	G[+84.057515]K[+84.057515]GGK[+42.010565]GLGK[+84.057515]GGAKR	522.323	3	GtmaKtmaGGKacGLGKtmaGGAKR	G4K5G6G7K8acG9L10G11K12G13G14A15K16R17	GKGGKGLGKGGAKR	TRUE	ok,ok,ok,ok,ok,ok,ok,ok,ok,ok,ok,ok,under,ok	ok	under	under	RS	countable	80.74	91779552	80.82	94547280	80.94	80764784	91779552	H4_K5-K16	H4_K5K8acK12K16
6161_Lumos7_AB_Arg-C_Ultra_TMA	P62805	sp|P62805|H4_HUMAN	G[+84.057515]K[+84.057515]GGK[+42.010565]GLGK[+84.057515]GGAKR	782.98	2	GtmaKtmaGGKacGLGKtmaGGAKR	G4K5G6G7K8acG9L10G11K12G13G14A15K16R17	GKGGKGLGKGGAKR	TRUE	ok,ok,ok,ok,ok,ok,ok,ok,ok,ok,ok,ok,under,ok	ok	under	under	RS	countable	80.74	144447696	80.82	168128704	80.94	177105056	168128704	H4_K5-K16	H4_K5K8acK12K16
6161_Lumos7_AB_Arg-C_Ultra_TMA	P62805	sp|P62805|H4_HUMAN	G[+84.057515]K[+84.057515]GGK[+42.010565]GLGK[+84.057515]GGAK[+42.010565]R	536.326	3	GtmaKtmaGGKacGLGKtmaGGAKacR	G4K5G6G7K8acG9L10G11K12G13G14A15K16acR17	GKGGKGLGKGGAKR	TRUE	ok,ok,ok,ok,ok,ok,ok,ok,ok,ok,ok,ok,ok,ok	ok	ok	ok	RS	desired	90.7	279156960	90.86	212359920	90.82	243699632	243699632	H4_K5-K16	H4_K5K8acK12K16ac
6161_Lumos7_AB_Arg-C_Ultra_TMA	P62805	sp|P62805|H4_HUMAN	G[+84.057515]K[+84.057515]GGK[+42.010565]GLGK[+84.057515]GGAK[+42.010565]R	803.986	2	GtmaKtmaGGKacGLGKtmaGGAKacR	G4K5G6G7K8acG9L10G11K12G13G14A15K16acR17	GKGGKGLGKGGAKR	TRUE	ok,ok,ok,ok,ok,ok,ok,ok,ok,ok,ok,ok,ok,ok	ok	ok	ok	RS	desired	90.7	798043520	90.86	914238528	90.82	1080603136	914238528	H4_K5-K16	H4_K5K8acK12K16ac
6161_Lumos7_AB_Arg-C_Ultra_TMA	P62805	sp|P62805|H4_HUMAN	G[+84.057515]K[+84.057515]GGK[+42.010565]GLGK[+84.057515]GGAK[+84.057515]R	550.342	3	GtmaKtmaGGKacGLGKtmaGGAKtmaR	G4K5G6G7K8acG9L10G11K12G13G14A15K16R17	GKGGKGLGKGGAKR	TRUE	ok,ok,ok,ok,ok,ok,ok,ok,ok,ok,ok,ok,ok,ok	ok	ok	ok	RS	desired	101.53	68929304	101.77	56758864	101.63	66625068	66625068	H4_K5-K16	H4_K5K8acK12K16
6161_Lumos7_AB_Arg-C_Ultra_TMA	P62805	sp|P62805|H4_HUMAN	G[+84.057515]K[+84.057515]GGK[+42.010565]GLGK[+84.057515]GGAK[+84.057515]R	825.009	2	GtmaKtmaGGKacGLGKtmaGGAKtmaR	G4K5G6G7K8acG9L10G11K12G13G14A15K16R17	GKGGKGLGKGGAKR	TRUE	ok,ok,ok,ok,ok,ok,ok,ok,ok,ok,ok,ok,ok,ok	ok	ok	ok	RS	desired	101.53	205626736	101.77	173809920	101.63	203908096	203908096	H4_K5-K16	H4_K5K8acK12K16
6161_Lumos7_AB_Arg-C_Ultra_TMA	P62805	sp|P62805|H4_HUMAN	G[+84.057515]K[+84.057515]GGK[+84.057515]GLGKGGAKR	508.319	3	GtmaKtmaGGKtmaGLGKGGAKR	G4K5G6G7K8G9L10G11K12G13G14A15K16R17	GKGGKGLGKGGAKR	TRUE	ok,ok,ok,ok,ok,ok,ok,ok,under,ok,ok,ok,under,ok	ok	under	under	RS	countable	69.72	4657420800	69.73	4083108864	70.03	3231571200	4083108864	H4_K5-K16	H4_K5K8K12K16
6161_Lumos7_AB_Arg-C_Ultra_TMA	P62805	sp|P62805|H4_HUMAN	G[+84.057515]K[+84.057515]GGK[+84.057515]GLGKGGAKR	761.975	2	GtmaKtmaGGKtmaGLGKGGAKR	G4K5G6G7K8G9L10G11K12G13G14A15K16R17	GKGGKGLGKGGAKR	TRUE	ok,ok,ok,ok,ok,ok,ok,ok,under,ok,ok,ok,under,ok	ok	under	under	RS	countable	69.72	376802016	69.73	286211456	70.03	236932128	286211456	H4_K5-K16	H4_K5K8K12K16
6161_Lumos7_AB_Arg-C_Ultra_TMA	P62805	sp|P62805|H4_HUMAN	G[+84.057515]K[+84.057515]GGK[+84.057515]GLGKGGAK[+84.057515]R	536.338	3	GtmaKtmaGGKtmaGLGKGGAKtmaR	G4K5G6G7K8G9L10G11K12G13G14A15K16R17	GKGGKGLGKGGAKR	TRUE	ok,ok,ok,ok,ok,ok,ok,ok,under,ok,ok,ok,ok,ok	ok	under	under	RS	countable	89.08	893818880	89.24	608584320	89.22	793923968	793923968	H4_K5-K16	H4_K5K8K12K16
6161_Lumos7_AB_Arg-C_Ultra_TMA	P62805	sp|P62805|H4_HUMAN	G[+84.057515]K[+84.057515]GGK[+84.057515]GLGKGGAK[+84.057515]R	804.004	2	GtmaKtmaGGKtmaGLGKGGAKtmaR	G4K5G6G7K8G9L10G11K12G13G14A15K16R17	GKGGKGLGKGGAKR	TRUE	ok,ok,ok,ok,ok,ok,ok,ok,under,ok,ok,ok,ok,ok	ok	under	under	RS	countable	89.08	3270503936	89.24	2853603328	89.22	2774240512	2853603328	H4_K5-K16	H4_K5K8K12K16
6161_Lumos7_AB_Arg-C_Ultra_TMA	P62805	sp|P62805|H4_HUMAN	G[+84.057515]K[+84.057515]GGK[+84.057515]GLGK[+42.010565]GGAKR	522.323	3	GtmaKtmaGGKtmaGLGKacGGAKR	G4K5G6G7K8G9L10G11K12acG13G14A15K16R17	GKGGKGLGKGGAKR	TRUE	ok,ok,ok,ok,ok,ok,ok,ok,ok,ok,ok,ok,under,ok	ok	under	under	RS	countable	81.58	121909856	81.71	142265024	81.76	140118720	140118720	H4_K5-K16	H4_K5K8K12acK16
6161_Lumos7_AB_Arg-C_Ultra_TMA	P62805	sp|P62805|H4_HUMAN	G[+84.057515]K[+84.057515]GGK[+84.057515]GLGK[+42.010565]GGAKR	782.98	2	GtmaKtmaGGKtmaGLGKacGGAKR	G4K5G6G7K8G9L10G11K12acG13G14A15K16R17	GKGGKGLGKGGAKR	TRUE	ok,ok,ok,ok,ok,ok,ok,ok,ok,ok,ok,ok,under,ok	ok	under	under	RS	countable	81.58	236959200	81.71	298882720	81.76	290830848	290830848	H4_K5-K16	H4_K5K8K12acK16
6161_Lumos7_AB_Arg-C_Ultra_TMA	P62805	sp|P62805|H4_HUMAN	G[+84.057515]K[+84.057515]GGK[+84.057515]GLGK[+42.010565]GGAK[+42.010565]R	536.326	3	GtmaKtmaGGKtmaGLGKacGGAKacR	G4K5G6G7K8G9L10G11K12acG13G14A15K16acR17	GKGGKGLGKGGAKR	TRUE	ok,ok,ok,ok,ok,ok,ok,ok,ok,ok,ok,ok,ok,ok	ok	ok	ok	RS	desired	91.54	722348288	91.72	597602944	91.69	565653888	597602944	H4_K5-K16	H4_K5K8K12acK16ac
6161_Lumos7_AB_Arg-C_Ultra_TMA	P62805	sp|P62805|H4_HUMAN	G[+84.057515]K[+84.057515]GGK[+84.057515]GLGK[+42.010565]GGAK[+42.010565]R	803.986	2	GtmaKtmaGGKtmaGLGKacGGAKacR	G4K5G6G7K8G9L10G11K12acG13G14A15K16acR17	GKGGKGLGKGGAKR	TRUE	ok,ok,ok,ok,ok,ok,ok,ok,ok,ok,ok,ok,ok,ok	ok	ok	ok	RS	desired	91.54	2234813184	91.72	2393186304	91.69	2578680576	2393186304	H4_K5-K16	H4_K5K8K12acK16ac
6161_Lumos7_AB_Arg-C_Ultra_TMA	P62805	sp|P62805|H4_HUMAN	G[+84.057515]K[+84.057515]GGK[+84.057515]GLGK[+42.010565]GGAK[+84.057515]R	825.009	2	GtmaKtmaGGKtmaGLGKacGGAKtmaR	G4K5G6G7K8G9L10G11K12acG13G14A15K16R17	GKGGKGLGKGGAKR	TRUE	ok,ok,ok,ok,ok,ok,ok,ok,ok,ok,ok,ok,ok,ok	ok	ok	ok	RS	desired	101.88	286865568	102.12	280879520	102.03	333645312	286865568	H4_K5-K16	H4_K5K8K12acK16
6161_Lumos7_AB_Arg-C_Ultra_TMA	P62805	sp|P62805|H4_HUMAN	G[+84.057515]K[+84.057515]GGK[+84.057515]GLGK[+84.057515]	569.366	2	GtmaKtmaGGKtmaGLGKtma	G4K5G6G7K8G9L10G11K12	GKGGKGLGK	TRUE	ok,ok,ok,ok,ok,ok,ok,ok,ok	ok	ok	ok	WS	unassignable	117.22	13417277	117.22	11508779	117.21	23471600	13417277	H4_K5-K12	H4_K5K8K12
6161_Lumos7_AB_Arg-C_Ultra_TMA	P62805	sp|P62805|H4_HUMAN	G[+84.057515]K[+84.057515]GGK[+84.057515]GLGK[+84.057515]G	597.876	2	GtmaKtmaGGKtmaGLGKtmaG	G4K5G6G7K8G9L10G11K12G13	GKGGKGLGKG	TRUE	ok,ok,ok,ok,ok,ok,ok,ok,ok,ok	ok	ok	ok	WS	unassignable	116.46	49849020	116.49	50568864	116.49	61952532	50568864	H4_K5-K12	H4_K5K8K12
6161_Lumos7_AB_Arg-C_Ultra_TMA	P62805	sp|P62805|H4_HUMAN	G[+84.057515]K[+84.057515]GGK[+84.057515]GLGK[+84.057515]GG	626.387	2	GtmaKtmaGGKtmaGLGKtmaGG	G4K5G6G7K8G9L10G11K12G13G14	GKGGKGLGKGG	TRUE	ok,ok,ok,ok,ok,ok,ok,ok,ok,ok,ok	ok	ok	ok	WS	unassignable	115.89	26198330	115.94	24839414	115.9	52121200	26198330	H4_K5-K12	H4_K5K8K12
6161_Lumos7_AB_Arg-C_Ultra_TMA	P62805	sp|P62805|H4_HUMAN	G[+84.057515]K[+84.057515]GGK[+84.057515]GLGK[+84.057515]GGAKR	536.338	3	GtmaKtmaGGKtmaGLGKtmaGGAKR	G4K5G6G7K8G9L10G11K12G13G14A15K16R17	GKGGKGLGKGGAKR	TRUE	ok,ok,ok,ok,ok,ok,ok,ok,ok,ok,ok,ok,under,ok	ok	under	under	RS	countable	93.73	2224864512	93.88	1990298368	93.76	2076413824	2076413824	H4_K5-K16	H4_K5K8K12K16
6161_Lumos7_AB_Arg-C_Ultra_TMA	P62805	sp|P62805|H4_HUMAN	G[+84.057515]K[+84.057515]GGK[+84.057515]GLGK[+84.057515]GGAKR	804.004	2	GtmaKtmaGGKtmaGLGKtmaGGAKR	G4K5G6G7K8G9L10G11K12G13G14A15K16R17	GKGGKGLGKGGAKR	TRUE	ok,ok,ok,ok,ok,ok,ok,ok,ok,ok,ok,ok,under,ok	ok	under	under	RS	countable	93.73	5618258944	93.88	5395709952	93.76	6017199616	5618258944	H4_K5-K16	H4_K5K8K12K16
6161_Lumos7_AB_Arg-C_Ultra_TMA	P62805	sp|P62805|H4_HUMAN	G[+84.057515]K[+84.057515]GGK[+84.057515]GLGK[+84.057515]GGAK[+42.010565]R	550.342	3	GtmaKtmaGGKtmaGLGKtmaGGAKacR	G4K5G6G7K8G9L10G11K12G13G14A15K16acR17	GKGGKGLGKGGAKR	TRUE	ok,ok,ok,ok,ok,ok,ok,ok,ok,ok,ok,ok,ok,ok	ok	ok	ok	RS	desired	104.05	3322159104	104.24	2298253824	104.11	4269706240	3322159104	H4_K5-K16	H4_K5K8K12K16ac
6161_Lumos7_AB_Arg-C_Ultra_TMA	P62805	sp|P62805|H4_HUMAN	G[+84.057515]K[+84.057515]GGK[+84.057515]GLGK[+84.057515]GGAK[+42.010565]R	825.009	2	GtmaKtmaGGKtmaGLGKtmaGGAKacR	G4K5G6G7K8G9L10G11K12G13G14A15K16acR17	GKGGKGLGKGGAKR	TRUE	ok,ok,ok,ok,ok,ok,ok,ok,ok,ok,ok,ok,ok,ok	ok	ok	ok	RS	desired	104.05	9833327616	104.24	8335169024	104.11	14304462848	9833327616	H4_K5-K16	H4_K5K8K12K16ac
6161_Lumos7_AB_Arg-C_Ultra_TMA	P62805	sp|P62805|H4_HUMAN	G[+84.057515]K[+84.057515]GGK[+84.057515]GLGK[+84.057515]GGAK[+84.057515]R	564.357	3	GtmaKtmaGGKtmaGLGKtmaGGAKtmaR	G4K5G6G7K8G9L10G11K12G13G14A15K16R17	GKGGKGLGKGGAKR	TRUE	ok,ok,ok,ok,ok,ok,ok,ok,ok,ok,ok,ok,ok,ok	ok	ok	ok	RS	desired	113.8	1592455680	114.12	1337017856	113.92	2093338368	1592455680	H4_K5-K16	H4_K5K8K12K16
6161_Lumos7_AB_Arg-C_Ultra_TMA	P62805	sp|P62805|H4_HUMAN	G[+84.057515]K[+84.057515]GGK[+84.057515]GLGK[+84.057515]GGAK[+84.057515]R	846.033	2	GtmaKtmaGGKtmaGLGKtmaGGAKtmaR	G4K5G6G7K8G9L10G11K12G13G14A15K16R17	GKGGKGLGKGGAKR	TRUE	ok,ok,ok,ok,ok,ok,ok,ok,ok,ok,ok,ok,ok,ok	ok	ok	ok	RS	desired	113.8	3858077184	114.12	3323195904	113.92	6061342720	3858077184	H4_K5-K16	H4_K5K8K12K16
6161_Lumos7_AB_Arg-C_Ultra_TMA	P62805	sp|P62805|H4_HUMAN	G[+84.057515]K[+84.057515]GLGKGGAK[+42.010565]R	619.883	2	GtmaKtmaGLGKGGAKacR	G7K8G9L10G11K12G13G14A15K16acR17	GKGLGKGGAKR	TRUE	ok,ok,ok,ok,ok,under,ok,ok,ok,ok,ok	ok	under	under	WS	unassignable	64.94	106107392	64.81	112570328	65.08	92312704	106107392	H4_K8-K16	H4_K8K12K16ac
6161_Lumos7_AB_Arg-C_Ultra_TMA	P62805	sp|P62805|H4_HUMAN	G[+84.057515]K[+84.057515]GLGK[+42.010565]GGAK[+42.010565]R	640.888	2	GtmaKtmaGLGKacGGAKacR	G7K8G9L10G11K12acG13G14A15K16acR17	GKGLGKGGAKR	TRUE	ok,ok,ok,ok,ok,ok,ok,ok,ok,ok,ok	ok	ok	ok	WS	unassignable	78.97	35086912	78.97	39181676	79.13	39602260	39181676	H4_K8-K16	H4_K8K12acK16ac
6161_Lumos7_AB_Arg-C_Ultra_TMA	P62805	sp|P62805|H4_HUMAN	G[+84.057515]K[+84.057515]GLGK[+84.057515]GGAKR	640.906	2	GtmaKtmaGLGKtmaGGAKR	G7K8G9L10G11K12G13G14A15K16R17	GKGLGKGGAKR	TRUE	ok,ok,ok,ok,ok,ok,ok,ok,ok,under,ok	ok	under	under	WS	unassignable	83.67	57079252	83.79	69494680	83.81	65841544	65841544	H4_K8-K16	H4_K8K12K16
6161_Lumos7_AB_Arg-C_Ultra_TMA	P62805	sp|P62805|H4_HUMAN	G[+84.057515]K[+84.057515]GLGK[+84.057515]GGAK[+42.010565]R	661.911	2	GtmaKtmaGLGKtmaGGAKacR	G7K8G9L10G11K12G13G14A15K16acR17	GKGLGKGGAKR	TRUE	ok,ok,ok,ok,ok,ok,ok,ok,ok,ok,ok	ok	ok	ok	WS	unassignable	95.05	123364328	95.2	109996744	95.17	116562776	116562776	H4_K8-K16	H4_K8K12K16ac
6161_Lumos7_AB_Arg-C_Ultra_TMA	P62805	sp|P62805|H4_HUMAN	G[+84.057515]K[+84.057515]GLGK[+84.057515]GGAK[+84.057515]R	682.935	2	GtmaKtmaGLGKtmaGGAKtmaR	G7K8G9L10G11K12G13G14A15K16R17	GKGLGKGGAKR	TRUE	ok,ok,ok,ok,ok,ok,ok,ok,ok,ok,ok	ok	ok	ok	WS	unassignable	106.96	59229852	107.25	65373128	107.08	57332308	59229852	H4_K8-K16	H4_K8K12K16
6161_Lumos7_AB_Arg-C_Ultra_TMA	P62805	sp|P62805|H4_HUMAN	G[+84.057515]LGK[+84.057515]GGAKR	506.319	2	GtmaLGKtmaGGAKR	G9L10G11K12G13G14A15K16R17	GLGKGGAKR	TRUE	ok,ok,ok,ok,ok,ok,ok,under,ok	ok	under	under	WS	unassignable	66.86	34909936	66.78	34849060	67.01	31050822	34849060	H4_K12-K16	H4_K12K16
6161_Lumos7_AB_Arg-C_Ultra_TMA	P62805	sp|P62805|H4_HUMAN	G[+84.057515]LGK[+84.057515]GGAK[+84.057515]R	548.348	2	GtmaLGKtmaGGAKtmaR	G9L10G11K12G13G14A15K16R17	GLGKGGAKR	TRUE	ok,ok,ok,ok,ok,ok,ok,ok,ok	ok	ok	ok	WS	unassignable	95.48	31937260	95.61	32251400	95.6	33771304	32251400	H4_K12-K16	H4_K12K16
6161_Lumos7_AB_Arg-C_Ultra_TMA	P62805	sp|P62805|H4_HUMAN	G[+84.057515]LIYEETR	532.785	2	GtmaLIYEETR	G48L49I50Y51E52E53T54R55	GLIYEETR	TRUE	ok,ok,ok,ok,ok,ok,ok,ok	ok	ok	ok	WS	unassignable	90.21	43216168	90.24	17334552	90.16	14916508	17334552	H4_Y51-T54	H4_Y51T54
6161_Lumos7_AB_Arg-C_Ultra_TMA	P62805	sp|P62805|H4_HUMAN	G[+84.057515]VLKVFLENVIR	735.956	2	GtmaVLKVFLENVIR	G56V57L58K59V60F61L62E63N64V65I66R67	GVLKVFLENVIR	TRUE	ok,ok,ok,under,ok,ok,ok,ok,ok,ok,ok,ok	ok	under	under	RS	countable	117.81	4395213312	117.86	3186874112	117.81	5417719296	4395213312	H4_K59	H4_K59
6161_Lumos7_AB_Arg-C_Ultra_TMA	P62805	sp|P62805|H4_HUMAN	ISGLIYEETR	590.814	2	ISGLIYEETR	I46S47G48L49I50Y51E52E53T54R55	ISGLIYEETR	FALSE	under,ok,ok,ok,ok,ok,ok,ok,ok,ok	under	ok	under	RS	countable	55.48	19606740992	55.32	18475726848	55.55	9921085440	18475726848	H4_S47-T54	H4_S47Y51T54
6161_Lumos7_AB_Arg-C_Ultra_TMA	P62805	sp|P62805|H4_HUMAN	ISGLIY[+84.057515]EETR	632.843	2	ISGLIYtmaEETR	I46S47G48L49I50Y51E52E53T54R55	ISGLIYEETR	FALSE	under,ok,ok,ok,ok,over,ok,ok,ok,ok	under	ok	under	RS	countable	90.52	17853304	90.62	13209060	90.52	6502164	13209060	H4_S47-T54	H4_S47Y51T54
6161_Lumos7_AB_Arg-C_Ultra_TMA	P62805	sp|P62805|H4_HUMAN	I[+84.057515]QGITK[+84.057515]PAIR	632.903	2	ItmaQGITKtmaPAIR	I26Q27G28I29T30K31P32A33I34R35	IQGITKPAIR	TRUE	ok,ok,ok,ok,ok,ok,ok,ok,ok,ok	ok	ok	ok	AS	countable	108.58	15454066	108.79	14562354	108.68	14315079	14562354	H4_T30-K31	H4_T30K31
6161_Lumos7_AB_Arg-C_Ultra_TMA	P62805	sp|P62805|H4_HUMAN	I[+84.057515]S[+84.057515]GLIYEETR	674.872	2	ItmaStmaGLIYEETR	I46S47G48L49I50Y51E52E53T54R55	ISGLIYEETR	TRUE	ok,over,ok,ok,ok,ok,ok,ok,ok,ok	ok	ok	over	RS	countable	118.03	59081952	118.05	66185628	118.03	144424848	66185628	H4_S47-T54	H4_S47Y51T54
6161_Lumos7_AB_Arg-C_Ultra_TMA	P62805	sp|P62805|H4_HUMAN	KTVTAMDVVYALKR	399.48	4	KTVTAMDVVYALKR	K79T80V81T82A83M84D85V86V87Y88A89L90K91R92	KTVTAMDVVYALKR	FALSE	under,ok,ok,ok,ok,ok,ok,ok,ok,ok,ok,ok,under,ok	under	under	under	WS	unassignable	69.24	7477004	69.08	195844816	69.23	3445190	7477004	H4_K79-K91	H4_K79T80T82Y88K91
6161_Lumos7_AB_Arg-C_Ultra_TMA	P62805	sp|P62805|H4_HUMAN	KTVTAMDVVYALKR	532.304	3	KTVTAMDVVYALKR	K79T80V81T82A83M84D85V86V87Y88A89L90K91R92	KTVTAMDVVYALKR	FALSE	under,ok,ok,ok,ok,ok,ok,ok,ok,ok,ok,ok,under,ok	under	under	under	WS	unassignable	69.24	19265212	69.08	517233824	69.23	12735974	19265212	H4_K79-K91	H4_K79T80T82Y88K91
6161_Lumos7_AB_Arg-C_Ultra_TMA	P62805	sp|P62805|H4_HUMAN	KTVTAMDVVYALKR	797.953	2	KTVTAMDVVYALKR	K79T80V81T82A83M84D85V86V87Y88A89L90K91R92	KTVTAMDVVYALKR	FALSE	under,ok,ok,ok,ok,ok,ok,ok,ok,ok,ok,ok,under,ok	under	under	under	WS	unassignable	69.24	872377	69.08	23044640	69.23	215741	872377	H4_K79-K91	H4_K79T80T82Y88K91
6161_Lumos7_AB_Arg-C_Ultra_TMA	P62805	sp|P62805|H4_HUMAN	KTVTAMDVVYALK[+84.057515]R	560.324	3	KTVTAMDVVYALKtmaR	K79T80V81T82A83M84D85V86V87Y88A89L90K91R92	KTVTAMDVVYALKR	FALSE	under,ok,ok,ok,ok,ok,ok,ok,ok,ok,ok,ok,ok,ok	under	ok	under	WS	unassignable	97.92	14599948	98.07	468433600	97.87	6871690	14599948	H4_K79-K91	H4_K79T80T82Y88K91
6161_Lumos7_AB_Arg-C_Ultra_TMA	P62805	sp|P62805|H4_HUMAN	KT[+84.057515]VTAMDVVYALK[+84.057515]R	588.343	3	KTtmaVTAMDVVYALKtmaR	K79T80V81T82A83M84D85V86V87Y88A89L90K91R92	KTVTAMDVVYALKR	FALSE	under,over,ok,ok,ok,ok,ok,ok,ok,ok,ok,ok,ok,ok	under	ok	under	WS	unassignable	114.75	1611109	114.88	260800768	114.8	5512247	5512247	H4_K79-K91	H4_K79T80T82Y88K91
6161_Lumos7_AB_Arg-C_Ultra_TMA	P62805	sp|P62805|H4_HUMAN	K[+126.06808]TVTAMDVVYALKR	860.987	2	Ktma_acTVTAMDVVYALKR	K79acT80V81T82A83M84D85V86V87Y88A89L90K91R92	KTVTAMDVVYALKR	TRUE	ok,ok,ok,ok,ok,ok,ok,ok,ok,ok,ok,ok,under,ok	ok	under	under	WS	unassignable	102.93	120344	102.95	57640584	103.03	22494	120344	H4_K79-K91	H4_K79acT80T82Y88K91
6161_Lumos7_AB_Arg-C_Ultra_TMA	P62805	sp|P62805|H4_HUMAN	K[+168.11503]GGK[+84.057515]GLGKGGAK[+42.010565]R	754.47	2	Ktma_tmaGGKtmaGLGKGGAKacR	K5G6G7K8G9L10G11K12G13G14A15K16acR17	KGGKGLGKGGAKR	TRUE	ok,ok,ok,ok,ok,ok,ok,under,ok,ok,ok,ok,ok	ok	under	under	AS	countable	82.76	22767676	82.85	22779812	82.93	22439648	22767676	H4_K5-K16	H4_K5K8K12K16ac
6161_Lumos7_AB_Arg-C_Ultra_TMA	P62805	sp|P62805|H4_HUMAN	K[+168.11503]GGK[+84.057515]GLGK[+84.057515]GGAKR	775.493	2	Ktma_tmaGGKtmaGLGKtmaGGAKR	K5G6G7K8G9L10G11K12G13G14A15K16R17	KGGKGLGKGGAKR	TRUE	ok,ok,ok,ok,ok,ok,ok,ok,ok,ok,ok,under,ok	ok	under	under	AS	countable	97.21	11329341	97.43	11975240	97.32	13694662	11975240	H4_K5-K16	H4_K5K8K12K16
6161_Lumos7_AB_Arg-C_Ultra_TMA	P62805	sp|P62805|H4_HUMAN	K[+168.11503]GGK[+84.057515]GLGK[+84.057515]GGAK[+42.010565]R	796.498	2	Ktma_tmaGGKtmaGLGKtmaGGAKacR	K5G6G7K8G9L10G11K12G13G14A15K16acR17	KGGKGLGKGGAKR	TRUE	ok,ok,ok,ok,ok,ok,ok,ok,ok,ok,ok,ok,ok	ok	ok	ok	AS	countable	107.74	23056106	107.96	23239164	107.85	31992096	23239164	H4_K5-K16	H4_K5K8K12K16ac
6161_Lumos7_AB_Arg-C_Ultra_TMA	P62805	sp|P62805|H4_HUMAN	K[+168.11503]GLGKGGAK[+84.057515]R	612.395	2	Ktma_tmaGLGKGGAKtmaR	K8G9L10G11K12G13G14A15K16R17	KGLGKGGAKR	TRUE	ok,ok,ok,ok,under,ok,ok,ok,ok,ok	ok	under	under	WS	unassignable	84.8	14138013	84.94	11172557	84.91	16542458	14138013	H4_K8-K16	H4_K8K12K16
6161_Lumos7_AB_Arg-C_Ultra_TMA	P62805	sp|P62805|H4_HUMAN	K[+168.11503]GLGK[+84.057515]GGAKR	612.395	2	Ktma_tmaGLGKtmaGGAKR	K8G9L10G11K12G13G14A15K16R17	KGLGKGGAKR	TRUE	ok,ok,ok,ok,ok,ok,ok,ok,under,ok	ok	under	under	WS	unassignable	90.21	24577318	90.42	19610010	90.34	26513696	24577318	H4_K8-K16	H4_K8K12K16
6161_Lumos7_AB_Arg-C_Ultra_TMA	P62805	sp|P62805|H4_HUMAN	K[+168.11503]GLGK[+84.057515]GGAK[+84.057515]R	654.424	2	Ktma_tmaGLGKtmaGGAKtmaR	K8G9L10G11K12G13G14A15K16R17	KGLGKGGAKR	TRUE	ok,ok,ok,ok,ok,ok,ok,ok,ok,ok	ok	ok	ok	WS	unassignable	113.49	19577198	113.74	17437690	113.61	25670530	19577198	H4_K8-K16	H4_K8K12K16
6161_Lumos7_AB_Arg-C_Ultra_TMA	P62805	sp|P62805|H4_HUMAN	K[+168.11503]TVTAMDVVYALKR	882.01	2	Ktma_tmaTVTAMDVVYALKR	K79T80V81T82A83M84D85V86V87Y88A89L90K91R92	KTVTAMDVVYALKR	TRUE	ok,ok,ok,ok,ok,ok,ok,ok,ok,ok,ok,ok,under,ok	ok	under	under	WS	unassignable	114.88	11197348	114.93	1953050240	114.88	28717160	28717160	H4_K79-K91	H4_K79T80T82Y88K91
6161_Lumos7_AB_Arg-C_Ultra_TMA	P62805	sp|P62805|H4_HUMAN	K[+42.010565]TVTAMDVVYALK[+84.057515]R	574.327	3	KacTVTAMDVVYALKtmaR	K79acT80V81T82A83M84D85V86V87Y88A89L90K91R92	KTVTAMDVVYALKR	FALSE	under,ok,ok,ok,ok,ok,ok,ok,ok,ok,ok,ok,ok,ok	under	ok	under	WS	unassignable	107.07	0	107.13	16207704	107.03	0	0	H4_K79-K91	H4_K79acT80T82Y88K91
6161_Lumos7_AB_Arg-C_Ultra_TMA	P62805	sp|P62805|H4_HUMAN	K[+84.057515]GGK[+84.057515]GLGK[+84.057515]GGAK[+42.010565]R	754.47	2	KtmaGGKtmaGLGKtmaGGAKacR	K5G6G7K8G9L10G11K12G13G14A15K16acR17	KGGKGLGKGGAKR	FALSE	under,ok,ok,ok,ok,ok,ok,ok,ok,ok,ok,ok,ok	under	ok	under	AS	countable	104.06	37320944	104.24	29005064	104.11	44389300	37320944	H4_K5-K16	H4_K5K8K12K16ac
6161_Lumos7_AB_Arg-C_Ultra_TMA	P62805	sp|P62805|H4_HUMAN	K[+84.057515]GLGKGGAK[+42.010565]R	366.565	3	KtmaGLGKGGAKacR	K8G9L10G11K12G13G14A15K16acR17	KGLGKGGAKR	FALSE	under,ok,ok,ok,under,ok,ok,ok,ok,ok	under	under	under	WS	unassignable	36.84	14810783	36.82	10734538	37.02	17104542	14810783	H4_K8-K16	H4_K8K12K16ac
6161_Lumos7_AB_Arg-C_Ultra_TMA	P62805	sp|P62805|H4_HUMAN	K[+84.057515]TVTAMDVVYALKR	560.324	3	KtmaTVTAMDVVYALKR	K79T80V81T82A83M84D85V86V87Y88A89L90K91R92	KTVTAMDVVYALKR	FALSE	under,ok,ok,ok,ok,ok,ok,ok,ok,ok,ok,ok,under,ok	under	under	under	WS	unassignable	86.81	44951812	86.72	3464088320	86.7	35961708	44951812	H4_K79-K91	H4_K79T80T82Y88K91
6161_Lumos7_AB_Arg-C_Ultra_TMA	P62805	sp|P62805|H4_HUMAN	K[+84.057515]TVTAMDVVYALK[+84.057515]R	588.343	3	KtmaTVTAMDVVYALKtmaR	K79T80V81T82A83M84D85V86V87Y88A89L90K91R92	KTVTAMDVVYALKR	FALSE	under,ok,ok,ok,ok,ok,ok,ok,ok,ok,ok,ok,ok,ok	under	ok	under	WS	unassignable	114.06	16010231	114.26	1221939968	114.19	23879616	23879616	H4_K79-K91	H4_K79T80T82Y88K91
6161_Lumos7_AB_Arg-C_Ultra_TMA	P62805	sp|P62805|H4_HUMAN	NIQGITKPAIR	605.867	2	NIQGITKPAIR	N25I26Q27G28I29T30K31P32A33I34R35	NIQGITKPAIR	FALSE	under,ok,ok,ok,ok,ok,under,ok,ok,ok,ok	under	under	under	AS	countable	43.67	51311040	43.7	70559520	43.79	49741736	51311040	H4_T30-K31	H4_T30K31
6161_Lumos7_AB_Arg-C_Ultra_TMA	P62805	sp|P62805|H4_HUMAN	NIQGITK[+84.057515]PAIR	647.896	2	NIQGITKtmaPAIR	N25I26Q27G28I29T30K31P32A33I34R35	NIQGITKPAIR	FALSE	under,ok,ok,ok,ok,ok,ok,ok,ok,ok,ok	under	ok	under	AS	countable	73.69	99866752	73.71	87869096	73.91	113780896	99866752	H4_T30-K31	H4_T30K31
6161_Lumos7_AB_Arg-C_Ultra_TMA	P62805	sp|P62805|H4_HUMAN	N[+84.057515]IQGITK[+84.057515]PAIR	689.924	2	NtmaIQGITKtmaPAIR	N25I26Q27G28I29T30K31P32A33I34R35	NIQGITKPAIR	TRUE	ok,ok,ok,ok,ok,ok,ok,ok,ok,ok,ok	ok	ok	ok	AS	countable	103.05	18897650	103.24	31329648	103.13	23620434	23620434	H4_T30-K31	H4_T30K31
6161_Lumos7_AB_Arg-C_Ultra_TMA	P62805	sp|P62805|H4_HUMAN	QGITKPAIR	492.303	2	QGITKPAIR	Q27G28I29T30K31P32A33I34R35	QGITKPAIR	FALSE	under,ok,ok,ok,under,ok,ok,ok,ok	under	under	under	AS	countable	46.33	121667480	46.33	109043704	46.45	93868136	109043704	H4_T30-K31	H4_T30K31
6161_Lumos7_AB_Arg-C_Ultra_TMA	P62805	sp|P62805|H4_HUMAN	RDNIQGITKPAIR	371.219	4	RDNIQGITKPAIR	R23D24N25I26Q27G28I29T30K31P32A33I34R35	RDNIQGITKPAIR	FALSE	under,ok,ok,ok,ok,ok,ok,ok,under,ok,ok,ok,ok	under	under	under	WS	unassignable	40.61	29845310	40.6	26427894	40.75	13449290	26427894	H4_T30-K31	H4_T30K31
6161_Lumos7_AB_Arg-C_Ultra_TMA	P62805	sp|P62805|H4_HUMAN	RDNIQGITKPAIR	494.623	3	RDNIQGITKPAIR	R23D24N25I26Q27G28I29T30K31P32A33I34R35	RDNIQGITKPAIR	FALSE	under,ok,ok,ok,ok,ok,ok,ok,under,ok,ok,ok,ok	under	under	under	WS	unassignable	40.61	42476640	40.6	46890308	40.75	17425280	42476640	H4_T30-K31	H4_T30K31
6161_Lumos7_AB_Arg-C_Ultra_TMA	P62805	sp|P62805|H4_HUMAN	R[+84.057515]DNIQGITKPAIR	522.642	3	RtmaDNIQGITKPAIR	R23D24N25I26Q27G28I29T30K31P32A33I34R35	RDNIQGITKPAIR	TRUE	ok,ok,ok,ok,ok,ok,ok,ok,under,ok,ok,ok,ok	ok	under	under	WS	unassignable	59.78	119899072	59.62	131899152	59.96	128518744	128518744	H4_T30-K31	H4_T30K31
6161_Lumos7_AB_Arg-C_Ultra_TMA	P62805	sp|P62805|H4_HUMAN	R[+84.057515]DNIQGITK[+84.057515]PAIR	550.661	3	RtmaDNIQGITKtmaPAIR	R23D24N25I26Q27G28I29T30K31P32A33I34R35	RDNIQGITKPAIR	TRUE	ok,ok,ok,ok,ok,ok,ok,ok,ok,ok,ok,ok,ok	ok	ok	ok	WS	unassignable	83.72	30135080	83.79	39431596	83.82	40868784	39431596	H4_T30-K31	H4_T30K31
6161_Lumos7_AB_Arg-C_Ultra_TMA	P62805	sp|P62805|H4_HUMAN	R[+84.057515]DNIQGITK[+84.057515]PAIR	825.488	2	RtmaDNIQGITKtmaPAIR	R23D24N25I26Q27G28I29T30K31P32A33I34R35	RDNIQGITKPAIR	TRUE	ok,ok,ok,ok,ok,ok,ok,ok,ok,ok,ok,ok,ok	ok	ok	ok	WS	unassignable	83.72	79652392	83.79	129948864	83.82	121648864	121648864	H4_T30-K31	H4_T30K31
6161_Lumos7_AB_Arg-C_Ultra_TMA	P62805	sp|P62805|H4_HUMAN	TYTEHAKR	503.259	2	TYTEHAKR	T71Y72T73E74H75A76K77R78	TYTEHAKR	FALSE	under,ok,ok,ok,ok,ok,under,ok	under	under	under	AS	countable	24.56	213591984	24.7	291001600	24.75	165904640	213591984	H4_T71-K77	H4_T71Y72T73K77
6161_Lumos7_AB_Arg-C_Ultra_TMA	P62805	sp|P62805|H4_HUMAN	TYTEHAK[+84.057515]R	545.288	2	TYTEHAKtmaR	T71Y72T73E74H75A76K77R78	TYTEHAKR	FALSE	under,ok,ok,ok,ok,ok,ok,ok	under	ok	under	AS	countable	48.4	306177536	48.29	290441024	48.43	217844448	290441024	H4_T71-K77	H4_T71Y72T73K77
6161_Lumos7_AB_Arg-C_Ultra_TMA	P62805	sp|P62805|H4_HUMAN	VFLENVIR	495.293	2	VFLENVIR	V60F61L62E63N64V65I66R67	VFLENVIR	FALSE	under,ok,ok,ok,ok,ok,ok,ok	under	ok	under	WS	unassignable	69.85	53993744	69.76	57044528	69.9	23198932	53993744	H4_	H4_
6161_Lumos7_AB_Arg-C_Ultra_TMA	P62805	sp|P62805|H4_HUMAN	VTYTEHAK[+84.057515]R	396.884	3	VTYTEHAKtmaR	V70T71Y72T73E74H75A76K77R78	VTYTEHAKR	FALSE	under,ok,ok,ok,ok,ok,ok,ok,ok	under	ok	under	AS	countable	48.4	20885914	48.31	20048740	48.44	19948112	20048740	H4_T71-K77	H4_T71Y72T73K77
6161_Lumos7_AB_Arg-C_Ultra_TMA	P62805	sp|P62805|H4_HUMAN	VTYTEHAK[+84.057515]R	594.822	2	VTYTEHAKtmaR	V70T71Y72T73E74H75A76K77R78	VTYTEHAKR	FALSE	under,ok,ok,ok,ok,ok,ok,ok,ok	under	ok	under	AS	countable	48.4	252554720	48.31	235065712	48.44	169350784	235065712	H4_T71-K77	H4_T71Y72T73K77
6161_Lumos7_AB_Arg-C_Ultra_TMA	P62805	sp|P62805|H4_HUMAN	VVYALKR	424.771	2	VVYALKR	V86V87Y88A89L90K91R92	VVYALKR	FALSE	under,ok,ok,ok,ok,under,ok	under	under	under	WS	unassignable	33.43	31458986	33.41	44410044	33.72	30184544	31458986	H4_Y88-K91	H4_Y88K91
6161_Lumos7_AB_Arg-C_Ultra_TMA	P62805	sp|P62805|H4_HUMAN	VVYALK[+84.057515]R	466.8	2	VVYALKtmaR	V86V87Y88A89L90K91R92	VVYALKR	FALSE	under,ok,ok,ok,ok,ok,ok	under	ok	under	WS	unassignable	63.73	48802876	63.54	54098900	63.84	58700064	54098900	H4_Y88-K91	H4_Y88K91
6161_Lumos7_AB_Arg-C_Ultra_TMA	P62805	sp|P62805|H4_HUMAN	YTEHAKR	452.735	2	YTEHAKR	Y72T73E74H75A76K77R78	YTEHAKR	FALSE	under,ok,ok,ok,ok,under,ok	under	under	under	WS	unassignable	32.68	19818808	32.54	68781920	32.79	50472656	50472656	H4_Y72-K77	H4_Y72T73K77
6161_Lumos7_AB_Arg-C_Ultra_TMA	P62805	sp|P62805|H4_HUMAN	YTEHAK[+84.057515]R	494.764	2	YTEHAKtmaR	Y72T73E74H75A76K77R78	YTEHAKR	FALSE	under,ok,ok,ok,ok,ok,ok	under	ok	under	WS	unassignable	48.4	36844292	48.38	37704032	48.43	28306016	36844292	H4_Y72-K77	H4_Y72T73K77
6161_Lumos7_AB_Arg-C_Ultra_TMA	P68431	sp|P68431|H31_HUMAN	AQDFKTDLR	547.285	2	AQDFKTDLR	A75Q76D77F78K79T80D81L82R83	AQDFKTDLR	FALSE	under,ok,ok,ok,under,ok,ok,ok,ok	under	under	under	AS	countable	51.5	359979872	51.38	462868928	51.52	238256832	359979872	H31_K79-T80	H31_K79T80
6161_Lumos7_AB_Arg-C_Ultra_TMA	P68431	sp|P68431|H31_HUMAN	AQDFK[+14.01565]TDLR	554.293	2	AQDFKme1TDLR	A75Q76D77F78K79me1T80D81L82R83	AQDFKTDLR	FALSE	under,ok,ok,ok,ok,ok,ok,ok,ok	under	ok	under	AS	countable	52.35	45738932	52.25	51025296	52.35	28860740	45738932	H31_K79-T80	H31_K79me1T80
6161_Lumos7_AB_Arg-C_Ultra_TMA	P68431	sp|P68431|H31_HUMAN	A[+84.057515]PATGGVK[+84.057515]K[+84.057515]PHR	735.943	2	AtmaPATGGVKtmaKtmaPHR	A29P30A31T32G33G34V35K36K37P38H39R40	APATGGVKKPHR	TRUE	ok,ok,ok,ok,ok,ok,ok,ok,ok,ok,ok,ok	ok	ok	ok	WS	unassignable	81.97	24025164	82.14	17765692	82.22	22157014	22157014	H31_T32-K37	H31_T32K36K37
6161_Lumos7_AB_Arg-C_Ultra_TMA	P68431	sp|P68431|H31_HUMAN	EIAQDFKTD	533.756	2	EIAQDFKTD	E73I74A75Q76D77F78K79T80D81	EIAQDFKTD	FALSE	under,ok,ok,ok,ok,ok,under,ok,ok	under	under	under	AS	countable	40.61	27617966	80.95	40104636	40.73	25848884	27617966	H31_K79-T80	H31_K79T80
6161_Lumos7_AB_Arg-C_Ultra_TMA	P68431	sp|P68431|H31_HUMAN	EIAQDFKTDLR	445.902	3	EIAQDFKTDLR	E73I74A75Q76D77F78K79T80D81L82R83	EIAQDFKTDLR	FALSE	under,ok,ok,ok,ok,ok,under,ok,ok,ok,ok	under	under	under	RS	countable	51.5	12215495680	51.43	14930132992	51.52	8328489984	12215495680	H31_K79-T80	H31_K79T80
6161_Lumos7_AB_Arg-C_Ultra_TMA	P68431	sp|P68431|H31_HUMAN	EIAQDFKTDLR	668.349	2	EIAQDFKTDLR	E73I74A75Q76D77F78K79T80D81L82R83	EIAQDFKTDLR	FALSE	under,ok,ok,ok,ok,ok,under,ok,ok,ok,ok	under	under	under	RS	countable	51.5	4074658816	51.43	6463129600	51.52	3062019584	4074658816	H31_K79-T80	H31_K79T80
6161_Lumos7_AB_Arg-C_Ultra_TMA	P68431	sp|P68431|H31_HUMAN	EIAQDFK[+14.01565]TDLR	450.574	3	EIAQDFKme1TDLR	E73I74A75Q76D77F78K79me1T80D81L82R83	EIAQDFKTDLR	FALSE	under,ok,ok,ok,ok,ok,ok,ok,ok,ok,ok	under	ok	under	RS	countable	52.35	1425876224	52.25	1511507968	52.35	922488576	1425876224	H31_K79-T80	H31_K79me1T80
6161_Lumos7_AB_Arg-C_Ultra_TMA	P68431	sp|P68431|H31_HUMAN	EIAQDFK[+14.01565]TDLR	675.357	2	EIAQDFKme1TDLR	E73I74A75Q76D77F78K79me1T80D81L82R83	EIAQDFKTDLR	FALSE	under,ok,ok,ok,ok,ok,ok,ok,ok,ok,ok	under	ok	under	RS	countable	52.35	588955008	52.25	692065024	52.35	405255168	588955008	H31_K79-T80	H31_K79me1T80
6161_Lumos7_AB_Arg-C_Ultra_TMA	P68431	sp|P68431|H31_HUMAN	EIAQDFK[+28.0313]TDLR	682.364	2	EIAQDFKme2TDLR	E73I74A75Q76D77F78K79me2T80D81L82R83	EIAQDFKTDLR	FALSE	under,ok,ok,ok,ok,ok,ok,ok,ok,ok,ok	under	ok	under	RS	countable	52.67	87304760	52.52	116935224	52.61	71203864	87304760	H31_K79-T80	H31_K79me2T80
6161_Lumos7_AB_Arg-C_Ultra_TMA	P68431	sp|P68431|H31_HUMAN	EIAQDFK[+42.010565]TDLR	689.354	2	EIAQDFKacTDLR	E73I74A75Q76D77F78K79acT80D81L82R83	EIAQDFKTDLR	FALSE	under,ok,ok,ok,ok,ok,ok,ok,ok,ok,ok	under	ok	under	RS	countable	65.29	14580157	65.02	20660132	65.26	16878474	16878474	H31_K79-T80	H31_K79acT80
6161_Lumos7_AB_Arg-C_Ultra_TMA	P68431	sp|P68431|H31_HUMAN	EIAQDFK[+84.057515]TDLR	473.921	3	EIAQDFKtmaTDLR	E73I74A75Q76D77F78K79T80D81L82R83	EIAQDFKTDLR	FALSE	under,ok,ok,ok,ok,ok,ok,ok,ok,ok,ok	under	ok	under	RS	countable	79.15	117232360	79.18	57364248	79.25	62890496	62890496	H31_K79-T80	H31_K79T80
6161_Lumos7_AB_Arg-C_Ultra_TMA	P68431	sp|P68431|H31_HUMAN	EIAQDFK[+84.057515]TDLR	710.378	2	EIAQDFKtmaTDLR	E73I74A75Q76D77F78K79T80D81L82R83	EIAQDFKTDLR	FALSE	under,ok,ok,ok,ok,ok,ok,ok,ok,ok,ok	under	ok	under	RS	countable	79.15	7632001024	79.18	7537889792	79.25	5687231488	7537889792	H31_K79-T80	H31_K79T80
6161_Lumos7_AB_Arg-C_Ultra_TMA	P68431	sp|P68431|H31_HUMAN	E[+84.057515]IAQDFKTD	575.785	2	EtmaIAQDFKTD	E73I74A75Q76D77F78K79T80D81	EIAQDFKTD	TRUE	ok,ok,ok,ok,ok,ok,under,ok,ok	ok	under	under	AS	countable	85.02	24483702	85.08	29415034	85.04	30039366	29415034	H31_K79-T80	H31_K79T80
6161_Lumos7_AB_Arg-C_Ultra_TMA	P68431	sp|P68431|H31_HUMAN	E[+84.057515]IAQDFKTDLR	473.921	3	EtmaIAQDFKTDLR	E73I74A75Q76D77F78K79T80D81L82R83	EIAQDFKTDLR	TRUE	ok,ok,ok,ok,ok,ok,under,ok,ok,ok,ok	ok	under	under	RS	countable	87.43	4434993	87.37	606723	87.35	2420035	2420035	H31_K79-T80	H31_K79T80
6161_Lumos7_AB_Arg-C_Ultra_TMA	P68431	sp|P68431|H31_HUMAN	E[+84.057515]IAQDFKTDLR	710.378	2	EtmaIAQDFKTDLR	E73I74A75Q76D77F78K79T80D81L82R83	EIAQDFKTDLR	TRUE	ok,ok,ok,ok,ok,ok,under,ok,ok,ok,ok	ok	under	under	RS	countable	87.43	46107615232	87.37	58780553216	87.35	57454833664	57454833664	H31_K79-T80	H31_K79T80
6161_Lumos7_AB_Arg-C_Ultra_TMA	P68431	sp|P68431|H31_HUMAN	E[+84.057515]IAQDFK[+14.01565]TDLR	717.385	2	EtmaIAQDFKme1TDLR	E73I74A75Q76D77F78K79me1T80D81L82R83	EIAQDFKTDLR	TRUE	ok,ok,ok,ok,ok,ok,ok,ok,ok,ok,ok	ok	ok	ok	RS	desired	88.35	5323531264	88.38	6669552128	88.3	5615823872	5615823872	H31_K79-T80	H31_K79me1T80
6161_Lumos7_AB_Arg-C_Ultra_TMA	P68431	sp|P68431|H31_HUMAN	E[+84.057515]IAQDFK[+28.0313]TDLR	724.393	2	EtmaIAQDFKme2TDLR	E73I74A75Q76D77F78K79me2T80D81L82R83	EIAQDFKTDLR	TRUE	ok,ok,ok,ok,ok,ok,ok,ok,ok,ok,ok	ok	ok	ok	RS	desired	88.69	728877824	88.73	786662336	88.57	814204032	786662336	H31_K79-T80	H31_K79me2T80
6161_Lumos7_AB_Arg-C_Ultra_TMA	P68431	sp|P68431|H31_HUMAN	E[+84.057515]IAQDFK[+42.010565]TDLR	731.383	2	EtmaIAQDFKacTDLR	E73I74A75Q76D77F78K79acT80D81L82R83	EIAQDFKTDLR	TRUE	ok,ok,ok,ok,ok,ok,ok,ok,ok,ok,ok	ok	ok	ok	RS	desired	106.21	169297216	106.2	486013760	106.29	554076288	486013760	H31_K79-T80	H31_K79acT80
6161_Lumos7_AB_Arg-C_Ultra_TMA	P68431	sp|P68431|H31_HUMAN	E[+84.057515]IAQDFK[+84.057515]TDLR	752.406	2	EtmaIAQDFKtmaTDLR	E73I74A75Q76D77F78K79T80D81L82R83	EIAQDFKTDLR	TRUE	ok,ok,ok,ok,ok,ok,ok,ok,ok,ok,ok	ok	ok	ok	RS	desired	115.72	3973632000	115.77	6901844480	115.73	10042204160	6901844480	H31_K79-T80	H31_K79T80
6161_Lumos7_AB_Arg-C_Ultra_TMA	P68431	sp|P68431|H31_HUMAN	FKTDLR	390.224	2	FKTDLR	F78K79T80D81L82R83	FKTDLR	FALSE	under,under,ok,ok,ok,ok	under	under	under	AS	countable	30.81	41244820	30.78	52151552	31.04	53696384	52151552	H31_K79-T80	H31_K79T80
6161_Lumos7_AB_Arg-C_Ultra_TMA	P68431	sp|P68431|H31_HUMAN	FK[+84.057515]TDLR	432.253	2	FKtmaTDLR	F78K79T80D81L82R83	FKTDLR	FALSE	under,ok,ok,ok,ok,ok	under	ok	under	AS	countable	56.58	50634664	56.45	54625664	56.63	76301360	54625664	H31_K79-T80	H31_K79T80
6161_Lumos7_AB_Arg-C_Ultra_TMA	P68431	sp|P68431|H31_HUMAN	F[+84.057515]KTDLR	432.253	2	FtmaKTDLR	F78K79T80D81L82R83	FKTDLR	TRUE	ok,under,ok,ok,ok,ok	ok	under	under	AS	countable	56.58	50634664	56.45	54625368	56.63	76301360	54625368	H31_K79-T80	H31_K79T80
6161_Lumos7_AB_Arg-C_Ultra_TMA	P68431	sp|P68431|H31_HUMAN	GGVK[+84.057515]K[+84.057515]PHR	523.827	2	GGVKtmaKtmaPHR	G33G34V35K36K37P38H39R40	GGVKKPHR	FALSE	under,ok,ok,ok,ok,ok,ok,ok	under	ok	under	WS	unassignable	48.75	120330720	48.77	75515696	48.95	57508072	75515696	H31_K36-K37	H31_K36K37
6161_Lumos7_AB_Arg-C_Ultra_TMA	P68431	sp|P68431|H31_HUMAN	G[+84.057515]GK[+42.010565]APR	356.211	2	GtmaGKacAPR	G12G13K14acA15P16R17	GGKAPR	TRUE	ok,ok,ok,ok,ok,ok	ok	ok	ok	WS	unassignable	42.02	11932850	42.02	12964177	42.18	12067186	12067186	H31_K14	H31_K14ac
6161_Lumos7_AB_Arg-C_Ultra_TMA	P68431	sp|P68431|H31_HUMAN	G[+84.057515]GVK[+84.057515]K[+84.057515]PHR	565.856	2	GtmaGVKtmaKtmaPHR	G33G34V35K36K37P38H39R40	GGVKKPHR	TRUE	ok,ok,ok,ok,ok,ok,ok,ok	ok	ok	ok	WS	unassignable	80.04	27669574	80.1	23949098	80.2	29425160	27669574	H31_K36-K37	H31_K36K37
6161_Lumos7_AB_Arg-C_Ultra_TMA	P68431	sp|P68431|H31_HUMAN	G[+84.057515]VK[+84.057515]K[+84.057515]PHR	537.345	2	GtmaVKtmaKtmaPHR	G34V35K36K37P38H39R40	GVKKPHR	TRUE	ok,ok,ok,ok,ok,ok,ok	ok	ok	ok	WS	unassignable	83.67	277054016	83.75	267980112	83.81	283353696	277054016	H31_K36-K37	H31_K36K37
6161_Lumos7_AB_Arg-C_Ultra_TMA	P68431	sp|P68431|H31_HUMAN	IAQDFK[+84.057515]TDLR	645.856	2	IAQDFKtmaTDLR	I74A75Q76D77F78K79T80D81L82R83	IAQDFKTDLR	FALSE	under,ok,ok,ok,ok,ok,ok,ok,ok,ok	under	ok	under	AS	countable	115.72	46787240	115.73	63660924	115.73	79458656	63660924	H31_K79-T80	H31_K79T80
6161_Lumos7_AB_Arg-C_Ultra_TMA	P68431	sp|P68431|H31_HUMAN	KLPFQR	394.743	2	KLPFQR	K64L65P66F67Q68R69	KLPFQR	FALSE	under,ok,ok,ok,ok,ok	under	ok	under	RS	countable	42.18	991140992	42.12	976145472	42.32	493171520	976145472	H31_K64	H31_K64
6161_Lumos7_AB_Arg-C_Ultra_TMA	P68431	sp|P68431|H31_HUMAN	KQLATKAAR	493.809	2	KQLATKAAR	K18Q19L20A21T22K23A24A25R26	KQLATKAAR	FALSE	under,ok,ok,ok,ok,under,ok,ok,ok	under	under	under	RS	countable	36.5	151549536	36.46	135309696	36.75	61657752	135309696	H31_K18-K23	H31_K18T22K23
6161_Lumos7_AB_Arg-C_Ultra_TMA	P68431	sp|P68431|H31_HUMAN	KQLATK[+42.010565]AAR	514.814	2	KQLATKacAAR	K18Q19L20A21T22K23acA24A25R26	KQLATKAAR	FALSE	under,ok,ok,ok,ok,ok,ok,ok,ok	under	ok	under	RS	countable	21.8	113003640	21.96	130259624	22	60174160	113003640	H31_K18-K23	H31_K18T22K23ac
6161_Lumos7_AB_Arg-C_Ultra_TMA	P68431	sp|P68431|H31_HUMAN	KQLATK[+84.057515]AAR	535.838	2	KQLATKtmaAAR	K18Q19L20A21T22K23A24A25R26	KQLATKAAR	FALSE	under,ok,ok,ok,ok,ok,ok,ok,ok	under	ok	under	RS	countable	34.89	885764928	34.85	754084480	35.16	395338848	754084480	H31_K18-K23	H31_K18T22K23
6161_Lumos7_AB_Arg-C_Ultra_TMA	P68431	sp|P68431|H31_HUMAN	KSAPATGGVK[+84.057515]K[+84.057515]PHR	534.654	3	KSAPATGGVKtmaKtmaPHR	K27S28A29P30A31T32G33G34V35K36K37P38H39R40	KSAPATGGVKKPHR	FALSE	under,ok,ok,ok,ok,ok,ok,ok,ok,ok,ok,ok,ok,ok	under	ok	under	RS	countable	48.31	294523520	48.38	214877840	48.51	118552248	214877840	H31_K27-K37	H31_K27S28T32K36K37
6161_Lumos7_AB_Arg-C_Ultra_TMA	P68431	sp|P68431|H31_HUMAN	KSTGGKAPR	451.264	2	KSTGGKAPR	K9S10T11G12G13K14A15P16R17	KSTGGKAPR	FALSE	under,ok,ok,ok,ok,under,ok,ok,ok	under	under	under	RS	countable	22.93	42837140	23.15	46307544	23.16	24842258	42837140	H31_K9-K14	H31_K9S10T11K14
6161_Lumos7_AB_Arg-C_Ultra_TMA	P68431	sp|P68431|H31_HUMAN	KSTGGK[+42.010565]APR	472.27	2	KSTGGKacAPR	K9S10T11G12G13K14acA15P16R17	KSTGGKAPR	FALSE	under,ok,ok,ok,ok,ok,ok,ok,ok	under	ok	under	RS	countable	14.35	16645290	14.47	14179865	14.45	7126344	14179865	H31_K9-K14	H31_K9S10T11K14ac
6161_Lumos7_AB_Arg-C_Ultra_TMA	P68431	sp|P68431|H31_HUMAN	K[+112.088815]SAPATGGVKKPHR	387.236	4	Kprop_me2SAPATGGVKKPHR	K27me2S28A29P30A31T32G33G34V35K36K37P38H39R40	KSAPATGGVKKPHR	TRUE	ok,ok,ok,ok,ok,ok,ok,ok,ok,under,under,ok,ok,ok	ok	under	under	RS	countable	28.11	5506726400	28.12	3897074176	28.49	1704588416	3897074176	H31_K27-K37	H31_K27me2S28T32K36K37
6161_Lumos7_AB_Arg-C_Ultra_TMA	P68431	sp|P68431|H31_HUMAN	K[+112.088815]SAPATGGVKKPHR	515.979	3	Kprop_me2SAPATGGVKKPHR	K27me2S28A29P30A31T32G33G34V35K36K37P38H39R40	KSAPATGGVKKPHR	TRUE	ok,ok,ok,ok,ok,ok,ok,ok,ok,under,under,ok,ok,ok	ok	under	under	RS	countable	28.11	1110501504	28.12	912995840	28.49	392386400	912995840	H31_K27-K37	H31_K27me2S28T32K36K37
6161_Lumos7_AB_Arg-C_Ultra_TMA	P68431	sp|P68431|H31_HUMAN	K[+112.088815]SAPATGGVKKPHR	773.465	2	Kprop_me2SAPATGGVKKPHR	K27me2S28A29P30A31T32G33G34V35K36K37P38H39R40	KSAPATGGVKKPHR	TRUE	ok,ok,ok,ok,ok,ok,ok,ok,ok,under,under,ok,ok,ok	ok	under	under	RS	countable	28.11	47545632	28.12	45424260	28.49	20800772	45424260	H31_K27-K37	H31_K27me2S28T32K36K37
6161_Lumos7_AB_Arg-C_Ultra_TMA	P68431	sp|P68431|H31_HUMAN	K[+112.088815]SAPATGGVKK[+84.057515]PHR	408.25	4	Kprop_me2SAPATGGVKKtmaPHR	K27me2S28A29P30A31T32G33G34V35K36K37P38H39R40	KSAPATGGVKKPHR	TRUE	ok,ok,ok,ok,ok,ok,ok,ok,ok,under,ok,ok,ok,ok	ok	under	under	RS	countable	49.66	8679319552	49.81	6513333760	49.84	4750685184	6513333760	H31_K27-K37	H31_K27me2S28T32K36K37
6161_Lumos7_AB_Arg-C_Ultra_TMA	P68431	sp|P68431|H31_HUMAN	K[+112.088815]SAPATGGVKK[+84.057515]PHR	543.998	3	Kprop_me2SAPATGGVKKtmaPHR	K27me2S28A29P30A31T32G33G34V35K36K37P38H39R40	KSAPATGGVKKPHR	TRUE	ok,ok,ok,ok,ok,ok,ok,ok,ok,under,ok,ok,ok,ok	ok	under	under	RS	countable	49.66	2699704064	49.81	1961675520	49.84	1424717568	1961675520	H31_K27-K37	H31_K27me2S28T32K36K37
6161_Lumos7_AB_Arg-C_Ultra_TMA	P68431	sp|P68431|H31_HUMAN	K[+112.088815]SAPATGGVKK[+84.057515]PHR	815.494	2	Kprop_me2SAPATGGVKKtmaPHR	K27me2S28A29P30A31T32G33G34V35K36K37P38H39R40	KSAPATGGVKKPHR	TRUE	ok,ok,ok,ok,ok,ok,ok,ok,ok,under,ok,ok,ok,ok	ok	under	under	RS	countable	49.66	140363280	49.81	85992048	49.84	69395072	85992048	H31_K27-K37	H31_K27me2S28T32K36K37
6161_Lumos7_AB_Arg-C_Ultra_TMA	P68431	sp|P68431|H31_HUMAN	K[+112.088815]SAPATGGVK[+14.01565]KPHR	390.74	4	Kprop_me2SAPATGGVKme1KPHR	K27me2S28A29P30A31T32G33G34V35K36me1K37P38H39R40	KSAPATGGVKKPHR	TRUE	ok,ok,ok,ok,ok,ok,ok,ok,ok,ok,under,ok,ok,ok	ok	under	under	RS	countable	28.38	5217073152	28.36	4128016384	28.68	2259080704	4128016384	H31_K27-K37	H31_K27me2S28T32K36me1K37
6161_Lumos7_AB_Arg-C_Ultra_TMA	P68431	sp|P68431|H31_HUMAN	K[+112.088815]SAPATGGVK[+14.01565]K[+84.057515]PHR	411.754	4	Kprop_me2SAPATGGVKme1KtmaPHR	K27me2S28A29P30A31T32G33G34V35K36me1K37P38H39R40	KSAPATGGVKKPHR	TRUE	ok,ok,ok,ok,ok,ok,ok,ok,ok,ok,ok,ok,ok,ok	ok	ok	ok	RS	desired	49.93	6374329856	50.01	4750957568	50.04	4936333312	4936333312	H31_K27-K37	H31_K27me2S28T32K36me1K37
6161_Lumos7_AB_Arg-C_Ultra_TMA	P68431	sp|P68431|H31_HUMAN	K[+112.088815]SAPATGGVK[+14.01565]K[+84.057515]PHR	548.67	3	Kprop_me2SAPATGGVKme1KtmaPHR	K27me2S28A29P30A31T32G33G34V35K36me1K37P38H39R40	KSAPATGGVKKPHR	TRUE	ok,ok,ok,ok,ok,ok,ok,ok,ok,ok,ok,ok,ok,ok	ok	ok	ok	RS	desired	49.93	2057970432	50.01	1555067264	50.04	1622252672	1622252672	H31_K27-K37	H31_K27me2S28T32K36me1K37
6161_Lumos7_AB_Arg-C_Ultra_TMA	P68431	sp|P68431|H31_HUMAN	K[+112.088815]SAPATGGVK[+28.0313]KPHR	394.244	4	Kprop_me2SAPATGGVKme2KPHR	K27me2S28A29P30A31T32G33G34V35K36me2K37P38H39R40	KSAPATGGVKKPHR	TRUE	ok,ok,ok,ok,ok,ok,ok,ok,ok,ok,under,ok,ok,ok	ok	under	under	RS	countable	28.68	5151606784	28.63	4936328704	29.03	3133822976	4936328704	H31_K27-K37	H31_K27me2S28T32K36me2K37/H31_K27me2S28T32K36K37me2
6161_Lumos7_AB_Arg-C_Ultra_TMA	P68431	sp|P68431|H31_HUMAN	K[+112.088815]SAPATGGVK[+28.0313]KPHR	525.323	3	Kprop_me2SAPATGGVKme2KPHR	K27me2S28A29P30A31T32G33G34V35K36me2K37P38H39R40	KSAPATGGVKKPHR	TRUE	ok,ok,ok,ok,ok,ok,ok,ok,ok,ok,under,ok,ok,ok	ok	under	under	RS	countable	28.68	889616128	28.63	1018644352	29.03	624330304	889616128	H31_K27-K37	H31_K27me2S28T32K36me2K37/H31_K27me2S28T32K36K37me2
6161_Lumos7_AB_Arg-C_Ultra_TMA	P68431	sp|P68431|H31_HUMAN	K[+112.088815]SAPATGGVK[+28.0313]KPHR	787.48	2	Kprop_me2SAPATGGVKme2KPHR	K27me2S28A29P30A31T32G33G34V35K36me2K37P38H39R40	KSAPATGGVKKPHR	TRUE	ok,ok,ok,ok,ok,ok,ok,ok,ok,ok,under,ok,ok,ok	ok	under	under	RS	countable	28.68	34909300	28.63	48404400	29.03	30195184	34909300	H31_K27-K37	H31_K27me2S28T32K36me2K37/H31_K27me2S28T32K36K37me2
6161_Lumos7_AB_Arg-C_Ultra_TMA	P68431	sp|P68431|H31_HUMAN	K[+112.088815]SAPATGGVK[+28.0313]K[+84.057515]PHR	553.342	3	Kprop_me2SAPATGGVKme2KtmaPHR	K27me2S28A29P30A31T32G33G34V35K36me2K37P38H39R40	KSAPATGGVKKPHR	TRUE	ok,ok,ok,ok,ok,ok,ok,ok,ok,ok,ok,ok,ok,ok	ok	ok	ok	RS	desired	50.1	5821870080	50.14	6013565440	50.22	6145350656	6013565440	H31_K27-K37	H31_K27me2S28T32K36me2K37/H31_K27me2S28T32K36K37me2
6161_Lumos7_AB_Arg-C_Ultra_TMA	P68431	sp|P68431|H31_HUMAN	K[+112.088815]SAPATGGVK[+28.0313]K[+84.057515]PHR	829.509	2	Kprop_me2SAPATGGVKme2KtmaPHR	K27me2S28A29P30A31T32G33G34V35K36me2K37P38H39R40	KSAPATGGVKKPHR	TRUE	ok,ok,ok,ok,ok,ok,ok,ok,ok,ok,ok,ok,ok,ok	ok	ok	ok	RS	desired	50.1	217573984	50.14	235598224	50.22	276850080	235598224	H31_K27-K37	H31_K27me2S28T32K36me2K37/H31_K27me2S28T32K36K37me2
6161_Lumos7_AB_Arg-C_Ultra_TMA	P68431	sp|P68431|H31_HUMAN	K[+112.088815]SAPATGGVK[+42.010565]K[+84.057515]PHR	418.753	4	Kprop_me2SAPATGGVKacKtmaPHR	K27me2S28A29P30A31T32G33G34V35K36acK37P38H39R40	KSAPATGGVKKPHR	TRUE	ok,ok,ok,ok,ok,ok,ok,ok,ok,ok,ok,ok,ok,ok	ok	ok	ok	RS	desired	58.23	36900656	58.02	83701680	58.35	127355024	83701680	H31_K27-K37	H31_K27me2S28T32K36acK37
6161_Lumos7_AB_Arg-C_Ultra_TMA	P68431	sp|P68431|H31_HUMAN	K[+112.088815]SAPATGGVK[+42.010565]K[+84.057515]PHR	558.002	3	Kprop_me2SAPATGGVKacKtmaPHR	K27me2S28A29P30A31T32G33G34V35K36acK37P38H39R40	KSAPATGGVKKPHR	TRUE	ok,ok,ok,ok,ok,ok,ok,ok,ok,ok,ok,ok,ok,ok	ok	ok	ok	RS	desired	58.23	1842941952	58.02	5314875392	58.35	7755657216	5314875392	H31_K27-K37	H31_K27me2S28T32K36acK37
6161_Lumos7_AB_Arg-C_Ultra_TMA	P68431	sp|P68431|H31_HUMAN	K[+112.088815]SAPATGGVK[+42.010565]K[+84.057515]PHR	836.499	2	Kprop_me2SAPATGGVKacKtmaPHR	K27me2S28A29P30A31T32G33G34V35K36acK37P38H39R40	KSAPATGGVKKPHR	TRUE	ok,ok,ok,ok,ok,ok,ok,ok,ok,ok,ok,ok,ok,ok	ok	ok	ok	RS	desired	58.23	62062104	58.02	207452336	58.35	326036416	207452336	H31_K27-K37	H31_K27me2S28T32K36acK37
6161_Lumos7_AB_Arg-C_Ultra_TMA	P68431	sp|P68431|H31_HUMAN	K[+112.088815]SAPATGGVK[+84.057515]KPHR	408.25	4	Kprop_me2SAPATGGVKtmaKPHR	K27me2S28A29P30A31T32G33G34V35K36K37P38H39R40	KSAPATGGVKKPHR	TRUE	ok,ok,ok,ok,ok,ok,ok,ok,ok,ok,under,ok,ok,ok	ok	under	under	RS	countable	46.14	7089113088	46.24	5269255680	46.35	5081396224	5269255680	H31_K27-K37	H31_K27me2S28T32K36K37
6161_Lumos7_AB_Arg-C_Ultra_TMA	P68431	sp|P68431|H31_HUMAN	K[+112.088815]SAPATGGVK[+84.057515]KPHR	543.998	3	Kprop_me2SAPATGGVKtmaKPHR	K27me2S28A29P30A31T32G33G34V35K36K37P38H39R40	KSAPATGGVKKPHR	TRUE	ok,ok,ok,ok,ok,ok,ok,ok,ok,ok,under,ok,ok,ok	ok	under	under	RS	countable	46.14	2527780864	46.24	1979383168	46.35	1759974912	1979383168	H31_K27-K37	H31_K27me2S28T32K36K37
6161_Lumos7_AB_Arg-C_Ultra_TMA	P68431	sp|P68431|H31_HUMAN	K[+112.088815]SAPATGGVK[+84.057515]KPHR	815.494	2	Kprop_me2SAPATGGVKtmaKPHR	K27me2S28A29P30A31T32G33G34V35K36K37P38H39R40	KSAPATGGVKKPHR	TRUE	ok,ok,ok,ok,ok,ok,ok,ok,ok,ok,under,ok,ok,ok	ok	under	under	RS	countable	46.14	185522336	46.24	198117664	46.35	145779968	185522336	H31_K27-K37	H31_K27me2S28T32K36K37
6161_Lumos7_AB_Arg-C_Ultra_TMA	P68431	sp|P68431|H31_HUMAN	K[+112.088815]SAPATGGVK[+84.057515]K[+84.057515]PHR	429.265	4	Kprop_me2SAPATGGVKtmaKtmaPHR	K27me2S28A29P30A31T32G33G34V35K36K37P38H39R40	KSAPATGGVKKPHR	TRUE	ok,ok,ok,ok,ok,ok,ok,ok,ok,ok,ok,ok,ok,ok	ok	ok	ok	RS	desired	66.47	1466479104	66.35	1125720576	66.58	1341388800	1341388800	H31_K27-K37	H31_K27me2S28T32K36K37
6161_Lumos7_AB_Arg-C_Ultra_TMA	P68431	sp|P68431|H31_HUMAN	K[+112.088815]SAPATGGVK[+84.057515]K[+84.057515]PHR	572.017	3	Kprop_me2SAPATGGVKtmaKtmaPHR	K27me2S28A29P30A31T32G33G34V35K36K37P38H39R40	KSAPATGGVKKPHR	TRUE	ok,ok,ok,ok,ok,ok,ok,ok,ok,ok,ok,ok,ok,ok	ok	ok	ok	RS	desired	66.47	30221078528	66.35	26055823360	66.58	37386129408	30221078528	H31_K27-K37	H31_K27me2S28T32K36K37
6161_Lumos7_AB_Arg-C_Ultra_TMA	P68431	sp|P68431|H31_HUMAN	K[+112.088815]STGGKAPR	507.309	2	Kprop_me2STGGKAPR	K9me2S10T11G12G13K14A15P16R17	KSTGGKAPR	TRUE	ok,ok,ok,ok,ok,under,ok,ok,ok	ok	under	under	RS	countable	23.37	457774816	23.56	584453248	23.6	488031520	488031520	H31_K9-K14	H31_K9me2S10T11K14
6161_Lumos7_AB_Arg-C_Ultra_TMA	P68431	sp|P68431|H31_HUMAN	K[+112.088815]STGGK[+84.057515]APR	366.561	3	Kprop_me2STGGKtmaAPR	K9me2S10T11G12G13K14A15P16R17	KSTGGKAPR	TRUE	ok,ok,ok,ok,ok,ok,ok,ok,ok	ok	ok	ok	RS	desired	48.56	175065360	48.55	156463280	48.69	196821376	175065360	H31_K9-K14	H31_K9me2S10T11K14
6161_Lumos7_AB_Arg-C_Ultra_TMA	P68431	sp|P68431|H31_HUMAN	K[+112.088815]STGGK[+84.057515]APR	549.337	2	Kprop_me2STGGKtmaAPR	K9me2S10T11G12G13K14A15P16R17	KSTGGKAPR	TRUE	ok,ok,ok,ok,ok,ok,ok,ok,ok	ok	ok	ok	RS	desired	48.56	16626477056	48.55	16083331072	48.69	21803405312	16626477056	H31_K9-K14	H31_K9me2S10T11K14
6161_Lumos7_AB_Arg-C_Ultra_TMA	P68431	sp|P68431|H31_HUMAN	K[+112.088815]S[+84.057515]APATGGVK[+84.057515]K[+84.057515]PHR	600.036	3	Kprop_me2StmaAPATGGVKtmaKtmaPHR	K27me2S28A29P30A31T32G33G34V35K36K37P38H39R40	KSAPATGGVKKPHR	TRUE	ok,over,ok,ok,ok,ok,ok,ok,ok,ok,ok,ok,ok,ok	ok	ok	over	RS	countable	86.32	67248000	86.48	61334740	86.48	63900656	63900656	H31_K27-K37	H31_K27me2S28T32K36K37
6161_Lumos7_AB_Arg-C_Ultra_TMA	P68431	sp|P68431|H31_HUMAN	K[+112.088815]S[+84.057515]TGGKAPR	366.561	3	Kprop_me2StmaTGGKAPR	K9me2S10T11G12G13K14A15P16R17	KSTGGKAPR	TRUE	ok,over,ok,ok,ok,under,ok,ok,ok	ok	under	under	RS	countable	47.67	12104737	47.68	17309834	47.76	20359122	17309834	H31_K9-K14	H31_K9me2S10T11K14
6161_Lumos7_AB_Arg-C_Ultra_TMA	P68431	sp|P68431|H31_HUMAN	K[+126.06808]LPFQR	457.777	2	Ktma_acLPFQR	K64acL65P66F67Q68R69	KLPFQR	TRUE	ok,ok,ok,ok,ok,ok	ok	ok	ok	RS	desired	85.2	102073208	85.25	142636336	85.31	143129712	142636336	H31_K64	H31_K64ac
6161_Lumos7_AB_Arg-C_Ultra_TMA	P68431	sp|P68431|H31_HUMAN	K[+126.06808]QLATKAAR	556.843	2	Ktma_acQLATKAAR	K18acQ19L20A21T22K23A24A25R26	KQLATKAAR	TRUE	ok,ok,ok,ok,ok,under,ok,ok,ok	ok	under	under	RS	countable	57.62	161631056	57.39	402610496	57.62	272184576	272184576	H31_K18-K23	H31_K18acT22K23
6161_Lumos7_AB_Arg-C_Ultra_TMA	P68431	sp|P68431|H31_HUMAN	K[+126.06808]QLATK[+42.010565]AAR	577.848	2	Ktma_acQLATKacAAR	K18acQ19L20A21T22K23acA24A25R26	KQLATKAAR	TRUE	ok,ok,ok,ok,ok,ok,ok,ok,ok	ok	ok	ok	RS	desired	77.73	1926204800	77.75	2358961920	77.9	2140277376	2140277376	H31_K18-K23	H31_K18acT22K23ac
6161_Lumos7_AB_Arg-C_Ultra_TMA	P68431	sp|P68431|H31_HUMAN	K[+126.06808]QLATK[+84.057515]AAR	598.872	2	Ktma_acQLATKtmaAAR	K18acQ19L20A21T22K23A24A25R26	KQLATKAAR	TRUE	ok,ok,ok,ok,ok,ok,ok,ok,ok	ok	ok	ok	RS	desired	94.1	1993826176	94.3	1855895680	94.17	1529085184	1855895680	H31_K18-K23	H31_K18acT22K23
6161_Lumos7_AB_Arg-C_Ultra_TMA	P68431	sp|P68431|H31_HUMAN	K[+126.06808]SAPATGGVK[+14.01565]K[+84.057515]PHR	553.33	3	Ktma_acSAPATGGVKme1KtmaPHR	K27acS28A29P30A31T32G33G34V35K36me1K37P38H39R40	KSAPATGGVKKPHR	TRUE	ok,ok,ok,ok,ok,ok,ok,ok,ok,ok,ok,ok,ok,ok	ok	ok	ok	RS	desired	60.72	77639360	60.6	64946692	60.87	67444248	67444248	H31_K27-K37	H31_K27acS28T32K36me1K37/H31_K27acS28T32K36K37me1
6161_Lumos7_AB_Arg-C_Ultra_TMA	P68431	sp|P68431|H31_HUMAN	K[+126.06808]SAPATGGVK[+42.010565]K[+84.057515]PHR	562.661	3	Ktma_acSAPATGGVKacKtmaPHR	K27acS28A29P30A31T32G33G34V35K36acK37P38H39R40	KSAPATGGVKKPHR	TRUE	ok,ok,ok,ok,ok,ok,ok,ok,ok,ok,ok,ok,ok,ok	ok	ok	ok	RS	desired	72.08	11839014	71.97	48126464	72.24	72587608	48126464	H31_K27-K37	H31_K27acS28T32K36acK37/H31_K27acS28T32K36K37ac
6161_Lumos7_AB_Arg-C_Ultra_TMA	P68431	sp|P68431|H31_HUMAN	K[+126.06808]SAPATGGVK[+42.010565]K[+84.057515]PHR	843.488	2	Ktma_acSAPATGGVKacKtmaPHR	K27acS28A29P30A31T32G33G34V35K36acK37P38H39R40	KSAPATGGVKKPHR	TRUE	ok,ok,ok,ok,ok,ok,ok,ok,ok,ok,ok,ok,ok,ok	ok	ok	ok	RS	desired	72.08	38440444	71.97	253310544	72.24	417326592	253310544	H31_K27-K37	H31_K27acS28T32K36acK37/H31_K27acS28T32K36K37ac
6161_Lumos7_AB_Arg-C_Ultra_TMA	P68431	sp|P68431|H31_HUMAN	K[+126.06808]SAPATGGVK[+84.057515]K[+84.057515]PHR	576.677	3	Ktma_acSAPATGGVKtmaKtmaPHR	K27acS28A29P30A31T32G33G34V35K36K37P38H39R40	KSAPATGGVKKPHR	TRUE	ok,ok,ok,ok,ok,ok,ok,ok,ok,ok,ok,ok,ok,ok	ok	ok	ok	RS	desired	78.89	32193918	79.05	27498816	79.13	21798938	27498816	H31_K27-K37	H31_K27acS28T32K36K37
6161_Lumos7_AB_Arg-C_Ultra_TMA	P68431	sp|P68431|H31_HUMAN	K[+126.06808]SAPATGGVK[+84.057515]K[+84.057515]PHR	864.512	2	Ktma_acSAPATGGVKtmaKtmaPHR	K27acS28A29P30A31T32G33G34V35K36K37P38H39R40	KSAPATGGVKKPHR	TRUE	ok,ok,ok,ok,ok,ok,ok,ok,ok,ok,ok,ok,ok,ok	ok	ok	ok	RS	desired	78.89	80665376	79.05	72214416	79.13	99782352	80665376	H31_K27-K37	H31_K27acS28T32K36K37
6161_Lumos7_AB_Arg-C_Ultra_TMA	P68431	sp|P68431|H31_HUMAN	K[+126.06808]STGGKAPR	514.298	2	Ktma_acSTGGKAPR	K9acS10T11G12G13K14A15P16R17	KSTGGKAPR	TRUE	ok,ok,ok,ok,ok,under,ok,ok,ok	ok	under	under	RS	countable	35.12	46114332	35.12	72959664	35.37	45921012	46114332	H31_K9-K14	H31_K9acS10T11K14
6161_Lumos7_AB_Arg-C_Ultra_TMA	P68431	sp|P68431|H31_HUMAN	K[+126.06808]STGGK[+42.010565]APR	535.304	2	Ktma_acSTGGKacAPR	K9acS10T11G12G13K14acA15P16R17	KSTGGKAPR	TRUE	ok,ok,ok,ok,ok,ok,ok,ok,ok	ok	ok	ok	RS	desired	47.97	740526720	47.99	779628224	48.11	884298496	779628224	H31_K9-K14	H31_K9acS10T11K14ac
6161_Lumos7_AB_Arg-C_Ultra_TMA	P68431	sp|P68431|H31_HUMAN	K[+126.06808]STGGK[+84.057515]APR	556.327	2	Ktma_acSTGGKtmaAPR	K9acS10T11G12G13K14A15P16R17	KSTGGKAPR	TRUE	ok,ok,ok,ok,ok,ok,ok,ok,ok	ok	ok	ok	RS	desired	64.45	172470608	64.32	169850288	64.57	227029952	172470608	H31_K9-K14	H31_K9acS10T11K14
6161_Lumos7_AB_Arg-C_Ultra_TMA	P68431	sp|P68431|H31_HUMAN	K[+126.104465]SAPATGGVKKPHR	390.74	4	Ktma_me3SAPATGGVKKPHR	K27me3S28A29P30A31T32G33G34V35K36K37P38H39R40	KSAPATGGVKKPHR	TRUE	ok,ok,ok,ok,ok,ok,ok,ok,ok,under,under,ok,ok,ok	ok	under	under	RS	countable	27.89	2019815936	27.96	1447001600	28.32	572142848	1447001600	H31_K27-K37	H31_K27me3S28T32K36K37
6161_Lumos7_AB_Arg-C_Ultra_TMA	P68431	sp|P68431|H31_HUMAN	K[+126.104465]SAPATGGVKK[+42.010565]PHR	401.243	4	Ktma_me3SAPATGGVKKacPHR	K27me3S28A29P30A31T32G33G34V35K36K37acP38H39R40	KSAPATGGVKKPHR	TRUE	ok,ok,ok,ok,ok,ok,ok,ok,ok,under,ok,ok,ok,ok	ok	under	under	RS	countable	37.28	208572864	37.4	401191328	37.5	313086368	313086368	H31_K27-K37	H31_K27me3S28T32K36K37ac
6161_Lumos7_AB_Arg-C_Ultra_TMA	P68431	sp|P68431|H31_HUMAN	K[+126.104465]SAPATGGVKK[+84.057515]PHR	411.754	4	Ktma_me3SAPATGGVKKtmaPHR	K27me3S28A29P30A31T32G33G34V35K36K37P38H39R40	KSAPATGGVKKPHR	TRUE	ok,ok,ok,ok,ok,ok,ok,ok,ok,under,ok,ok,ok,ok	ok	under	under	RS	countable	49.58	10326488064	49.64	8873021440	49.77	7639215104	8873021440	H31_K27-K37	H31_K27me3S28T32K36K37
6161_Lumos7_AB_Arg-C_Ultra_TMA	P68431	sp|P68431|H31_HUMAN	K[+126.104465]SAPATGGVKK[+84.057515]PHR	548.67	3	Ktma_me3SAPATGGVKKtmaPHR	K27me3S28A29P30A31T32G33G34V35K36K37P38H39R40	KSAPATGGVKKPHR	TRUE	ok,ok,ok,ok,ok,ok,ok,ok,ok,under,ok,ok,ok,ok	ok	under	under	RS	countable	49.58	2987710976	49.64	2605720576	49.77	2254158336	2605720576	H31_K27-K37	H31_K27me3S28T32K36K37
6161_Lumos7_AB_Arg-C_Ultra_TMA	P68431	sp|P68431|H31_HUMAN	K[+126.104465]SAPATGGVK[+42.010565]K[+84.057515]PHR	422.257	4	Ktma_me3SAPATGGVKacKtmaPHR	K27me3S28A29P30A31T32G33G34V35K36acK37P38H39R40	KSAPATGGVKKPHR	TRUE	ok,ok,ok,ok,ok,ok,ok,ok,ok,ok,ok,ok,ok,ok	ok	ok	ok	RS	desired	58.07	13228173	57.95	43657620	58.21	55090988	43657620	H31_K27-K37	H31_K27me3S28T32K36acK37
6161_Lumos7_AB_Arg-C_Ultra_TMA	P68431	sp|P68431|H31_HUMAN	K[+126.104465]SAPATGGVK[+42.010565]K[+84.057515]PHR	562.674	3	Ktma_me3SAPATGGVKacKtmaPHR	K27me3S28A29P30A31T32G33G34V35K36acK37P38H39R40	KSAPATGGVKKPHR	TRUE	ok,ok,ok,ok,ok,ok,ok,ok,ok,ok,ok,ok,ok,ok	ok	ok	ok	RS	desired	58.07	603196480	57.95	1802603776	58.21	2594860288	1802603776	H31_K27-K37	H31_K27me3S28T32K36acK37
6161_Lumos7_AB_Arg-C_Ultra_TMA	P68431	sp|P68431|H31_HUMAN	K[+126.104465]SAPATGGVK[+84.057515]KPHR	411.754	4	Ktma_me3SAPATGGVKtmaKPHR	K27me3S28A29P30A31T32G33G34V35K36K37P38H39R40	KSAPATGGVKKPHR	TRUE	ok,ok,ok,ok,ok,ok,ok,ok,ok,ok,under,ok,ok,ok	ok	under	under	RS	countable	45.94	2911173376	45.98	2150812160	46.09	2058017408	2150812160	H31_K27-K37	H31_K27me3S28T32K36K37
6161_Lumos7_AB_Arg-C_Ultra_TMA	P68431	sp|P68431|H31_HUMAN	K[+126.104465]SAPATGGVK[+84.057515]KPHR	548.67	3	Ktma_me3SAPATGGVKtmaKPHR	K27me3S28A29P30A31T32G33G34V35K36K37P38H39R40	KSAPATGGVKKPHR	TRUE	ok,ok,ok,ok,ok,ok,ok,ok,ok,ok,under,ok,ok,ok	ok	under	under	RS	countable	45.94	1121091584	45.98	920277888	46.09	760550336	920277888	H31_K27-K37	H31_K27me3S28T32K36K37
6161_Lumos7_AB_Arg-C_Ultra_TMA	P68431	sp|P68431|H31_HUMAN	K[+126.104465]SAPATGGVK[+84.057515]KPHR	822.501	2	Ktma_me3SAPATGGVKtmaKPHR	K27me3S28A29P30A31T32G33G34V35K36K37P38H39R40	KSAPATGGVKKPHR	TRUE	ok,ok,ok,ok,ok,ok,ok,ok,ok,ok,under,ok,ok,ok	ok	under	under	RS	countable	45.94	67266672	45.98	72010712	46.09	43573640	67266672	H31_K27-K37	H31_K27me3S28T32K36K37
6161_Lumos7_AB_Arg-C_Ultra_TMA	P68431	sp|P68431|H31_HUMAN	K[+126.104465]SAPATGGVK[+84.057515]K[+84.057515]PHR	432.769	4	Ktma_me3SAPATGGVKtmaKtmaPHR	K27me3S28A29P30A31T32G33G34V35K36K37P38H39R40	KSAPATGGVKKPHR	TRUE	ok,ok,ok,ok,ok,ok,ok,ok,ok,ok,ok,ok,ok,ok	ok	ok	ok	RS	desired	66.27	829793984	66.18	824662144	66.45	792617664	824662144	H31_K27-K37	H31_K27me3S28T32K36K37
[truncated: 173 more rows]

## Sheet: Fig.2B Arg-C Ultra-TMA piechart
Sample	Protein Accession	Type	Intensity	Percentage
Arg-C_Ultra-TMA_01	H4	assignable	328211241672	99.3808
Arg-C_Ultra-TMA_01	H3.1	assignable	582720667450	99.6074
Arg-C_Ultra-TMA_02	H4	assignable	330406882866	96.9986
[truncated: 9 more rows]

[truncated: 3 more sheets: Fig.2A TMA-dT-TMA PeptGroup, Fig.2B TMA-dT-TMA, Fig.2B TMA-dT-TMA pie charts]
