# Supplementary material for: Arg‑C Ultra Simplifies Histone Preparation for LC-MS/MS
Source: Anal Chem. 2025 Jun 12;97(24):12486–92. doi: 10.1021/acs.analchem.5c02238 (PMC12199229; doi:10.1021/acs.analchem.5c02238)
Supplement: Supplementary file 3 [file ac5c02238_si_003.xlsx]

## Sheet: Fig.3B, 4 relative data
			Relative precursor area, i.e., the ratio of each peptide form peak area to the total area of the respective peptide sequence.
Protein description	Uniprot accession number	Peptide sequence	TMA-dT-TMA						Arg-C Ultra-TMA						Arg-C Ultra						Arg-C
			Modification	1	2	3	MEAN	STDEV	Modification	1	2	3	MEAN	STDEV	Modification	1	2	3	MEAN	STDEV	Modification	1	2	3	MEAN	STDEV
Histone H3 Shared peptides: H3.1 / H3.3	P68431 / P84243	T3-R8	H31_T3K4T6	93.6131	89.2946	90.6503	91.186	2.20852	H31_T3K4T6	95.0981	94.731	96.0656	95.2983	0.689439
			H31_T3K4acT6	0.295195	0.224873	0.249718	0.256595	0.0356618	H31_T3K4acT6	0.160982	0.212922	0.1795	0.184468	0.0263241
			H31_T3K4me1T6	3.71406	6.91959	5.99663	5.54343	1.65012	H31_T3K4me1T6	3.76418	3.86655	2.82435	3.48503	0.57445
			H31_T3K4me2T6	1.80937	2.74749	2.38701	2.31462	0.473234	H31_T3K4me2T6	0.734482	0.882209	0.690349	0.769013	0.100483
			H31_T3K4me3T6	0.568282	0.813433	0.716309	0.699341	0.123453	H31_T3K4me3T6	0.242247	0.307275	0.240174	0.263232	0.0381567
		K9-R17	H31_K9S10T11K14	21.7383	26.7894	23.1762	23.9013	2.60244	H31_K9S10T11K14	16.7374	15.788	15.8104	16.1119	0.541789	H31_K9S10T11K14	12.0576	1.69083	0.70111	4.8165	6.29044
			H31_K9S10T11K14ac	13.4751	12.7396	10.8431	12.3526	1.35799	H31_K9S10T11K14ac	3.51062	2.79996	2.01106	2.77388	0.750122	H31_K9S10T11K14ac	30.8682	30.936	33.6664	31.8236	1.59634	H31_K9S10T11K14ac	30.5108	33.2108	26.4012	30.0409	3.42905
			H31_K9S10phT11K14	0.087223	0.100047	0.0706063	0.0859589	0.0147612	H31_K9S10phT11K14	0.0369251	0.0433767	0.0376154	0.0393057	0.00354243
			H31_K9S10phT11K14ac	0.0884083	0.080392	0.0757682	0.0815228	0.00639551	H31_K9S10phT11K14ac	0.0414845	0.0494194	0.0340194	0.0416411	0.00770119	H31_K9S10phT11K14ac	1.04577	1.2208	1.57742	1.28133	0.270945
			H31_K9acS10T11K14	0.517729	0.503037	0.463927	0.494898	0.027809	H31_K9acS10T11K14	0.931727	1.88855	1.58926	1.46985	0.489461	H31_K9acS10T11K14	0.0503559	0.0863203	0.0885041	0.0750601	0.0214223
			H31_K9acS10T11K14ac	0.772108	0.823176	0.658846	0.751377	0.0841035	H31_K9acS10T11K14ac	1.14872	1.26734	1.25779	1.22462	0.0659054	H31_K9acS10T11K14ac	7.64435	9.90681	9.0993	8.88349	1.14656	H31_K9acS10T11K14ac	6.31297	5.47794	7.8099	6.53361	1.18153
			H31_K9acS10phT11K14ac	0.00547188	0.00663996	0.005313	0.00580828	0.000724625							H31_K9acS10phT11K14ac	0.071767	0.0500573	0.118874	0.0802328	0.0351809
			H31_K9me1S10T11K14	5.87953	5.70238	4.94611	5.50934	0.495749	H31_K9me1S10T11K14	8.90158	7.21123	7.13049	7.74776	1.00005	H31_K9me1S10T11K14	5.59998	1.44497	1.66686	2.90394	2.33747
			H31_K9me1S10T11K14ac	7.44878	6.50979	6.83655	6.93171	0.476672	H31_K9me1S10T11K14ac	0.0225747	0.0205046	0.0108369	0.0179721	0.00626533	H31_K9me1S10T11K14ac	7.75342	13.8359	10.3825	10.6573	3.05051	H31_K9me1S10T11K14ac	21.449	18.6883	21.2577	20.465	1.54163
			H31_K9me1S10phT11K14	0.0533116	0.0451179	0.0508471	0.0497588	0.00420382	H31_K9me1S10phT11K14	0.0480429	0.16736	0.050839	0.0887474	0.0680951
			H31_K9me1S10phT11K14ac	0.0381457	0.032383	0.0371113	0.03588	0.00307235	H31_K9me1S10phT11K14ac	0.0534924	0.0578469	0.0504466	0.0539286	0.0037194	H31_K9me1S10phT11K14ac	0.246377	0.312316	0.289115	0.282603	0.0334489
			H31_K9me2S10T11K14	18.8402	17.4271	19.0137	18.427	0.870292	H31_K9me2S10T11K14	26.3949	24.9331	29.786	27.038	2.48953
			H31_K9me2S10T11K14ac	19.1409	18.1346	21.8339	19.7031	1.91271	H31_K9me2S10T11K14ac	27.3411	30.9747	27.7591	28.6916	1.98823	H31_K9me2S10T11K14ac	21.4259	24.2361	29.9703	25.2108	4.35483	H31_K9me2S10T11K14ac	36.9325	37.6228	39.1243	37.8932	1.12061
			H31_K9me2S10phT11K14	0.159802	0.146397	0.163703	0.156634	0.00907726	H31_K9me2S10phT11K14	0.105879	0.118166	0.126091	0.116712	0.0101841
			H31_K9me2S10phT11K14ac	0.108288	0.0983739	0.108679	0.105114	0.0058402	H31_K9me2S10phT11K14ac	0.108027	0.128946	0.112598	0.116523	0.0109979	H31_K9me2S10phT11K14ac	0.501925	0.621279	0.706032	0.609746	0.102541
			H31_K9me3S10T11K14	10.7274	10.3237	10.9706	10.6739	0.326791	H31_K9me3S10T11K14	14.3981	14.2904	13.9397	14.2094	0.239711	H31_K9me3S10T11K14	5.66717	4.64273	1.29167	3.86719	2.28853
			H31_K9me3S10T11K14ac	0.672901	0.29858	0.506246	0.492576	0.187535	H31_K9me3S10T11K14ac	0.0159347	0.0169006	0.0083352	0.0137235	0.00469133	H31_K9me3S10T11K14ac	6.69247	10.6059	9.97108	9.08981	2.10027	H31_K9me3S10T11K14ac	4.79473	5.00017	5.40696	5.06729	0.311583
			H31_K9me3S10phT11K14	0.179607	0.183138	0.168621	0.177122	0.00757109	H31_K9me3S10phT11K14	0.143084	0.174222	0.218599	0.178635	0.0379506
			H31_K9me3S10phT11K14ac	0.0668273	0.0562605	0.0700349	0.0643743	0.0072074	H31_K9me3S10phT11K14ac	0.0604328	0.0699141	0.0668073	0.0657181	0.00483361	H31_K9me3S10phT11K14ac	0.374748	0.410023	0.470721	0.418497	0.0485447
		K18-R26	H31_K18T22K23	63.3235	60.7478	63.2277	62.433	1.46023	H31_K18T22K23	71.6245	68.6947	70.7097	70.343	1.49897	H31_K18T22K23	34.7803	35.7354	48.2028	39.5728	7.489	H31_K18T22K23	21.2994	22.8404	8.12077	17.4202	8.09031
			H31_K18T22K23ac	30.0991	33.907	29.9087	31.3049	2.25549	H31_K18T22K23ac	23.8098	26.581	25.0899	25.1602	1.38694	H31_K18T22K23ac	49.908	48.7516	37.5638	45.4078	6.81767	H31_K18T22K23ac	67.5997	68.9013	84.0508	73.5173	9.14548
			H31_K18T22K23me1	0.00858065	0.00961135	0.00793668	0.00870956	0.000844748
			H31_K18acT22K23	3.74496	2.81348	3.85984	3.47276	0.57384	H31_K18acT22K23	2.23772	2.19752	1.86493	2.10006	0.204616	H31_K18acT22K23	3.91041	4.55039	3.10431	3.85504	0.724628	H31_K18acT22K23	3.70627	3.51314	3.17202	3.46381	0.27052
			H31_K18acT22K23ac	2.73202	2.44076	2.91688	2.69655	0.240031	H31_K18acT22K23ac	2.18287	2.42796	2.24863	2.28649	0.126856	H31_K18acT22K23ac	11.2869	10.8931	11.0345	11.0715	0.199495	H31_K18acT22K23ac	7.3946	4.74513	4.6564	5.59871	1.55592
			H31_K18me1T22K23	0.0804397	0.0721035	0.0697366	0.0740933	0.00562214	H31_K18me1T22K23	0.145037	0.0988433	0.0869122	0.110264	0.0306993	H31_K18me1T22K23	0.114338	0.069508	0.0945871	0.092811	0.0224677
			H31_K18me1T22K23ac	0.0113433	0.00922497	0.0092096	0.00992597	0.0012275
		H31_Y41-R49							H31_T45	100	100	100	100	0	H31_T45	100	100	100	100	0	H31_T45	100	100	100	100	0
		Y54-R63	H31_Y54K56S57T58	99.6549	99.5881	99.625	99.6227	0.0334211	H31_Y54K56S57T58	99.9061	99.8798	99.8629	99.8829	0.0218107	H31_Y54K56S57T58	99.8457	99.8214	99.9969	99.888	0.0950782	H31_Y54K56S57T58	100	100	100	100	0
			H31_Y54K56acS57T58	0.345148	0.411867	0.37499	0.377335	0.0334211	H31_Y54K56acS57T58	0.0938522	0.120228	0.137129	0.11707	0.0218107
															H31_Y54K56me3S57T58	0.154259	0.178569	0.003085	0.111971	0.0950782
		K64-R69	H31_K64	100	100	100	100	0	H31_K64	99.4279	99.161	99.3055	99.2981	0.133588	H31_K64	100	100	100	100	0	H31_K64	100	100	100	100	0
									H31_K64ac	0.572112	0.838984	0.694531	0.701876	0.133588
		K79-R83	H31_K79T80	82.1573	75.2456	79.4224	78.9418	3.48082	H31_K79T80	89.9209	90.2376	91.0047	90.3877	0.557286	H31_K79T80	90.1104	91.8479	91.4994	91.1526	0.919208	H31_K79T80	100	100	100	100	0
									H31_K79acT80	0.22105	0.478631	0.609329	0.436337	0.197565	H31_K79acT80	0.0179292	0.0201775	0.0030506	0.0137191	0.00930732
			H31_K79me1T80	13.5179	18.1548	15.3325	15.6684	2.33663	H31_K79me1T80	8.87687	8.43023	7.44105	8.24938	0.734792	H31_K79me1T80	9.4512	7.80073	8.28268	8.51154	0.8487
			H31_K79me2T80	4.32473	6.59952	5.24512	5.38979	1.14427	H31_K79me2T80	0.981182	0.853586	0.944917	0.926562	0.0657483	H31_K79me2T80	0.314888	0.21593	0.212673	0.247831	0.0580962
															H31_K79me3T80	0.105583	0.115254	0.00221139	0.0743496	0.0626604
		V117-R128													H31_T118K122	100	100	100	100	0	H31_T118K122	100	100	100	100	0
Histone H3 Unique peptide: H3.1	P68431	K27-R40	H31_K27S28T32K36K37	2.96633	3.02071	3.1497	3.04558	0.0941809	H31_K27S28T32K36K37	2.70816	2.27573	2.10875	2.36421	0.309349	H31_K27S28T32K36K37	5.03468	5.18233	5.48794	5.23498	0.231173	H31_K27S28T32K36K37	7.04835	6.40193	6.68011	6.71013	0.324253
			H31_K27S28T32K36acK37	0.141608	0.0482542	0.0231441	0.0710021	0.0624221	H31_K27S28T32K36acK37	0.637495	0.941716	1.15863	0.912615	0.261786
			H31_K27S28T32K36me1K37	0.572961	0.488371	0.553979	0.538437	0.044385	H31_K27S28T32K36me1K37	0.60882	0.452715	0.462961	0.508166	0.0873201	H31_K27S28T32K36me1K37	2.57933	2.12557	3.07106	2.59198	0.472872	H31_K27S28T32K36me1K37	2.45701	2.10593	2.2797	2.28088	0.175546
			H31_K27S28T32K36me2K37	2.95314	3.03617	2.93661	2.97531	0.0533536	H31_K27S28T32K36me2K37	1.7336	1.66185	1.79578	1.73041	0.0670239	H31_K27S28T32K36me2K37	5.01754	4.73739	6.05086	5.2686	0.691794	H31_K27S28T32K36me2K37	6.48329	5.97752	6.08125	6.18069	0.267143
			H31_K27acS28T32K36K37	0.147609	0.114862	0.15334	0.138604	0.0207599	H31_K27acS28T32K36K37	0.691571	1.9456	1.99127	1.54281	0.737549	H31_K27acS28T32K36K37	0.286309	0.355187	0.230053	0.290516	0.062673	H31_K27acS28T32K36K37	0.125724	0.107872	0.131421	0.121672	0.0122865
									H31_K27acS28T32K36acK37	0.0562502	0.387012	0.499616	0.314293	0.230455
			H31_K27acS28T32K36me1K37	0.0597902	0.0379598	0.0224549	0.0400683	0.0187567	H31_K27acS28T32K36me1K37	0.0346346	0.0318409	0.0311425	0.0325393	0.00184786	H31_K27acS28T32K36me1K37	0.161086	0.189485	0.159517	0.17003	0.0168671	H31_K27acS28T32K36me1K37	0.055436	0.0511114	0.0532469	0.0532647	0.00216237
			H31_K27acS28T32K36me2K37	0.386367	0.217695	0.136676	0.246913	0.127384	H31_K27acS28T32K36me2K37	0.472106	1.1587	1.53556	1.05546	0.539192	H31_K27acS28T32K36me2K37	0.527397	0.439036	0.463699	0.476711	0.0455945	H31_K27acS28T32K36me2K37	0.257077	0.262078	0.190459	0.236538	0.0399841
			H31_K27me1S28T32K36K37	4.61752	4.95506	5.02494	4.86584	0.217871	H31_K27me1S28T32K36K37	4.89241	4.29108	3.64207	4.27518	0.625321	H31_K27me1S28T32K36K37	8.52246	8.33579	8.76119	8.53981	0.213233	H31_K27me1S28T32K36K37	8.29212	7.52383	8.38792	8.06796	0.473658
			H31_K27me1S28T32K36K37ac	0.0146654	0.0176849	0.0120075	0.0147859	0.00284064
			H31_K27me1S28T32K36acK37	0.205785	0.0928977	0.0375014	0.112061	0.0857628	H31_K27me1S28T32K36acK37	0.406964	0.92325	0.922994	0.751069	0.298004
			H31_K27me1S28T32K36me1K37	6.81819	2.25123	4.2231	4.43084	2.29055	H31_K27me1S28T32K36me1K37	5.11934	4.11835	2.89274	4.04348	1.11519
			H31_K27me1S28T32K36me2K37	0.568323	0.561738	0.614252	0.581438	0.0286084	H31_K27me1S28T32K36me2K37	2.41221	2.04273	1.11434	1.85643	0.668694	H31_K27me1S28T32K36me2K37	0.775077	1.14361	0.426966	0.781885	0.358371	H31_K27me1S28T32K36me2K37	4.98623	4.98324	2.61168	4.19372	1.37009
			H31_K27me2S28T32K36K37	48.0037	57.8213	49.8905	51.9052	5.20963	H31_K27me2S28T32K36K37	43.2793	38.8516	44.6561	42.2623	3.03292	H31_K27me2S28T32K36K37	37.1284	37.5762	38.8462	37.8503	0.891072	H31_K27me2S28T32K36K37	34.8877	36.0087	36.0008	35.6324	0.64495
			H31_K27me2S28T32K36K37ac	0.0930239	0.109974	0.0770486	0.0933489	0.0164653
			H31_K27me2S28T32K36acK37	0.956828	0.458492	0.194268	0.53653	0.387223	H31_K27me2S28T32K36acK37	1.52627	4.25242	4.63482	3.47117	1.69515
			H31_K27me2S28T32K36me1K37	5.59	3.84327	5.92065	5.11797	1.11624	H31_K27me2S28T32K36me1K37	6.08893	5.11541	4.07157	5.09197	1.00888	H31_K27me2S28T32K36me1K37	19.001	18.3301	20.7567	19.3626	1.25304	H31_K27me2S28T32K36me1K37	13.8931	13.6137	14.9234	14.1434	0.689754
			H31_K27me2S28T32K36me2K37	11.5616	8.90484	11.9472	10.8045	1.65644	H31_K27me2S28T32K36me2K37	5.40471	6.00695	4.71474	5.37547	0.6466	H31_K27me2S28T32K36me2K37	4.89096	5.24923	3.14021	4.4268	1.12853	H31_K27me2S28T32K36me2K37	14.054	16.3344	14.5267	14.9717	1.20355
									H31_K27me2S28phT32K36K37	0.00889559	0.0093735	0.0111572	0.00980877	0.00119198	H31_K27me2S28phT32K36K37	0.0419316	0.0420265	0.046229	0.0433957	0.00245422
			H31_K27me3S28T32K36K37	12.1789	12.564	13.2266	12.6565	0.529939	H31_K27me3S28T32K36K37	23.2338	23.4579	21.1238	22.6052	1.28776	H31_K27me3S28T32K36K37	11.1585	10.8654	9.51001	10.5113	0.879434	H31_K27me3S28T32K36K37	6.33984	5.60516	7.40287	6.44929	0.903837
			H31_K27me3S28T32K36acK37	0.353056	0.157373	0.0680711	0.192833	0.145764	H31_K27me3S28T32K36acK37	0.679527	2.07209	2.62806	1.79323	1.00375
															H31_K27me3S28T32K36me1K37	2.66713	3.37871	1.0666	2.37081	1.18419	H31_K27me3S28T32K36me1K37	0.30341	0.232359	0.326781	0.287517	0.0491764
			H31_K27me3S28T32K36me2K37	1.80219	1.28612	1.77576	1.62135	0.290624							H31_K27me3S28T32K36me2K37	2.19747	2.03222	1.98281	2.07083	0.112417	H31_K27me3S28T32K36me2K37	0.816657	0.792207	0.403644	0.670836	0.231718
															H31_K27me3S28T32K36K37me3	0.0107758	0.0176657		0.0142207	0.00487195
			H31_K27me3S28phT32K36K37	0.00834012	0.0120677	0.0122346	0.0108808	0.00220188	H31_K27me3S28phT32K36K37	0.0050647	0.00366197	0.00388873	0.00420513	0.00075299
Histone H3 Unique peptide: H3.3	P84243	K27-R40	H33_K27S28S31T32K36K37	7.97671	7.52114	8.86978	8.12254	0.686044	H33_K27S28S31T32K36K37	9.3149	7.00066	8.45435	8.25664	1.16972
			H33_K27S28S31T32K36me1K37	2.56797	2.30564	3.15253	2.67538	0.433541	H33_K27S28S31T32K36me1K37	2.57107	2.21634	2.17234	2.31992	0.218618
			H33_K27S28S31T32K36me2K37	27.1045	22.4408	24.6666	24.7373	2.33265	H33_K27S28S31T32K36me2K37	11.8324	9.38487	11.4056	10.8743	1.30742
									H33_K27acS28S31T32K36K37	1.63613	3.90515	4.4743	3.33853	1.50153	H33_K27acS28S31T32K36K37	2.50474	2.27314	3.70633	2.82807	0.769358
															H33_K27acS28S31T32K36me1K37	1.20108	1.11198	1.91931	1.41079	0.442639
			H33_K27acS28S31T32K36me2K37	2.4448	2.63143	2.40255	2.49293	0.121795	H33_K27acS28S31T32K36me2K37	2.61701	2.3474	2.79327	2.58589	0.224558
			H33_K27me1S28S31T32K36K37	6.09965	6.11732	5.95309	6.05669	0.0901518	H33_K27me1S28S31T32K36K37	7.71596	6.62714	5.85759	6.73356	0.933745
									H33_K27me1S28S31T32K36acK37	1.57139	2.42011	2.62127	2.20426	0.557229
			H33_K27me2S28S31T32K36K37	27.8635	34.1007	30.1477	30.704	3.15558	H33_K27me2S28S31T32K36K37	31.3236	29.6053	27.6306	29.5198	1.84794	H33_K27me2S28S31T32K36K37	48.3871	53.007	43.9786	48.4575	4.51461	H33_K27me2S28S31T32K36K37	91.5014	93.6708	94.9752	93.3824	1.75478
			H33_K27me2S28S31T32K36acK37	5.0896	2.32536	2.13737	3.18411	1.65288	H33_K27me2S28S31T32K36acK37	4.85297	11.6713	11.9687	9.49764	4.02515
															H33_K27me2S28S31T32K36me1K37	47.9071	43.6079	50.3958	47.3036	3.43395
																					H33_K27me2S28S31T32K36me2K37	8.49865	6.32924	5.0248	6.61756	1.75478
			H33_K27me3S28S31T32K36K37	20.8533	22.5577	22.6704	22.0271	1.01812	H33_K27me3S28S31T32K36K37	25.561	22.3395	19.7325	22.5443	2.91964
									H33_K27me3S28S31T32K36acK37	1.0036	2.48225	2.88951	2.12512	0.992386
Histone H4	P62805	G4-R17	H4_K5K8K12K16	25.0116	23.5846	28.0137	25.5366	2.26078	H4_K5K8K12K16	41.8594	38.8282	40.577	40.4215	1.52156	H4_K5K8K12K16	14.8864	15.3928	7.88273	12.7207	4.1974	H4_K5K8K12K16	0.325956	1.27155	0.513164	0.703558	0.500726
			H4_K5K8K12K16ac	47.7881	48.396	47.6077	47.9306	0.413029	H4_K5K8K12K16ac	39.501	41.1451	40.0746	40.2402	0.83448	H4_K5K8K12K16ac	47.436	39.4253	52.5162	46.4592	6.59993	H4_K5K8K12K16ac	55.4324	56.7986	41.7463	51.3258	8.32413
			H4_K5K8K12acK16	1.37712	1.7587	1.45396	1.52993	0.201814	H4_K5K8K12acK16	1.18588	1.26083	1.22582	1.22418	0.0375033	H4_K5K8K12acK16	1.5068	1.55394	1.72351	1.59475	0.113973
			H4_K5K8K12acK16ac	10.9418	10.5879	9.87195	10.4672	0.545022	H4_K5K8K12acK16ac	8.41357	8.62939	8.85161	8.63152	0.219024	H4_K5K8K12acK16ac	17.541	22.5049	19.4852	19.8437	2.5013	H4_K5K8K12acK16ac	23.0961	24.2054	37.1891	28.1635	7.83601
			H4_K5K8acK12K16	0.783888	0.96137	0.833652	0.859637	0.0915495	H4_K5K8acK12K16	0.607355	0.628827	0.705096	0.647093	0.0513672							H4_K5K8acK12K16	0.321732	0.375807	0.299998	0.332512	0.0390371
			H4_K5K8acK12K16ac	3.9929	4.44441	3.63828	4.0252	0.40403	H4_K5K8acK12K16ac	4.04764	4.52239	3.33509	3.96837	0.597609	H4_K5K8acK12K16ac	5.59681	6.64896	4.83042	5.69206	0.913003	H4_K5K8acK12K16ac	7.83357	6.44426	10.2644	8.18076	1.93361
			H4_K5K8acK12acK16	0.269508	0.293464	0.238799	0.267257	0.0274016	H4_K5K8acK12acK16	0.0420228	0.0472188	0.0404024	0.0432147	0.00356103	H4_K5acK8K12acK16/K5K8acK12acK16	0.325762	0.304736	0.305	0.311833	0.0120642	H4_K5K8acK12acK16	0.691854	0.577862	0.539907	0.603208	0.0790809
			H4_K5K8acK12acK16ac	2.56427	2.67525	2.25751	2.49901	0.216378	H4_K5K8acK12acK16ac	1.36019	1.4472	1.52975	1.44572	0.0847873
			H4_K5acK8K12K16	0.719703	0.847	0.736464	0.767722	0.0691659	H4_K5acK8K12K16	0.500391	0.446895	0.586345	0.51121	0.0703514
			H4_K5acK8K12K16ac	2.53555	2.76821	2.36687	2.55688	0.201518	H4_K5acK8K12K16ac	1.06304	1.33053	1.359	1.25086	0.163275	H4_K5acK8K12K16ac	3.67072	4.5012	4.05398	4.0753	0.415648	H4_K5acK8K12K16ac	3.86791	3.22329	2.95485	3.34868	0.469273
			H4_K5acK8K12acK16	0.264326	0.314546	0.244948	0.274607	0.0359202	H4_K5acK8K12acK16	0.0699189	0.0660337	0.0686747	0.0682091	0.00198401
			H4_K5acK8K12acK16ac/K5acK8acK12K16ac	2.28493	2.13476	1.69316	2.03762	0.307616	H4_K5acK8K12acK16ac/K5acK8acK12K16ac	0.802315	0.999772	0.933202	0.911763	0.100459	H4_K5acK8acK12K16ac	1.52193	1.72336	1.47347	1.57292	0.13252	H4_K5acK8acK12K16ac	1.18769	0.894831	0.87234	0.984954	0.175935
															H4_K5acK8K12acK16ac/K5K8acK12acK16ac	5.79413	6.14705	5.93061	5.95726	0.177966	H4_K5acK8K12acK16ac/H4_K5K8acK12acK16ac	6.23042	5.24358	4.74546	5.40649	0.755763
			H4_K5acK8acK12K16	0.0746241	0.0745231	0.0610264	0.0700578	0.00782165	H4_K5acK8acK12K16	0.0173576	0.0201009	0.023503	0.0203205	0.00307858
			H4_K5acK8acK12acK16	0.109132	0.142903	0.0957627	0.115933	0.0242945	H4_K5acK8acK12acK16	0.0520169	0.0682203	0.0746718	0.0649697	0.011672
			H4_K5acK8acK12acK16ac	1.2826	1.01638	0.886167	1.06172	0.202068	H4_K5acK8acK12acK16ac	0.477953	0.559287	0.615278	0.550839	0.0690512	H4_K5acK8acK12acK16ac	1.72048	1.79781	1.79884	1.77238	0.0449465	H4_K5acK8acK12acK16ac	1.01229	0.964854	0.874431	0.950526	0.0700386
		D24-R35	H4_T30K31	99.5233	99.6009	99.6767	99.6003	0.0766662	H4_T30K31	99.9214	99.9035	99.8987	99.9078	0.0119562	H4_T30K31	99.9878	99.9789	100	99.9889	0.010583	H4_T30K31	100	100	100	100	0
			H4_T30K31ac	0.476671	0.399106	0.323342	0.399706	0.0766662	H4_T30K31ac	0.0786427	0.0964951	0.101346	0.0921614	0.0119562
															H4_T30K31me3	0.0122475	0.0210736		0.0166606	0.006241
		I46-R55	H4_S47Y51T54	100	100	100	100	0	H4_S47Y51T54	100	100	100	100	0	H4_S47Y51T54	100	100	100	100	0	H4_S47Y51T54	100	100	100	100	0
		I56-R67							H4_K59	100	100	100	100	0	H4_K59	99.8585	99.8392	99.9838	99.8938	0.0785263	H4_K59	100	100	100	100	0
															H4_K59ac	0.014432	0.0275251	0.0140905	0.0186825	0.00765976
															H4_K59me3	0.127105	0.13332	0.00212104	0.0875156	0.0740191
		D69-R77	H4_T71Y72T73K77	100	100	100	100	0	H4_T71Y72T73K77	99.8565	99.7953	99.8239	99.8252	0.0306076	H4_T71Y72T73K77	99.8741	99.8271	99.994	99.8984	0.0860785	H4_T71Y72T73K77	100	100	100	100	0
									H4_T71Y72T73K77ac	0.143545	0.204716	0.176144	0.174802	0.0306076
															H4_T71Y72T73K77me2	0.00754879	0.0106534	0.00350714	0.00723644	0.00358334
															H4_T71Y72T73K77me3	0.11837	0.162293	0.00250355	0.0943888	0.0825499
Histone H2A type 3	Q7L7L0	G4-R11	H2A3_K5K9	90.8662	92.3325	92.4498	91.8828	0.88238	H2A3_K5K9	98.2743	97.6579	98.4912	98.1411	0.43233
			H2A3_K5K9ac	0.531127	0.594861	0.471017	0.532335	0.0619305	H2A3_K5K9ac	0.102263	0.121557	0.0789681	0.100929	0.0213255
			H2A3_K5acK9	8.3812	6.89755	6.86971	7.38282	0.864737	H2A3_K5acK9	1.42027	1.99046	1.25222	1.55432	0.386947	H2A3_K5acK9	90.2997	69.6241	43.6068	67.8435	23.3974
			H2A3_K5acK9ac	0.221479	0.175126	0.209469	0.202025	0.0240569	H2A3_K5acK9ac	0.203164	0.230107	0.17762	0.20363	0.0262471	H2A3_K5acK9ac	9.70026	30.3759	56.3932	32.1565	23.3974

## Sheet: Fig. 3B, 4 absolute data
			Log-2 transformed precursor area - after manual editation in Skyline
Protein description	Uniprot accession number	Peptide sequence	TMA-dT-TMA						Arg-C Ultra-TMA						Arg-C Ultra						Arg-C
			Modification	1	2	3	MEAN	STDEV	Modification	1	2	3	MEAN	STDEV	Modification	1	2	3	MEAN	STDEV	Modification	1	2	3	MEAN	STDEV
Histone H3 Shared peptides: H3.1 / H3.3	P68431 / P84243	T3-R8	H31_T3K4T6	36.4399	36.3292	36.2033	36.3241	0.118356	H31_T3K4T6	34.4366	34.4608	34.6602	34.5192	0.122671
			H31_T3K4acT6	28.131	27.6959	27.6995	27.8421	0.250189	H31_T3K4acT6	25.2303	25.6634	25.5963	25.4967	0.233123
			H31_T3K4me1T6	31.7843	32.6394	32.2853	32.2363	0.429653	H31_T3K4me1T6	29.7776	29.8461	29.5721	29.7319	0.142573
			H31_T3K4me2T6	30.7467	31.3068	30.9563	31.0033	0.282966	H31_T3K4me2T6	27.4201	27.7142	27.5396	27.558	0.147917
			H31_T3K4me3T6	29.0759	29.5508	29.2198	29.2822	0.24349	H31_T3K4me3T6	25.8199	26.1926	26.0164	26.0096	0.18648
		K9-R17	H31_K9S10T11K14	35.3165	35.4384	35.3028	35.3526	0.0746306	H31_K9S10T11K14	33.3804	33.3429	33.4928	33.4054	0.0780375	H31_K9S10T11K14	29.5062	26.8294	23.8379	26.7245	2.83558
			H31_K9S10T11K14ac	34.6266	34.366	34.2069	34.3998	0.21186	H31_K9S10T11K14ac	31.1271	30.8475	30.518	30.8309	0.304919	H31_K9S10T11K14ac	30.8624	31.0228	29.4235	30.4362	0.880738	H31_K9S10T11K14ac	26.9679	27.2509	26.4643	26.8944	0.398419
			H31_K9S10phT11K14	27.3552	27.3735	26.9441	27.2243	0.242786	H31_K9S10phT11K14	24.5562	24.8352	24.7775	24.7229	0.14729
			H31_K9S10phT11K14ac	27.3747	27.058	27.0459	27.1595	0.186418	H31_K9S10phT11K14ac	24.7241	25.0233	24.6325	24.7933	0.204384	H31_K9S10phT11K14ac	25.9789	26.3595	25.0078	25.782	0.696999
			H31_K9acS10T11K14	29.9246	29.7035	29.6602	29.7628	0.141829	H31_K9acS10T11K14	29.2134	30.2794	30.1784	29.8904	0.588466	H31_K9acS10T11K14	21.6026	22.5375	20.8521	21.6641	0.844358
			H31_K9acS10T11K14ac	30.5012	30.414	30.1662	30.3605	0.173802	H31_K9acS10T11K14ac	29.5154	29.7039	29.8409	29.6868	0.16342	H31_K9acS10T11K14ac	28.8487	29.38	27.536	28.5882	0.949224	H31_K9acS10T11K14ac	24.695	24.651	24.7071	24.6844	0.0295354
			H31_K9acS10phT11K14ac	23.3606	23.4602	23.2119	23.3442	0.124915							H31_K9acS10phT11K14ac	22.1138	21.7514	21.2777	21.7143	0.419254
			H31_K9me1S10T11K14	33.43	33.2063	33.0745	33.237	0.17974	H31_K9me1S10T11K14	32.4695	32.2123	32.344	32.3419	0.128573	H31_K9me1S10T11K14	28.3997	26.6027	25.0874	26.6966	1.65818
			H31_K9me1S10T11K14ac	33.7713	33.3974	33.5415	33.5701	0.188616	H31_K9me1S10T11K14ac	23.8463	23.7542	22.9821	23.5275	0.474573	H31_K9me1S10T11K14ac	28.8692	29.862	27.7263	28.8191	1.06871	H31_K9me1S10T11K14ac	26.4595	26.4214	26.1517	26.3442	0.167792
			H31_K9me1S10phT11K14	26.6449	26.2246	26.4705	26.4467	0.211171	H31_K9me1S10phT11K14	24.9359	26.7831	25.2121	25.6437	0.996393
			H31_K9me1S10phT11K14ac	26.162	25.7462	26.0162	25.9748	0.211	H31_K9me1S10phT11K14ac	25.0909	25.2505	25.2009	25.1808	0.0816876	H31_K9me1S10phT11K14ac	23.8933	24.3927	22.5599	23.6153	0.947471
			H31_K9me2S10T11K14	35.1101	34.818	35.0172	34.9818	0.149214	H31_K9me2S10T11K14	34.0376	34.0021	34.4066	34.1488	0.223988
			H31_K9me2S10T11K14ac	35.1329	34.8754	35.2167	35.075	0.177848	H31_K9me2S10T11K14ac	34.0884	34.3151	34.3049	34.2361	0.128049	H31_K9me2S10T11K14ac	30.3356	30.6707	29.2557	30.0873	0.739459	H31_K9me2S10T11K14ac	27.2435	27.4309	27.0318	27.2354	0.199667
			H31_K9me2S10phT11K14	28.2287	27.9227	28.1574	28.1029	0.160082	H31_K9me2S10phT11K14	26.0759	26.281	26.5226	26.2932	0.223579
			H31_K9me2S10phT11K14ac	27.6673	27.3492	27.5664	27.5276	0.162551	H31_K9me2S10phT11K14ac	26.1049	26.4069	26.3593	26.2904	0.162394	H31_K9me2S10phT11K14ac	24.9199	25.3849	23.848	24.7176	0.788163
			H31_K9me3S10T11K14	34.2976	34.0627	34.2238	34.1947	0.120136	H31_K9me3S10T11K14	33.1632	33.1991	33.3111	33.2245	0.0771684	H31_K9me3S10T11K14	28.4169	28.2866	24.7195	27.141	2.09813
			H31_K9me3S10T11K14ac	30.3028	28.951	29.7861	29.68	0.682148	H31_K9me3S10T11K14ac	23.3437	23.4753	22.6035	23.1408	0.470012	H31_K9me3S10T11K14ac	28.6569	29.4784	27.668	28.6011	0.906508	H31_K9me3S10T11K14ac	24.2981	24.5193	24.1766	24.3313	0.173752
			H31_K9me3S10phT11K14	28.3973	28.2458	28.2001	28.281	0.10322	H31_K9me3S10phT11K14	26.5103	26.8411	27.3164	26.8893	0.405175
			H31_K9me3S10phT11K14ac	26.9709	26.543	26.9324	26.8155	0.23671	H31_K9me3S10phT11K14ac	25.2669	25.5238	25.6062	25.4656	0.176974	H31_K9me3S10phT11K14ac	24.4983	24.7854	23.2632	24.1823	0.808825
		K18-R26	H31_K18T22K23	36.3046	36.4874	36.2623	36.3515	0.119653	H31_K18T22K23	36.0509	36.1196	36.0531	36.0745	0.039055	H31_K18T22K23	31.2722	31.811	30.2888	31.124	0.771842	H31_K18T22K23	27.3139	27.7528	25.7472	26.9379	1.05432
			H31_K18T22K23ac	35.2316	35.6462	35.1823	35.3534	0.254788	H31_K18T22K23ac	34.462	34.7498	34.5582	34.59	0.146502	H31_K18T22K23ac	31.7932	32.2591	29.929	31.3271	1.23297	H31_K18T22K23ac	28.9801	29.3457	29.1187	29.1482	0.18458
			H31_K18T22K23me1	23.4553	23.8616	23.3026	23.5398	0.288969
			H31_K18acT22K23	32.2249	32.055	32.2284	32.1694	0.0990894	H31_K18acT22K23	31.0505	31.1533	30.8083	31.0041	0.177136	H31_K18acT22K23	28.1193	28.8377	26.332	27.763	1.29028	H31_K18acT22K23	24.7911	25.052	24.391	24.7447	0.332962
			H31_K18acT22K23ac	31.7699	31.85	31.8242	31.8147	0.0408762	H31_K18acT22K23ac	31.0147	31.2972	31.0783	31.1301	0.148192	H31_K18acT22K23ac	29.6485	30.097	28.1617	29.3024	1.01304	H31_K18acT22K23ac	25.7876	25.4857	24.9448	25.406	0.42703
			H31_K18me1T22K23	26.684	26.7689	26.4379	26.6303	0.171935	H31_K18me1T22K23	27.103	26.6788	26.3849	26.7222	0.361014	H31_K18me1T22K23	23.0233	22.805	21.2955	22.3746	0.940886
			H31_K18me1T22K23ac	23.858	23.8024	23.5172	23.7259	0.18285
		H31_Y41-R49							H31_T45	31.3297	30.7961	30.7498	30.9585	0.322268	H31_T45	35.5254	35.8566	33.766	35.0493	1.12369	H31_T45	24.0638	23.6999	23.2814	23.6817	0.391537
		Y54-R63	H31_Y54K56S57T58	28.6602	29.3533	30.0929	29.3688	0.716493	H31_Y54K56S57T58	35.9356	36.2073	35.9509	36.0312	0.152639	H31_Y54K56S57T58	35.505	35.8211	34.1984	35.1748	0.86023	H31_Y54K56S57T58	31.4221	31.3043	30.6666	31.131	0.406476
			H31_Y54K56acS57T58	20.4866	21.4356	22.0394	21.3205	0.782774	H31_Y54K56acS57T58	25.8796	26.509	26.4426	26.2771	0.345812
															H31_Y54K56me3S57T58	26.1668	26.6943	19.2141	24.0251	4.17477
		K64-R69	H31_K64	29.5063	30.6561	30.885	30.3492	0.738837	H31_K64	35.6408	35.7108	35.5848	35.6455	0.0631645	H31_K64	33.9741	34.5811	32.4886	33.6813	1.07656	H31_K64	28.0026	27.6832	27.6166	27.7675	0.206345
									H31_K64ac	28.1996	28.8259	28.4251	28.4835	0.317193
		K79-R83	H31_K79T80	27.6467	28.1465	28.6083	28.1338	0.480956	H31_K79T80	36.1223	36.4752	36.3114	36.3029	0.176573	H31_K79T80	34.9974	35.4105	33.9426	34.7835	0.75695	H31_K79T80	25.3931	25.1353	24.8643	25.1309	0.264467
									H31_K79acT80	27.4542	28.9165	29.0888	28.4865	0.898153	H31_K79acT80	22.7023	23.2582	19.0703	21.6769	2.27448
			H31_K79me1T80	25.0432	26.0952	26.2354	25.7913	0.651653	H31_K79me1T80	32.7818	33.0551	32.699	32.8453	0.18633	H31_K79me1T80	31.7443	31.853	30.4771	31.3581	0.76494
			H31_K79me2T80	23.399	24.6353	24.6878	24.2407	0.729442	H31_K79me2T80	29.6043	29.7511	29.7218	29.6924	0.0776768	H31_K79me2T80	26.8367	26.678	25.1937	26.2361	0.906271
															H31_K79me3T80	25.2603	25.7722	18.6061	23.2129	3.99776
		V117-R128													H31_T118K122	27.0265	32.6347	29.8814	29.8475	2.80421	H31_T118K122	29.8798	29.2584	29.0157	29.3846	0.445673
Histone H3 Unique peptide: H3.1	P68431	K27-R40	H31_K27S28T32K36K37	29.7033	30.2585	30.2727	30.0782	0.324745	H31_K27S28T32K36K37	32.4992	32.1121	32.0886	32.2333	0.230627	H31_K27S28T32K36K37	30.8356	31.3333	29.6598	30.6096	0.859303	H31_K27S28T32K36K37	30.1269	29.9824	29.802	29.9704	0.162797
			H31_K27S28T32K36acK37	25.3146	24.2904	23.1843	24.2631	1.06541	H31_K27S28T32K36acK37	30.4124	30.8391	31.2246	30.8254	0.406262
			H31_K27S28T32K36me1K37	27.3311	27.6297	27.7654	27.5754	0.222177	H31_K27S28T32K36me1K37	30.346	29.7824	29.9011	30.0098	0.297119	H31_K27S28T32K36me1K37	29.8707	30.0475	28.8223	29.5802	0.662254	H31_K27S28T32K36me1K37	28.6065	28.3783	28.2509	28.4119	0.180158
			H31_K27S28T32K36me2K37	29.6968	30.2659	30.1716	30.0448	0.304994	H31_K27S28T32K36me2K37	31.8557	31.6585	31.8568	31.7903	0.114155	H31_K27S28T32K36me2K37	30.8307	31.2038	29.8007	30.6117	0.726695	H31_K27S28T32K36me2K37	30.0063	29.8834	29.6665	29.8521	0.172094
			H31_K27acS28T32K36K37	25.3744	25.5416	25.9123	25.6095	0.275271	H31_K27acS28T32K36K37	30.5299	31.8859	32.0058	31.4739	0.819735	H31_K27acS28T32K36K37	26.6993	27.4663	25.0836	26.4164	1.21628	H31_K27acS28T32K36K37	24.318	24.0913	24.1344	24.1812	0.120385
									H31_K27acS28T32K36acK37	26.9099	29.5562	30.0111	28.8257	1.67464
			H31_K27acS28T32K36me1K37	24.0706	23.9443	23.1407	23.7185	0.504412	H31_K27acS28T32K36me1K37	26.2103	25.9528	26.0072	26.0567	0.135728	H31_K27acS28T32K36me1K37	25.8696	26.5598	24.5554	25.6616	1.01829	H31_K27acS28T32K36me1K37	23.1366	23.0137	22.8309	22.9937	0.153797
			H31_K27acS28T32K36me2K37	26.7626	26.464	25.7463	26.3243	0.522358	H31_K27acS28T32K36me2K37	29.9791	31.1382	31.6309	30.9161	0.848019	H31_K27acS28T32K36me2K37	27.5807	27.7721	26.0948	27.1492	0.918099	H31_K27acS28T32K36me2K37	25.3499	25.3719	24.6696	25.1305	0.399257
			H31_K27me1S28T32K36K37	30.3417	30.9725	30.9466	30.7536	0.356955	H31_K27me1S28T32K36K37	33.3525	33.0271	32.8769	33.0855	0.243098	H31_K27me1S28T32K36K37	31.595	32.019	30.3347	31.3162	0.876055	H31_K27me1S28T32K36K37	30.3614	30.2153	30.1304	30.2357	0.116815
			H31_K27me1S28T32K36K37ac	22.0432	22.8423	22.2376	22.3743	0.41676
			H31_K27me1S28T32K36acK37	25.8538	25.2354	23.8806	24.9899	1.00926	H31_K27me1S28T32K36acK37	29.7649	30.8105	30.8966	30.4907	0.629996
			H31_K27me1S28T32K36me1K37	30.904	29.8343	30.6958	30.478	0.56709	H31_K27me1S28T32K36me1K37	33.4179	32.9678	32.5446	32.9768	0.436711
			H31_K27me1S28T32K36me2K37	27.3194	27.8316	27.9144	27.6885	0.322304	H31_K27me1S28T32K36me2K37	32.3323	31.9562	31.1683	31.819	0.593987	H31_K27me1S28T32K36me2K37	28.1361	29.1533	25.9758	27.755	1.62266	H31_K27me1S28T32K36me2K37	29.6276	29.621	28.4471	29.2319	0.679658
			H31_K27me2S28T32K36K37	33.7197	34.5172	34.2582	34.165	0.406831	H31_K27me2S28T32K36K37	36.4975	36.2056	36.4929	36.3987	0.16722	H31_K27me2S28T32K36K37	33.7182	34.1914	32.4833	33.4643	0.881911	H31_K27me2S28T32K36K37	32.4343	32.4741	32.2321	32.3802	0.129798
			H31_K27me2S28T32K36K37ac	24.7083	25.4789	24.9194	25.0355	0.398179
			H31_K27me2S28T32K36acK37	28.0709	27.5386	26.2536	27.2877	0.934274	H31_K27me2S28T32K36acK37	31.6719	33.014	33.2247	32.6369	0.842273
			H31_K27me2S28T32K36me1K37	30.6174	30.606	31.1832	30.8022	0.33003	H31_K27me2S28T32K36me1K37	33.6681	33.2806	33.0377	33.3288	0.317939	H31_K27me2S28T32K36me1K37	32.7517	33.1558	31.5791	32.4955	0.818984	H31_K27me2S28T32K36me1K37	31.1059	31.0709	30.9616	31.0461	0.0752742
			H31_K27me2S28T32K36me2K37	31.6659	31.8182	32.1961	31.8934	0.272986	H31_K27me2S28T32K36me2K37	33.4961	33.5124	33.2493	33.4193	0.147396	H31_K27me2S28T32K36me2K37	30.7938	31.3518	28.8544	30.3333	1.3108	H31_K27me2S28T32K36me2K37	31.1225	31.3337	30.9227	31.1263	0.205515
									H31_K27me2S28phT32K36K37	24.2492	24.1885	24.5263	24.3214	0.180054	H31_K27me2S28phT32K36K37	23.9279	24.3871	22.7685	23.6945	0.834148
			H31_K27me3S28T32K36K37	31.7409	32.3149	32.3429	32.1329	0.339742	H31_K27me3S28T32K36K37	35.6001	35.4777	35.413	35.4969	0.0950226	H31_K27me3S28T32K36K37	31.9838	32.4013	30.453	31.6127	1.02579	H31_K27me3S28T32K36K37	29.9741	29.7906	29.9502	29.905	0.0997319
			H31_K27me3S28T32K36acK37	26.6326	25.9959	24.7407	25.7897	0.962648	H31_K27me3S28T32K36acK37	30.5045	31.9768	32.4062	31.6292	0.997344
															H31_K27me3S28T32K36me1K37	29.919	30.7161	27.2966	29.3106	1.78911	H31_K27me3S28T32K36me1K37	25.589	25.1983	25.4485	25.4119	0.197882
			H31_K27me3S28T32K36me2K37	28.9843	29.0267	29.4459	29.1523	0.255161							H31_K27me3S28T32K36me2K37	29.6395	29.9827	28.1911	29.2711	0.950922	H31_K27me3S28T32K36me2K37	27.0174	26.9678	25.7533	26.5795	0.71598
															H31_K27me3S28T32K36K37me3	21.9676	23.1368		22.5522	0.826698
			H31_K27me3S28phT32K36K37	21.2289	22.2909	22.2646	21.9281	0.605719	H31_K27me3S28phT32K36K37	23.4366	22.8326	23.0057	23.0916	0.311062
Histone H3 Unique peptide: H3.3	P84243	K27-R40	H33_K27S28S31T32K36K37	25.1682	25.7113	25.7568	25.5455	0.327501	H33_K27S28S31T32K36K37	28.1092	27.6422	28.2505	28.0006	0.31834
			H33_K27S28S31T32K36me1K37	23.533	24.0055	24.2644	23.9343	0.370866	H33_K27S28S31T32K36me1K37	26.2521	25.9829	26.29	26.175	0.167442
			H33_K27S28S31T32K36me2K37	26.9329	27.2884	27.2324	27.1512	0.191177	H33_K27S28S31T32K36me2K37	28.4544	28.065	28.6824	28.4006	0.312183
									H33_K27acS28S31T32K36K37	25.6	26.8001	27.3324	26.5775	0.887417	H33_K27acS28S31T32K36K37	24.4833	25.0173	22.8536	24.118	1.12715
															H33_K27acS28S31T32K36me1K37	23.423	23.9857	21.9042	23.1043	1.07674
			H33_K27acS28S31T32K36me2K37	23.4621	24.1962	23.8725	23.8436	0.367901	H33_K27acS28S31T32K36me2K37	26.2776	26.0658	26.6527	26.332	0.297236
			H33_K27me1S28S31T32K36K37	24.7811	25.4133	25.1816	25.1253	0.319802	H33_K27me1S28S31T32K36K37	27.8375	27.5631	27.7211	27.7072	0.137742
									H33_K27me1S28S31T32K36acK37	25.5417	26.1098	26.561	26.0708	0.510764
			H33_K27me2S28S31T32K36K37	26.9727	27.8921	27.5219	27.4622	0.462591	H33_K27me2S28S31T32K36K37	29.8589	29.7225	29.959	29.8468	0.118698	H33_K27me2S28S31T32K36K37	28.7552	29.5607	26.4223	28.2461	1.62996	H33_K27me2S28S31T32K36K37	26.8466	26.8654	26.9914	26.9011	0.0787233
			H33_K27me2S28S31T32K36acK37	24.52	24.0178	23.7038	24.0805	0.41169	H33_K27me2S28S31T32K36acK37	27.1686	28.3796	28.7519	28.1	0.827892
															H33_K27me2S28S31T32K36me1K37	28.7408	29.2791	26.6188	28.2129	1.40652
																					H33_K27me2S28S31T32K36me2K37	23.4182	22.9779	22.751	23.049	0.339224
			H33_K27me3S28S31T32K36K37	26.5546	27.2959	27.1107	26.9871	0.385802	H33_K27me3S28S31T32K36K37	29.5656	29.3162	29.4733	29.4517	0.126057
									H33_K27me3S28S31T32K36acK37	24.8949	26.1464	26.7016	25.9143	0.925453
Histone H4	P62805	G4-R17	H4_K5K8K12K16	33.8947	33.9309	34.113	33.9795	0.116989	H4_K5K8K12K16	35.3834	35.2469	35.2449	35.2917	0.0794125	H4_K5K8K12K16	31.2112	31.4943	28.5789	30.4281	1.60771	H4_K5K8K12K16	22.8239	24.8663	23.188	23.6261	1.08941
			H4_K5K8K12K16ac	34.8288	34.968	34.8781	34.8916	0.0705818	H4_K5K8K12K16ac	35.2998	35.3305	35.2269	35.2857	0.0532038	H4_K5K8K12K16ac	32.8832	32.8511	31.3149	32.3497	0.896334	H4_K5K8K12K16ac	30.2338	30.3475	29.5341	30.0385	0.440514
			H4_K5K8K12acK16	29.7118	30.1857	29.8449	29.9141	0.244376	H4_K5K8K12acK16	30.2419	30.3022	30.1961	30.2467	0.0532606	H4_K5K8K12acK16	27.9068	28.186	26.3856	27.4928	0.968985
			H4_K5K8K12acK16ac	32.702	32.7755	32.6083	32.6952	0.0838111	H4_K5K8K12acK16ac	33.0687	33.0771	33.0482	33.0647	0.0148484	H4_K5K8K12acK16ac	31.4479	32.0422	29.8845	31.1249	1.11454	H4_K5K8K12acK16ac	28.9708	29.117	29.3673	29.1517	0.200533
			H4_K5K8acK12K16	28.8989	29.3143	29.0425	29.0852	0.210981	H4_K5K8acK12K16	29.2766	29.2986	29.3982	29.3245	0.064807							H4_K5K8acK12K16	22.8051	23.1078	22.4135	22.7755	0.348092
			H4_K5K8acK12K16ac	31.2476	31.5231	31.1682	31.313	0.186281	H4_K5K8acK12K16ac	32.013	32.145	31.64	31.9327	0.261878	H4_K5K8acK12K16ac	29.7999	30.2832	27.8724	29.3185	1.27548	H4_K5K8acK12K16ac	27.4108	27.2078	27.5101	27.3762	0.154103
			H4_K5K8acK12acK16	27.3586	27.6024	27.2388	27.3999	0.18529	H4_K5K8acK12acK16	25.4233	25.5634	25.2729	25.4198	0.145269	H4_K5acK8K12acK16/K5K8acK12acK16	25.6972	25.8357	23.8871	25.14	1.08725	H4_K5K8acK12acK16	23.9097	23.7285	23.2613	23.6332	0.334575
			H4_K5K8acK12acK16ac	30.6087	30.7908	30.4797	30.6264	0.156325	H4_K5K8acK12acK16ac	30.4398	30.5011	30.5156	30.4855	0.0402623
			H4_K5acK8K12K16	28.7757	29.1316	28.8636	28.9236	0.185393	H4_K5acK8K12K16	28.9971	28.8059	29.1321	28.9784	0.163929
			H4_K5acK8K12K16ac	30.5925	30.8401	30.5479	30.6602	0.157412	H4_K5acK8K12K16ac	30.0842	30.3799	30.3449	30.2696	0.161575	H4_K5acK8K12K16ac	29.1914	29.7204	27.6196	28.8438	1.09269	H4_K5acK8K12K16ac	26.3927	26.2083	25.7136	26.1049	0.351191
			H4_K5acK8K12acK16	27.3306	27.7025	27.2755	27.4362	0.23227	H4_K5acK8K12acK16	26.1578	26.0472	26.0382	26.0811	0.066582
			H4_K5acK8K12acK16ac/K5acK8acK12K16ac	30.4423	30.4652	30.0647	30.3241	0.224952	H4_K5acK8K12acK16ac/K5acK8acK12K16ac	29.6782	29.9675	29.8026	29.8161	0.145146	H4_K5acK8acK12K16ac	27.9212	28.3353	26.1594	27.472	1.1554	H4_K5acK8acK12K16ac	24.6893	24.3594	23.9535	24.3341	0.368596
															H4_K5acK8K12acK16ac/K5K8acK12acK16ac	29.8499	30.17	28.1684	29.3961	1.07518	H4_K5acK8K12acK16ac/H4_K5K8acK12acK16ac	27.0805	26.9103	26.397	26.7959	0.355792
			H4_K5acK8acK12K16	25.506	25.625	25.2705	25.4672	0.180392	H4_K5acK8acK12K16	24.1477	24.3313	24.4913	24.3234	0.171949
			H4_K5acK8acK12acK16	26.0543	26.5643	25.9206	26.1797	0.339674	H4_K5acK8acK12acK16	25.7311	26.0942	26.159	25.9948	0.230648
			H4_K5acK8acK12acK16ac	29.6093	29.3946	29.1306	29.3781	0.239756	H4_K5acK8acK12acK16ac	28.9309	29.1295	29.2016	29.0873	0.140204	H4_K5acK8acK12acK16ac	28.0981	28.3963	26.4473	27.6472	1.04983	H4_K5acK8acK12acK16ac	24.4588	24.4681	23.9569	24.2946	0.292498
		D24-R35	H4_T30K31	32.1051	32.7962	32.8701	32.5905	0.421942	H4_T30K31	36.4229	36.524	36.3283	36.4251	0.0978707	H4_T30K31	35.5121	35.912	34.0036	35.1425	1.00645	H4_T30K31	27.6094	27.4293	26.9102	27.3163	0.363056
			H4_T30K31ac	24.3993	24.833	24.6021	24.6114	0.217022	H4_T30K31ac	26.1116	26.5082	26.3833	26.3344	0.202764
															H4_T30K31me3	22.5171	23.7		23.1085	0.836473
		I46-R55	H4_S47Y51T54	26.4693	27.3294	27.8294	27.2094	0.687954	H4_S47Y51T54	34.1963	34.1111	33.2296	33.8457	0.535202	H4_S47Y51T54	34.9004	35.1267	33.7267	34.5846	0.751553	H4_S47Y51T54	28.8042	28.7702	28.2618	28.612	0.303791
		I56-R67							H4_K59	32.0694	31.7077	32.4064	32.0612	0.349453	H4_K59	34.0417	35.2254	33.6474	34.3049	0.821263	H4_K59	22.8145	22.5942	22.6835	22.6974	0.110825
															H4_K59ac	21.2853	23.4008	20.8547	21.8469	1.36281
															H4_K59me3	24.424	25.6769	18.1228	22.7412	4.04843
		D69-R77	H4_T71Y72T73K77	26.5421	27.2947	27.5034	27.1134	0.505644	H4_T71Y72T73K77	36.6061	36.6007	36.5395	36.5821	0.0369627	H4_T71Y72T73K77	35.6295	36.1205	34.2576	35.3359	0.965493	H4_T71Y72T73K77	23.8584	23.6838	23.7758	23.7727	0.0873519
									H4_T71Y72T73K77ac	27.1639	27.6715	27.3931	27.4095	0.254203
															H4_T71Y72T73K77me2	21.9379	22.9266	19.4584	21.4409	1.78669
															H4_T71Y72T73K77me3	25.9088	26.8558	18.9721	23.9122	4.30442
Histone H2A type 3	Q7L7L0	G4-R11	H2A3_K5K9	36.5515	36.8222	36.7512	36.7083	0.14036	H2A3_K5K9	35.3888	35.4662	35.5594	35.4715	0.0853961
			H2A3_K5K9ac	29.133	29.5441	29.1345	29.2705	0.236915	H2A3_K5K9ac	25.4804	25.8163	25.2748	25.5238	0.273308
			H2A3_K5acK9	33.113	33.0795	33.0009	33.0645	0.0575573	H2A3_K5acK9	29.2762	29.8497	29.2619	29.4626	0.335283	H2A3_K5acK9	27.8263	26.171	23.1165	25.7046	2.38925
			H2A3_K5acK9ac	27.8711	27.7799	27.9654	27.8721	0.0927685	H2A3_K5acK9ac	26.4708	26.7369	26.4443	26.5507	0.161857	H2A3_K5acK9ac	24.6076	24.9743	23.4875	24.3565	0.77456
